# Supplementary material for: Viromes outperform total metagenomes in revealing the spatiotemporal patterns of agricultural soil viral communities
Source: ISME J. 2021 Feb 21;15(7):1956–70. doi: 10.1038/s41396-021-00897-y (PMC8245658; doi:10.1038/s41396-021-00897-y)
Supplement: Supplementary file 2 — Supplemental Tables [file 41396_2021_897_MOESM2_ESM.xlsx]

## Sheet: SuppTable1
### Supplementary Table 1. Properties of biochar amended to agricultural field
	Production temp (°C)	Production method	Ash Content (%)	pH	EC (us/cm)	Carbon (%)	Nitrogen (%)	Oxygen (%)	Surface Area (m2/g)	CEC (cmolc/kg)
Coconut shell	650	Slow pyrolysis	5.3	7.8	278	71.2	0.8	13.7	233.6	26.8
Pine Wood	650	Slow pyrolysis	4.5	8	124.1	78.3	0.3	10.2	305.6	21.6
Almond shell	800	Gasification	55.4	10.1	27.2	35.3	0.6	26.4	188.2	52.7

## Sheet: SuppTable2
### Supplementary Table 2. Sequencing depths (before and after quality filtering) and sample metadata for all libraries reported in this study
SampleID	SRA_accession	Method	Month	Column	Row	BiocharFull	NitrogenFull	LibraryPrep	RawReads	FilteredReads
B0H_BULK_S59_L006	SAMN10819572	Total MG	Apr	4	5	No Biochar	High Nitrogen	Ligation	10605380	7810036
B0L_BULK_S58_L006	SAMN10819571	Total MG	Apr	2	7	No Biochar	Low Nitrogen	Ligation	12223277	8753699
B2R2H_BULK_S61_L006	SAMN10819576	Total MG	Apr	4	1	Coconut Shell	High Nitrogen	Ligation	12828950	9378185
B2R2L_BULK_S60_L006	SAMN10819575	Total MG	Apr	2	9	Coconut Shell	Low Nitrogen	Ligation	11553631	8411641
B3R2H_BULK_S65_L006	SAMN10819580	Total MG	Apr	1	9	Pine Needle	High Nitrogen	Ligation	12185118	8874972
B3R2L_BULK_S62_L006	SAMN10819579	Total MG	Apr	3	1	Pine Needle	Low Nitrogen	Ligation	11548448	8405384
B8R2H_BULK_S63_L006	SAMN10819584	Total MG	Apr	1	6	Almond Shell	High Nitrogen	Ligation	11592275	8335654
B8R2L_BULK_S64_L006	SAMN10819583	Total MG	Apr	3	2	Almond Shell	Low Nitrogen	Ligation	13400268	9958550
B0H_VFD_S52_L006	SAMN10819588	Virome	Apr	4	5	No Biochar	High Nitrogen	Ligation	13610642	9602461
B0L_VFD_S51_L006	SAMN10819587	Virome	Apr	2	7	No Biochar	Low Nitrogen	Ligation	13590319	9783850
B2R2H_VFD_S54_L006	SAMN10819592	Virome	Apr	4	1	Coconut Shell	High Nitrogen	Ligation	13088989	9318393
B2R2L_VFD_S53_L006	SAMN10819591	Virome	Apr	2	9	Coconut Shell	Low Nitrogen	Ligation	13423793	9794046
B3R2H_VFD_S55_L006	SAMN10819595	Virome	Apr	1	9	Pine Needle	High Nitrogen	Ligation	12731921	9287278
B8R2H_VFD_S57_L006	SAMN10819599	Virome	Apr	1	6	Almond Shell	High Nitrogen	Ligation	13678262	10131404
B8R2L_VFD_S56_L006	SAMN10819598	Virome	Apr	3	2	Almond Shell	Low Nitrogen	Ligation	12186646	8719191
B0H_BULK_S142_L006	SAMN10819574	Total MG	Aug	4	5	No Biochar	High Nitrogen	Tagmentation	29679163	13995566
B0L_BULK_S141_L006	SAMN10819573	Total MG	Aug	2	7	No Biochar	Low Nitrogen	Tagmentation	31825835	15757191
B2R2H_BULK_S144_L006	SAMN10819578	Total MG	Aug	4	1	Coconut Shell	High Nitrogen	Tagmentation	34093911	16716082
B2R2L_BULK_S143_L006	SAMN10819577	Total MG	Aug	2	9	Coconut Shell	Low Nitrogen	Tagmentation	22808888	10691370
B3R2H_BULK_S146_L006	SAMN10819582	Total MG	Aug	1	9	Pine Needle	High Nitrogen	Tagmentation	31049952	14913139
B3R2L_BULK_S145_L006	SAMN10819581	Total MG	Aug	3	1	Pine Needle	Low Nitrogen	Tagmentation	26317777	12562029
B8R2H_BULK_S148_L006	SAMN10819586	Total MG	Aug	1	6	Almond Shell	High Nitrogen	Tagmentation	33263726	16583654
B8R2L_BULK_S147_L006	SAMN10819585	Total MG	Aug	3	2	Almond Shell	Low Nitrogen	Tagmentation	28655565	15194016
B0H_VFD_S134_L006	SAMN10819590	Virome	Aug	4	5	No Biochar	High Nitrogen	Tagmentation	12922250	7106287
B0L_VFD_S133_L006	SAMN10819589	Virome	Aug	2	7	No Biochar	Low Nitrogen	Tagmentation	10717776	4292471
B2R2H_VFD_S136_L006	SAMN10819594	Virome	Aug	4	1	Coconut Shell	High Nitrogen	Tagmentation	5167932	1901289
B2R2L_VFD_S135_L006	SAMN10819593	Virome	Aug	2	9	Coconut Shell	Low Nitrogen	Tagmentation	10854167	5636299
B3R2H_VFD_S138_L006	SAMN10819597	Virome	Aug	1	9	Pine Needle	High Nitrogen	Tagmentation	14596703	7993760
B3R2L_VFD_S137_L006	SAMN10819596	Virome	Aug	3	1	Pine Needle	Low Nitrogen	Tagmentation	12810928	6471017
B8R2H_VFD_S140_L006	SAMN10819601	Virome	Aug	1	6	Almond Shell	High Nitrogen	Tagmentation	13410762	6019232
B8R2L_VFD_S139_L006	SAMN10819600	Virome	Aug	3	2	Almond Shell	Low Nitrogen	Tagmentation	12075960	6742997

## Sheet: SuppTable3
### Supplementary Table 3. Viral cluster assignment for RefSeq genomes and vOTU contigs
Genome	Order	Family	Genus	VC	VC.Status	Size	VC.Subcluster	VC.Subcluster.Size	Quality	Adj.P.value	Topology.Confidence.Score	Genera.in.VC	Families.in.VC	Orders.in.VC	Genus.Confidence.Score	Source
Achromobacter~phage~83-24	Caudovirales	Siphoviridae	Jwxvirus	167_0	Clustered	2	VC_167_0	2	0.1825	0.952812	0.1738	1	1	1	1	refseq
Achromobacter~phage~JWAlpha	Caudovirales	Podoviridae	Jwalphavirus	100_1	Clustered	10	VC_100_1	10	0.4134	1	0.4134	3	1	1	1	refseq
Achromobacter~phage~JWF	Caudovirales	Siphoviridae	Unassigned	412_0	Clustered	2	VC_412_0	2	0.6056	0.912378	0.5525	1	2	2	1	refseq
Achromobacter~phage~JWX	Caudovirales	Siphoviridae	Jwxvirus	167_0	Clustered	2	VC_167_0	2	0.1825	0.952812	0.1738	1	1	1	1	refseq
Achromobacter~phage~phiAxp-3	Caudovirales	Podoviridae	Jwalphavirus	100_1	Clustered	10	VC_100_1	10	0.4134	1	0.4134	3	1	1	1	refseq
Acidianus~bottle-shaped~virus	Unassigned	Ampullaviridae	Ampullavirus	669_0	Clustered	3	VC_669_0	3	1	1	1	2	1	1	1	refseq
Acidianus~bottle-shaped~virus~2	Unassigned	Ampullaviridae	Unassigned	669_0	Clustered	3	VC_669_0	3	1	1	1	2	1	1	1	refseq
Acidianus~bottle-shaped~virus~3	Unassigned	Ampullaviridae	Unassigned	669_0	Clustered	3	VC_669_0	3	1	1	1	2	1	1	1	refseq
Acidianus~filamentous~virus~3	Ligamenvirales	Lipothrixviridae	Betalipothrixvirus	442_0	Clustered	6	VC_442_0	6	0.9519	0.999982	0.9518	1	1	1	1	refseq
Acidianus~filamentous~virus~6	Ligamenvirales	Lipothrixviridae	Betalipothrixvirus	442_0	Clustered	6	VC_442_0	6	0.9519	0.999982	0.9518	1	1	1	1	refseq
Acidianus~filamentous~virus~7	Ligamenvirales	Lipothrixviridae	Betalipothrixvirus	442_0	Clustered	6	VC_442_0	6	0.9519	0.999982	0.9518	1	1	1	1	refseq
Acidianus~filamentous~virus~8	Ligamenvirales	Lipothrixviridae	Betalipothrixvirus	442_0	Clustered	6	VC_442_0	6	0.9519	0.999982	0.9518	1	1	1	1	refseq
Acidianus~filamentous~virus~9	Ligamenvirales	Lipothrixviridae	Betalipothrixvirus	442_0	Clustered	6	VC_442_0	6	0.9519	0.999982	0.9518	1	1	1	1	refseq
Acidianus~spindle-shaped~virus~1	Unassigned	Fuselloviridae	Betafusellovirus	413_0	Clustered	9	VC_413_0	9	0.9081	0.999998	0.9081	2	1	1	1	refseq
Acinetobacter~bacteriophage~AP22	Caudovirales	Myoviridae	Ap22virus	122_0	Clustered	4	VC_122_0	4	0.7303	0.999769	0.7301	2	2	2	1	refseq
Acinetobacter~phage~AB3	Caudovirales	Podoviridae	Fri1virus	87_0	Clustered	10	VC_87_0	10	0.6537	1	0.6537	2	2	2	1	refseq
Acinetobacter~phage~Abp1	Caudovirales	Podoviridae	Fri1virus	87_0	Clustered	10	VC_87_0	10	0.6537	1	0.6537	2	2	2	1	refseq
Acinetobacter~phage~Bphi-B1251	Caudovirales	Podoviridae	Unassigned	249_0	Clustered	2	VC_249_0	2	0.4797	0.89435	0.429	1	2	2	1	refseq
Acinetobacter~phage~Fri1	Caudovirales	Podoviridae	Fri1virus	87_0	Clustered	10	VC_87_0	10	0.6537	1	0.6537	2	2	2	1	refseq
Acinetobacter~phage~LZ35	Unassigned	Unassigned	Unassigned	122_0	Clustered	4	VC_122_0	4	0.7303	0.999769	0.7301	2	2	2	1	refseq
Acinetobacter~phage~Petty	Caudovirales	Podoviridae	Unassigned	87_0	Clustered	10	VC_87_0	10	0.6537	1	0.6537	2	2	2	1	refseq
Acinetobacter~phage~YMC-13-01-C62	Caudovirales	Myoviridae	Ap22virus	122_0	Clustered	4	VC_122_0	4	0.7303	0.999769	0.7301	2	2	2	1	refseq
Acinetobacter~phage~YMC11/12/R2315	Caudovirales	Myoviridae	Unassigned	122_0	Clustered	4	VC_122_0	4	0.7303	0.999769	0.7301	2	2	2	1	refseq
Acinetobacter~phage~phiAB1	Caudovirales	Podoviridae	Fri1virus	87_0	Clustered	10	VC_87_0	10	0.6537	1	0.6537	2	2	2	1	refseq
Acinetobacter~phage~phiAB6	Unassigned	Unassigned	Unassigned	87_0	Clustered	10	VC_87_0	10	0.6537	1	0.6537	2	2	2	1	refseq
Acinetobacter~phage~vB_AbaM_Acibel004	Caudovirales	Myoviridae	Unassigned	185_0	Clustered	2	VC_185_0	2	0.1459	0.952258	0.1389	1	2	2	1	refseq
Acinetobacter~phage~vB_AbaM_IME200	Caudovirales	Podoviridae	Fri1virus	87_0	Clustered	10	VC_87_0	10	0.6537	1	0.6537	2	2	2	1	refseq
Acinetobacter~phage~vB_AbaM_phiAbaA1	Unassigned	Unassigned	Unassigned	185_0	Clustered	2	VC_185_0	2	0.1459	0.952258	0.1389	1	2	2	1	refseq
Acinetobacter~phage~vB_AbaP_Acibel007	Caudovirales	Podoviridae	Unassigned	87_0	Clustered	10	VC_87_0	10	0.6537	1	0.6537	2	2	2	1	refseq
Acinetobacter~phage~vB_AbaP_PD-6A3	Caudovirales	Podoviridae	Fri1virus	87_0	Clustered	10	VC_87_0	10	0.6537	1	0.6537	2	2	2	1	refseq
Acinetobacter~phage~vB_AbaP_PD-AB9	Caudovirales	Podoviridae	Fri1virus	87_0	Clustered	10	VC_87_0	10	0.6537	1	0.6537	2	2	2	1	refseq
Acinetobacter~phage~vB_AbaS_TRS1	Unassigned	Unassigned	Unassigned	249_0	Clustered	2	VC_249_0	2	0.4797	0.89435	0.429	1	2	2	1	refseq
Actinomyces~virus~Av1	Caudovirales	Podoviridae	Unassigned	364_0	Clustered	3	VC_364_0	3	0.1412	0.717139	0.1013	2	1	1	1	refseq
Actinoplanes~phage~phiAsp2	Caudovirales	Siphoviridae	Unassigned	179_0	Clustered	3	VC_179_0	3	0.1597	0.990798	0.1583	1	2	2	1	refseq
Aeromonas~phage~Aes012	Caudovirales	Myoviridae	Secunda5virus	5_1	Clustered	5	VC_5_1	5	0.0873	1	0.0873	1	1	1	0.9	refseq
Aeromonas~phage~Aes508	Caudovirales	Myoviridae	Secunda5virus	5_1	Clustered	5	VC_5_1	5	0.0873	1	0.0873	1	1	1	0.9	refseq
Aeromonas~phage~CC2	Caudovirales	Myoviridae	Unassigned	4_2	Clustered	2	VC_4_2	2	0.0269	0.95683	0.0258	1	1	1	1	refseq
Aeromonas~phage~PX29	Caudovirales	Myoviridae	Unassigned	4_3	Clustered	3	VC_4_3	3	0.049	0.998545	0.0489	1	1	1	1	refseq
Aeromonas~phage~pAh6-C	Caudovirales	Myoviridae	Unassigned	572_0	Clustered	5	VC_572_0	5	1	1	1	1	1	1	1	refseq
Aeromonas~phage~phiAS4	Caudovirales	Myoviridae	Secunda5virus	5_1	Clustered	5	VC_5_1	5	0.0873	1	0.0873	1	1	1	0.9	refseq
Aeromonas~phage~phiAS5	Caudovirales	Myoviridae	Unassigned	4_3	Clustered	3	VC_4_3	3	0.049	0.998545	0.0489	1	1	1	1	refseq
Aeromonas~phage~phiAS7	Caudovirales	Podoviridae	Unassigned	110_0	Clustered	5	VC_110_0	5	0.5686	1	0.5686	1	1	1	1	refseq
Aeromonas~virus~25	Caudovirales	Myoviridae	Secunda5virus	5_1	Clustered	5	VC_5_1	5	0.0873	1	0.0873	1	1	1	0.9	refseq
Aeromonas~virus~31	Caudovirales	Myoviridae	Secunda5virus	5_0	Clustered	2	VC_5_0	2	0.021	0.94843	0.0199	2	1	1	1	refseq
Aeromonas~virus~44RR2	Caudovirales	Myoviridae	Biquartavirus	5_0	Clustered	2	VC_5_0	2	0.021	0.94843	0.0199	2	1	1	1	refseq
Aeromonas~virus~65	Caudovirales	Myoviridae	Unassigned	4_2	Clustered	2	VC_4_2	2	0.0269	0.95683	0.0258	1	1	1	1	refseq
Aeromonas~virus~Aeh1	Caudovirales	Myoviridae	Unassigned	4_3	Clustered	3	VC_4_3	3	0.049	0.998545	0.0489	1	1	1	1	refseq
Aeromonas~virus~phiO18P	Caudovirales	Myoviridae	Hp1virus	130_0	Clustered	7	VC_130_0	7	0.5337	1	0.5337	2	2	2	1	refseq
Aggregatibacter~phage~S1249	Unassigned	Unassigned	Unassigned	111_0	Clustered	2	VC_111_0	2	0.4407	0.94437	0.4162	1	2	2	1	refseq
Agrobacterium~phage~7-7-1	Caudovirales	Myoviridae	Unassigned	131_0	Clustered	6	VC_131_0	6	0.1905	0.981739	0.187	2	4	2	1	refseq
Archaeal~BJ1~virus	Caudovirales	Siphoviridae	Unassigned	670_0	Clustered	2	VC_670_0	2	0.8206	0.729854	0.5989	1	2	2	1	refseq
Arthrobacter~phage~BarretLemon	Caudovirales	Myoviridae	Chippewavirus	735_0	Clustered	2	VC_735_0	2	1	1	1	2	1	1	1	refseq
Arthrobacter~phage~Decurro	Caudovirales	Siphoviridae	Decurrovirus	366_0	Clustered	8	VC_366_0	8	0.75	0.999954	0.7499	2	2	2	1	refseq
Arthrobacter~phage~KellEzio	Caudovirales	Siphoviridae	Kelleziovirus	736_0	Clustered	2	VC_736_0	2	1	1	1	1	1	1	1	refseq
Arthrobacter~phage~Kitkat	Caudovirales	Siphoviridae	Kelleziovirus	736_0	Clustered	2	VC_736_0	2	1	1	1	1	1	1	1	refseq
Arthrobacter~phage~Mudcat	Caudovirales	Siphoviridae	Mudcatvirus	295_0	Clustered	9	VC_295_0	9	0.6284	1	0.6284	3	2	2	1	refseq
Arthrobacter~phage~vB_ArtM-ArV1	Caudovirales	Myoviridae	Arvunavirus	735_0	Clustered	2	VC_735_0	2	1	1	1	2	1	1	1	refseq
Azospirillum~phage~Cd	Caudovirales	Siphoviridae	Unassigned	532_0	Clustered	2	VC_532_0	2	0.0989	0.598706	0.0592	1	2	2	1	refseq
Bacillus~phage~Aurora	Unassigned	Unassigned	Unassigned	415_0	Clustered	4	VC_415_0	4	0.6544	0.999895	0.6543	1	2	2	1	refseq
Bacillus~phage~AvesoBmore	Caudovirales	Myoviridae	B4virus	33_3	Clustered	5	VC_33_3	5	0.0896	1	0.0896	2	2	2	1	refseq
Bacillus~phage~B4	Caudovirales	Myoviridae	B4virus	33_4	Clustered	2	VC_33_4	2	0.0213	0.937616	0.0199	1	1	1	1	refseq
Bacillus~phage~BCP78	Caudovirales	Myoviridae	Tsarbombavirus	33_6	Clustered	2	VC_33_6	2	0.0245	0.955784	0.0235	1	1	1	1	refseq
Bacillus~phage~BCP8-2	Caudovirales	Myoviridae	Bc431virus	33_7	Clustered	2	VC_33_7	2	0.0247	0.947535	0.0234	1	1	1	1	refseq
Bacillus~phage~BPS10C	Caudovirales	Myoviridae	Unassigned	33_5	Clustered	4	VC_33_5	4	0.0651	0.999195	0.0651	2	2	2	1	refseq
Bacillus~phage~BPS13	Caudovirales	Myoviridae	Wphvirus	33_5	Clustered	4	VC_33_5	4	0.0651	0.999195	0.0651	2	2	2	1	refseq
Bacillus~phage~BalMu-1	Unassigned	Unassigned	Unassigned	533_0	Clustered	2	VC_533_0	2	0.0661	0.5	0.0331	1	1	1	1	refseq
Bacillus~phage~Bam35c	Unassigned	Tectiviridae	Betatectivirus	619_0	Clustered	4	VC_619_0	4	1	1	1	1	1	1	1	refseq
Bacillus~phage~Bastille	Caudovirales	Myoviridae	Bastillevirus	33_2	Clustered	4	VC_33_2	4	0.0652	0.999985	0.0652	1	1	1	1	refseq
Bacillus~phage~Bcp1	Caudovirales	Myoviridae	Bc431virus	33_8	Clustered	3	VC_33_8	3	0.0496	0.997911	0.0495	1	1	1	1	refseq
Bacillus~phage~Belinda	Unassigned	Unassigned	Unassigned	33_0	Clustered	12	VC_33_0	12	0.2861	1	0.2861	2	2	2	1	refseq
Bacillus~phage~BigBertha	Caudovirales	Myoviridae	B4virus	33_3	Clustered	5	VC_33_3	5	0.0896	1	0.0896	2	2	2	1	refseq
Bacillus~phage~Bobb	Caudovirales	Myoviridae	Agatevirus	33_9	Clustered	3	VC_33_9	3	0.0635	0.998486	0.0635	1	1	1	1	refseq
Bacillus~phage~Bp8p-C	Caudovirales	Myoviridae	Agatevirus	33_9	Clustered	3	VC_33_9	3	0.0635	0.998486	0.0635	1	1	1	1	refseq
Bacillus~phage~BtCS33	Caudovirales	Siphoviridae	Unassigned	220_1	Clustered	4	VC_220_1	4	0.3485	0.999829	0.3485	1	1	1	1	refseq
Bacillus~phage~CAM003	Caudovirales	Myoviridae	Bastillevirus	33_2	Clustered	4	VC_33_2	4	0.0652	0.999985	0.0652	1	1	1	1	refseq
Bacillus~phage~CP-51	Caudovirales	Myoviridae	Cp51virus	25_1	Clustered	3	VC_25_1	3	0.5163	0.997844	0.5152	1	1	1	1	refseq
Bacillus~phage~CampHawk	Caudovirales	Myoviridae	Spo1virus	25_0	Clustered	2	VC_25_0	2	0.2312	0.95358	0.2205	1	1	1	1	refseq
Bacillus~phage~Claudi	Unassigned	Unassigned	Unassigned	415_0	Clustered	4	VC_415_0	4	0.6544	0.999895	0.6543	1	2	2	1	refseq
Bacillus~phage~DIGNKC	Unassigned	Unassigned	Unassigned	33_0	Clustered	12	VC_33_0	12	0.2861	1	0.2861	2	2	2	1	refseq
Bacillus~phage~Deep~Blue	Caudovirales	Myoviridae	Bc431virus	33_8	Clustered	3	VC_33_8	3	0.0496	0.997911	0.0495	1	1	1	1	refseq
Bacillus~phage~DirtyBetty	Unassigned	Unassigned	Unassigned	33_0	Clustered	12	VC_33_0	12	0.2861	1	0.2861	2	2	2	1	refseq
Bacillus~phage~Eldridge	Unassigned	Unassigned	Unassigned	33_11	Clustered	2	VC_33_11	2	0.0299	0.955946	0.0286	1	2	2	1	refseq
Bacillus~phage~Evoli	Caudovirales	Myoviridae	Bastillevirus	33_2	Clustered	4	VC_33_2	4	0.0652	0.999985	0.0652	1	1	1	1	refseq
Bacillus~phage~Eyuki	Caudovirales	Myoviridae	Wphvirus	33_0	Clustered	12	VC_33_0	12	0.2861	1	0.2861	2	2	2	1	refseq
Bacillus~phage~Fah	Caudovirales	Siphoviridae	Unassigned	226_0	Clustered	3	VC_226_0	3	0.4106	0.997996	0.4098	2	1	1	1	refseq
Bacillus~phage~GIL16c	Unassigned	Tectiviridae	Betatectivirus	619_0	Clustered	4	VC_619_0	4	1	1	1	1	1	1	1	refseq
Bacillus~phage~Gamma	Caudovirales	Siphoviridae	Unassigned	226_0	Clustered	3	VC_226_0	3	0.4106	0.997996	0.4098	2	1	1	1	refseq
Bacillus~phage~Grass	Caudovirales	Myoviridae	Nit1virus	33_10	Clustered	2	VC_33_10	2	0.0311	0.955983	0.0297	1	1	1	1	refseq
Bacillus~phage~Hakuna	Caudovirales	Myoviridae	Wphvirus	33_0	Clustered	12	VC_33_0	12	0.2861	1	0.2861	2	2	2	1	refseq
Bacillus~phage~Hoody~T	Caudovirales	Myoviridae	Bastillevirus	33_2	Clustered	4	VC_33_2	4	0.0652	0.999985	0.0652	1	1	1	1	refseq
Bacillus~phage~JBP901	Caudovirales	Myoviridae	Bc431virus	33_7	Clustered	2	VC_33_7	2	0.0247	0.947535	0.0234	1	1	1	1	refseq
Bacillus~phage~JL	Caudovirales	Myoviridae	Cp51virus	25_1	Clustered	3	VC_25_1	3	0.5163	0.997844	0.5152	1	1	1	1	refseq
Bacillus~phage~Kida	Unassigned	Unassigned	Unassigned	33_0	Clustered	12	VC_33_0	12	0.2861	1	0.2861	2	2	2	1	refseq
Bacillus~phage~MG-B1	Caudovirales	Podoviridae	Unassigned	415_0	Clustered	4	VC_415_0	4	0.6544	0.999895	0.6543	1	2	2	1	refseq
Bacillus~phage~Megatron	Caudovirales	Myoviridae	Wphvirus	33_0	Clustered	12	VC_33_0	12	0.2861	1	0.2861	2	2	2	1	refseq
Bacillus~phage~Moonbeam	Caudovirales	Myoviridae	Unassigned	33_11	Clustered	2	VC_33_11	2	0.0299	0.955946	0.0286	1	2	2	1	refseq
Bacillus~phage~Nemo	Unassigned	Unassigned	Unassigned	33_0	Clustered	12	VC_33_0	12	0.2861	1	0.2861	2	2	2	1	refseq
Bacillus~phage~Nigalana	Unassigned	Unassigned	Unassigned	33_0	Clustered	12	VC_33_0	12	0.2861	1	0.2861	2	2	2	1	refseq
Bacillus~phage~NotTheCreek	Unassigned	Unassigned	Unassigned	33_0	Clustered	12	VC_33_0	12	0.2861	1	0.2861	2	2	2	1	refseq
Bacillus~phage~Page	Caudovirales	Podoviridae	Pagevirus	416_0	Clustered	6	VC_416_0	6	0.8671	1	0.8671	2	1	1	1	refseq
Bacillus~phage~Palmer	Caudovirales	Podoviridae	Pagevirus	416_0	Clustered	6	VC_416_0	6	0.8671	1	0.8671	2	1	1	1	refseq
Bacillus~phage~Pascal	Caudovirales	Podoviridae	Pagevirus	416_0	Clustered	6	VC_416_0	6	0.8671	1	0.8671	2	1	1	1	refseq
Bacillus~phage~Pavlov	Caudovirales	Podoviridae	Unassigned	416_0	Clustered	6	VC_416_0	6	0.8671	1	0.8671	2	1	1	1	refseq
Bacillus~phage~Phrodo	Unassigned	Unassigned	Unassigned	33_3	Clustered	5	VC_33_3	5	0.0896	1	0.0896	2	2	2	1	refseq
Bacillus~phage~Pony	Caudovirales	Podoviridae	Pagevirus	416_0	Clustered	6	VC_416_0	6	0.8671	1	0.8671	2	1	1	1	refseq
Bacillus~phage~Pookie	Caudovirales	Podoviridae	Pagevirus	416_0	Clustered	6	VC_416_0	6	0.8671	1	0.8671	2	1	1	1	refseq
Bacillus~phage~Riley	Caudovirales	Myoviridae	B4virus	33_3	Clustered	5	VC_33_3	5	0.0896	1	0.0896	2	2	2	1	refseq
Bacillus~phage~SPP1	Caudovirales	Siphoviridae	Unassigned	141_0	Clustered	2	VC_141_0	2	0.1043	0.948868	0.099	1	1	1	1	refseq
Bacillus~phage~SageFayge	Unassigned	Unassigned	Unassigned	33_0	Clustered	12	VC_33_0	12	0.2861	1	0.2861	2	2	2	1	refseq
Bacillus~phage~SalinJah	Unassigned	Unassigned	Unassigned	33_5	Clustered	4	VC_33_5	4	0.0651	0.999195	0.0651	2	2	2	1	refseq
Bacillus~phage~Shanette	Caudovirales	Myoviridae	Cp51virus	25_1	Clustered	3	VC_25_1	3	0.5163	0.997844	0.5152	1	1	1	1	refseq
Bacillus~phage~Slash	Caudovirales	Siphoviridae	Slashvirus	573_0	Clustered	4	VC_573_0	4	0.9975	0.966623	0.9642	1	1	1	1	refseq
Bacillus~phage~Spock	Caudovirales	Myoviridae	B4virus	33_4	Clustered	2	VC_33_4	2	0.0213	0.937616	0.0199	1	1	1	1	refseq
Bacillus~phage~Stahl	Caudovirales	Siphoviridae	Slashvirus	573_0	Clustered	4	VC_573_0	4	0.9975	0.966623	0.9642	1	1	1	1	refseq
Bacillus~phage~Staley	Caudovirales	Siphoviridae	Slashvirus	573_0	Clustered	4	VC_573_0	4	0.9975	0.966623	0.9642	1	1	1	1	refseq
Bacillus~phage~Stills	Caudovirales	Siphoviridae	Slashvirus	573_0	Clustered	4	VC_573_0	4	0.9975	0.966623	0.9642	1	1	1	1	refseq
Bacillus~phage~Stitch	Unassigned	Unassigned	Unassigned	415_0	Clustered	4	VC_415_0	4	0.6544	0.999895	0.6543	1	2	2	1	refseq
Bacillus~phage~TP21-L	Caudovirales	Siphoviridae	Tp21virus	311_0	Clustered	2	VC_311_0	2	0.7588	0.855578	0.6492	1	1	1	1	refseq
Bacillus~phage~Troll	Caudovirales	Myoviridae	B4virus	33_3	Clustered	5	VC_33_3	5	0.0896	1	0.0896	2	2	2	1	refseq
Bacillus~phage~TsarBomba	Caudovirales	Myoviridae	Tsarbombavirus	33_6	Clustered	2	VC_33_6	2	0.0245	0.955784	0.0235	1	1	1	1	refseq
Bacillus~phage~VMY22	Caudovirales	Podoviridae	Unassigned	363_0	Clustered	4	VC_363_0	4	0.4084	0.999923	0.4084	2	1	1	1	refseq
Bacillus~phage~W.Ph.	Caudovirales	Myoviridae	Wphvirus	33_5	Clustered	4	VC_33_5	4	0.0651	0.999195	0.0651	2	2	2	1	refseq
Bacillus~phage~Waukesha92	Caudovirales	Siphoviridae	Unassigned	220_0	Clustered	3	VC_220_0	3	0.4413	0.99707	0.44	1	1	1	1	refseq
Bacillus~phage~Wip1	Unassigned	Tectiviridae	Betatectivirus	619_0	Clustered	4	VC_619_0	4	1	1	1	1	1	1	1	refseq
Bacillus~phage~Zuko	Unassigned	Unassigned	Unassigned	33_0	Clustered	12	VC_33_0	12	0.2861	1	0.2861	2	2	2	1	refseq
Bacillus~phage~phIS3501	Caudovirales	Siphoviridae	Unassigned	220_1	Clustered	4	VC_220_1	4	0.3485	0.999829	0.3485	1	1	1	1	refseq
Bacillus~phage~phi4J1	Caudovirales	Siphoviridae	Unassigned	220_0	Clustered	3	VC_220_0	3	0.4413	0.99707	0.44	1	1	1	1	refseq
Bacillus~phage~phiAGATE	Caudovirales	Myoviridae	Agatevirus	33_9	Clustered	3	VC_33_9	3	0.0635	0.998486	0.0635	1	1	1	1	refseq
Bacillus~phage~phiCM3	Caudovirales	Siphoviridae	Unassigned	220_1	Clustered	4	VC_220_1	4	0.3485	0.999829	0.3485	1	1	1	1	refseq
Bacillus~phage~phiNIT1	Caudovirales	Myoviridae	Nit1virus	33_10	Clustered	2	VC_33_10	2	0.0311	0.955983	0.0297	1	1	1	1	refseq
Bacillus~phage~vB_BceM_Bc431v3	Caudovirales	Myoviridae	Bc431virus	33_8	Clustered	3	VC_33_8	3	0.0496	0.997911	0.0495	1	1	1	1	refseq
Bacillus~phage~vB_BtS_BMBtp3	Caudovirales	Siphoviridae	Unassigned	220_0	Clustered	3	VC_220_0	3	0.4413	0.99707	0.44	1	1	1	1	refseq
Bacillus~virus~1	Caudovirales	Myoviridae	Svunavirus	243_0	Clustered	2	VC_243_0	2	0.402	0.942493	0.3789	1	1	1	1	refseq
Bacillus~virus~250	Caudovirales	Siphoviridae	Cecivirus	80_0	Clustered	2	VC_80_0	2	0.3774	0.947132	0.3574	1	1	1	1	refseq
Bacillus~virus~AP50	Unassigned	Tectiviridae	Betatectivirus	619_0	Clustered	4	VC_619_0	4	1	1	1	1	1	1	1	refseq
Bacillus~virus~Andromeda	Caudovirales	Siphoviridae	Andromedavirus	474_0	Clustered	7	VC_474_0	7	0.9979	0.999947	0.9979	1	1	1	1	refseq
Bacillus~virus~B103	Caudovirales	Podoviridae	Phi29virus	363_0	Clustered	4	VC_363_0	4	0.4084	0.999923	0.4084	2	1	1	1	refseq
Bacillus~virus~BMBtp2	Caudovirales	Siphoviridae	Tp21virus	311_0	Clustered	2	VC_311_0	2	0.7588	0.855578	0.6492	1	1	1	1	refseq
Bacillus~virus~Blastoid	Caudovirales	Siphoviridae	Andromedavirus	474_0	Clustered	7	VC_474_0	7	0.9979	0.999947	0.9979	1	1	1	1	refseq
Bacillus~virus~Curly	Caudovirales	Siphoviridae	Andromedavirus	474_0	Clustered	7	VC_474_0	7	0.9979	0.999947	0.9979	1	1	1	1	refseq
Bacillus~virus~Eoghan	Caudovirales	Siphoviridae	Andromedavirus	474_0	Clustered	7	VC_474_0	7	0.9979	0.999947	0.9979	1	1	1	1	refseq
Bacillus~virus~Finn	Caudovirales	Siphoviridae	Andromedavirus	474_0	Clustered	7	VC_474_0	7	0.9979	0.999947	0.9979	1	1	1	1	refseq
Bacillus~virus~GA1	Caudovirales	Podoviridae	Phi29virus	363_0	Clustered	4	VC_363_0	4	0.4084	0.999923	0.4084	2	1	1	1	refseq
Bacillus~virus~Glittering	Caudovirales	Siphoviridae	Andromedavirus	474_0	Clustered	7	VC_474_0	7	0.9979	0.999947	0.9979	1	1	1	1	refseq
Bacillus~virus~IEBH	Caudovirales	Siphoviridae	Cecivirus	80_0	Clustered	2	VC_80_0	2	0.3774	0.947132	0.3574	1	1	1	1	refseq
Bacillus~virus~Riggi	Caudovirales	Siphoviridae	Andromedavirus	474_0	Clustered	7	VC_474_0	7	0.9979	0.999947	0.9979	1	1	1	1	refseq
Bacillus~virus~SPO1	Caudovirales	Myoviridae	Spo1virus	25_0	Clustered	2	VC_25_0	2	0.2312	0.95358	0.2205	1	1	1	1	refseq
Bacillus~virus~Wbeta	Caudovirales	Siphoviridae	Wbetavirus	226_0	Clustered	3	VC_226_0	3	0.4106	0.997996	0.4098	2	1	1	1	refseq
Bacillus~virus~phi29	Caudovirales	Podoviridae	Phi29virus	363_0	Clustered	4	VC_363_0	4	0.4084	0.999923	0.4084	2	1	1	1	refseq
Bacteriophage~APSE-2	Caudovirales	Podoviridae	Unassigned	181_0	Clustered	2	VC_181_0	2	0.1357	0.952132	0.1292	1	1	1	1	refseq
Bacteriophage~Lily	Caudovirales	Siphoviridae	Unassigned	368_0	Clustered	2	VC_368_0	2	0.075	0.5	0.0375	1	2	1	1	refseq
Bacteroides~phage~B124-14	Caudovirales	Siphoviridae	Unassigned	125_0	Clustered	2	VC_125_0	2	0.4758	0.945404	0.4498	1	1	1	1	refseq
Bacteroides~phage~B40-8	Caudovirales	Siphoviridae	Unassigned	125_0	Clustered	2	VC_125_0	2	0.4758	0.945404	0.4498	1	1	1	1	refseq
Bdellovibrio~phage~phi1402	Caudovirales	Myoviridae	Unassigned	575_0	Clustered	5	VC_575_0	5	1	1	1	1	2	2	1	refseq
Bdellovibrio~phage~phi1422	Caudovirales	Myoviridae	Unassigned	393_0	Clustered	2	VC_393_0	2	0.3674	0.938654	0.3449	1	2	2	1	refseq
Bdellovibrio~phage~phiMH2K	Unassigned	Microviridae	Bdellomicrovirus	335_0	Clustered	11	VC_335_0	11	0.8281	1	0.8281	3	1	1	1	refseq
Bordetella~virus~BPP1	Caudovirales	Podoviridae	Bpp1virus	36_0	Clustered	40	VC_36_0	40	0.6832	1	0.6832	3	2	2	0.9859	refseq
Brevibacillus~phage~Abouo	Caudovirales	Myoviridae	Abouovirus	272_0	Clustered	4	VC_272_0	4	0.6937	0.999966	0.6936	2	1	1	1	refseq
Brevibacillus~phage~Davies	Caudovirales	Myoviridae	Abouovirus	272_0	Clustered	4	VC_272_0	4	0.6937	0.999966	0.6936	2	1	1	1	refseq
Brevibacillus~phage~Jimmer1	Caudovirales	Myoviridae	Jimmervirus	272_0	Clustered	4	VC_272_0	4	0.6937	0.999966	0.6936	2	1	1	1	refseq
Brevibacillus~phage~Osiris	Caudovirales	Myoviridae	Jimmervirus	272_0	Clustered	4	VC_272_0	4	0.6937	0.999966	0.6936	2	1	1	1	refseq
Brucella~phage~BiPBO1	Unassigned	Unassigned	Unassigned	443_0	Clustered	2	VC_443_0	2	0.3607	0.918133	0.3312	1	2	2	1	refseq
Brucella~phage~Pr	Caudovirales	Podoviridae	Prtbvirus	194_0	Clustered	2	VC_194_0	2	0.6086	0.941661	0.573	1	1	1	1	refseq
Brucella~phage~Tb	Caudovirales	Podoviridae	Prtbvirus	194_0	Clustered	2	VC_194_0	2	0.6086	0.941661	0.573	1	1	1	1	refseq
Burkholderia~phage~BcepB1A	Caudovirales	Myoviridae	Unassigned	173_0	Clustered	2	VC_173_0	2	0.0603	0.952526	0.0574	1	2	2	1	refseq
Burkholderia~phage~JG068	Caudovirales	Podoviridae	Unassigned	209_0	Clustered	10	VC_209_0	10	0.5958	1	0.5958	2	2	2	1	refseq
Burkholderia~phage~KL1	Caudovirales	Siphoviridae	Septima3virus	56_0	Clustered	6	VC_56_0	6	0.3955	1	0.3955	2	1	1	1	refseq
Burkholderia~phage~KL3	Caudovirales	Myoviridae	Unassigned	72_0	Clustered	29	VC_72_0	29	0.8485	1	0.8485	2	1	1	1	refseq
Burkholderia~phage~KS14	Caudovirales	Myoviridae	Unassigned	72_0	Clustered	29	VC_72_0	29	0.8485	1	0.8485	2	1	1	1	refseq
Burkholderia~phage~KS5	Caudovirales	Myoviridae	Unassigned	72_0	Clustered	29	VC_72_0	29	0.8485	1	0.8485	2	1	1	1	refseq
Burkholderia~phage~ST79	Caudovirales	Myoviridae	Unassigned	72_0	Clustered	29	VC_72_0	29	0.8485	1	0.8485	2	1	1	1	refseq
Burkholderia~virus~Bcep1	Caudovirales	Myoviridae	Bcep78virus	472_0	Clustered	4	VC_472_0	4	0.7298	0.999769	0.7296	1	1	1	1	refseq
Burkholderia~virus~Bcep22	Caudovirales	Podoviridae	Bcep22virus	252_0	Clustered	4	VC_252_0	4	0.765	0.999946	0.765	1	1	1	1	refseq
Burkholderia~virus~Bcep43	Caudovirales	Myoviridae	Bcep78virus	472_0	Clustered	4	VC_472_0	4	0.7298	0.999769	0.7296	1	1	1	1	refseq
Burkholderia~virus~Bcep781	Caudovirales	Myoviridae	Bcep78virus	472_0	Clustered	4	VC_472_0	4	0.7298	0.999769	0.7296	1	1	1	1	refseq
Burkholderia~virus~BcepMu	Caudovirales	Myoviridae	Bcepmuvirus	134_0	Clustered	2	VC_134_0	2	0.3461	0.933768	0.3232	1	1	1	1	refseq
Burkholderia~virus~BcepNY3	Caudovirales	Myoviridae	Bcep78virus	472_0	Clustered	4	VC_472_0	4	0.7298	0.999769	0.7296	1	1	1	1	refseq
Burkholderia~virus~Bcepil02	Caudovirales	Podoviridae	Bcep22virus	252_0	Clustered	4	VC_252_0	4	0.765	0.999946	0.765	1	1	1	1	refseq
Burkholderia~virus~Bcepmigl	Caudovirales	Podoviridae	Bcep22virus	252_0	Clustered	4	VC_252_0	4	0.765	0.999946	0.765	1	1	1	1	refseq
Burkholderia~virus~DC1	Caudovirales	Podoviridae	Bcep22virus	252_0	Clustered	4	VC_252_0	4	0.765	0.999946	0.765	1	1	1	1	refseq
Burkholderia~virus~phi1026b	Caudovirales	Siphoviridae	E125virus	82_0	Clustered	3	VC_82_0	3	0.3388	0.998263	0.3382	1	1	1	1	refseq
Burkholderia~virus~phi52237	Caudovirales	Myoviridae	P2virus	72_0	Clustered	29	VC_72_0	29	0.8485	1	0.8485	2	1	1	1	refseq
Burkholderia~virus~phi6442	Caudovirales	Siphoviridae	E125virus	82_0	Clustered	3	VC_82_0	3	0.3388	0.998263	0.3382	1	1	1	1	refseq
Burkholderia~virus~phiE122	Caudovirales	Myoviridae	P2virus	72_0	Clustered	29	VC_72_0	29	0.8485	1	0.8485	2	1	1	1	refseq
Burkholderia~virus~phiE125	Caudovirales	Siphoviridae	E125virus	82_0	Clustered	3	VC_82_0	3	0.3388	0.998263	0.3382	1	1	1	1	refseq
Burkholderia~virus~phiE202	Caudovirales	Myoviridae	P2virus	72_0	Clustered	29	VC_72_0	29	0.8485	1	0.8485	2	1	1	1	refseq
Burkholderia~virus~phiE255	Caudovirales	Myoviridae	Bcepmuvirus	134_0	Clustered	2	VC_134_0	2	0.3461	0.933768	0.3232	1	1	1	1	refseq
Campylobacter~phage~CP30A	Caudovirales	Myoviridae	Cp8virus	274_0	Clustered	4	VC_274_0	4	0.7983	0.99996	0.7982	2	2	2	1	refseq
Campylobacter~phage~PC14	Unassigned	Unassigned	Unassigned	274_0	Clustered	4	VC_274_0	4	0.7983	0.99996	0.7982	2	2	2	1	refseq
Campylobacter~virus~CP21	Caudovirales	Myoviridae	Cp220virus	58_0	Clustered	3	VC_58_0	3	0.6574	0.998176	0.6562	1	1	1	1	refseq
Campylobacter~virus~CP220	Caudovirales	Myoviridae	Cp220virus	58_0	Clustered	3	VC_58_0	3	0.6574	0.998176	0.6562	1	1	1	1	refseq
Campylobacter~virus~CPX	Caudovirales	Myoviridae	Cp8virus	274_0	Clustered	4	VC_274_0	4	0.7983	0.99996	0.7982	2	2	2	1	refseq
Campylobacter~virus~CPt10	Caudovirales	Myoviridae	Cp220virus	58_0	Clustered	3	VC_58_0	3	0.6574	0.998176	0.6562	1	1	1	1	refseq
Campylobacter~virus~NCTC12673	Caudovirales	Myoviridae	Cp8virus	274_0	Clustered	4	VC_274_0	4	0.7983	0.99996	0.7982	2	2	2	1	refseq
Caulobacter~phage~Percy	Unassigned	Unassigned	Unassigned	209_0	Clustered	10	VC_209_0	10	0.5958	1	0.5958	2	2	2	1	refseq
Caulobacter~virus~Karma	Caudovirales	Siphoviridae	Phicbkvirus	394_0	Clustered	4	VC_394_0	4	0.4851	0.99216	0.4813	1	1	1	1	refseq
Caulobacter~virus~Magneto	Caudovirales	Siphoviridae	Phicbkvirus	394_0	Clustered	4	VC_394_0	4	0.4851	0.99216	0.4813	1	1	1	1	refseq
Caulobacter~virus~Swift	Caudovirales	Siphoviridae	Phicbkvirus	394_0	Clustered	4	VC_394_0	4	0.4851	0.99216	0.4813	1	1	1	1	refseq
Caulobacter~virus~phiCbK	Caudovirales	Siphoviridae	Phicbkvirus	394_0	Clustered	4	VC_394_0	4	0.4851	0.99216	0.4813	1	1	1	1	refseq
Celeribacter~phage~P12053L	Caudovirales	Unassigned	Unassigned	213_0	Clustered	6	VC_213_0	6	0.291	0.999994	0.291	1	2	2	1	refseq
Cellulophaga~phage~phi10:1	Caudovirales	Siphoviridae	Unassigned	323_1	Clustered	2	VC_323_1	2	0.3817	0.941661	0.3594	1	1	1	1	refseq
Cellulophaga~phage~phi12:1	Caudovirales	Siphoviridae	Cba181virus	534_0	Clustered	3	VC_534_0	3	0.8485	0.992163	0.8419	1	1	1	1	refseq
Cellulophaga~phage~phi12:2	Unassigned	Microviridae	Unassigned	738_0	Clustered	2	VC_738_0	2	1	1	1	1	1	1	1	refseq
Cellulophaga~phage~phi12a:1	Unassigned	Microviridae	Unassigned	738_0	Clustered	2	VC_738_0	2	1	1	1	1	1	1	1	refseq
Cellulophaga~phage~phi13:2	Caudovirales	Podoviridae	Unassigned	419_0	Clustered	4	VC_419_0	4	0.9015	0.999838	0.9014	1	1	1	1	refseq
Cellulophaga~phage~phi17:1	Caudovirales	Siphoviridae	Cba181virus	534_0	Clustered	3	VC_534_0	3	0.8485	0.992163	0.8419	1	1	1	1	refseq
Cellulophaga~phage~phi17:2	Caudovirales	Podoviridae	Cba41virus	478_0	Clustered	2	VC_478_0	2	0.8842	0.926249	0.819	1	1	1	1	refseq
Cellulophaga~phage~phi18:1	Caudovirales	Siphoviridae	Cba181virus	534_0	Clustered	3	VC_534_0	3	0.8485	0.992163	0.8419	1	1	1	1	refseq
Cellulophaga~phage~phi18:3	Caudovirales	Podoviridae	Unassigned	419_0	Clustered	4	VC_419_0	4	0.9015	0.999838	0.9014	1	1	1	1	refseq
Cellulophaga~phage~phi19:1	Caudovirales	Siphoviridae	Unassigned	323_1	Clustered	2	VC_323_1	2	0.3817	0.941661	0.3594	1	1	1	1	refseq
Cellulophaga~phage~phi19:3	Caudovirales	Podoviridae	Unassigned	419_0	Clustered	4	VC_419_0	4	0.9015	0.999838	0.9014	1	1	1	1	refseq
Cellulophaga~phage~phi39:1	Caudovirales	Siphoviridae	Unassigned	537_0	Clustered	2	VC_537_0	2	0.4387	0.904785	0.3969	1	2	2	1	refseq
Cellulophaga~phage~phi46:1	Caudovirales	Siphoviridae	Unassigned	538_0	Clustered	3	VC_538_0	3	0.1685	0.912378	0.1537	1	2	2	1	refseq
Cellulophaga~phage~phi46:3	Caudovirales	Podoviridae	Unassigned	419_0	Clustered	4	VC_419_0	4	0.9015	0.999838	0.9014	1	1	1	1	refseq
Cellulophaga~phage~phi4:1	Caudovirales	Podoviridae	Cba41virus	478_0	Clustered	2	VC_478_0	2	0.8842	0.926249	0.819	1	1	1	1	refseq
Cellulophaga~phage~phiSM	Caudovirales	Myoviridae	Unassigned	222_0	Clustered	11	VC_222_0	11	0.778	1	0.778	1	2	2	0.9636	refseq
Chimpanzee~faeces~associated~microphage~1	Unassigned	Unassigned	Unassigned	334_0	Clustered	2	VC_334_0	2	0.3046	0.923479	0.2813	1	1	1	1	refseq
Chimpanzee~faeces~associated~microphage~3	Unassigned	Unassigned	Unassigned	334_0	Clustered	2	VC_334_0	2	0.3046	0.923479	0.2813	1	1	1	1	refseq
Chlamydia~phage~2	Unassigned	Microviridae	Chlamydiamicrovirus	335_0	Clustered	11	VC_335_0	11	0.8281	1	0.8281	3	1	1	1	refseq
Chlamydia~phage~4	Unassigned	Microviridae	Unassigned	335_0	Clustered	11	VC_335_0	11	0.8281	1	0.8281	3	1	1	1	refseq
Chlamydia~virus~CPAR39	Unassigned	Microviridae	Chlamydiamicrovirus	335_0	Clustered	11	VC_335_0	11	0.8281	1	0.8281	3	1	1	1	refseq
Citrobacter~phage~CR44b	Caudovirales	Podoviridae	Unassigned	30_0	Clustered	58	VC_30_0	58	0.9437	1	0.9437	3	2	2	1	refseq
Citrobacter~phage~CR8	Caudovirales	Podoviridae	Unassigned	30_0	Clustered	58	VC_30_0	58	0.9437	1	0.9437	3	2	2	1	refseq
Citrobacter~phage~CVT22	Caudovirales	Podoviridae	Unassigned	136_0	Clustered	5	VC_136_0	5	0.4809	1	0.4809	1	2	2	1	refseq
Citrobacter~phage~IME-CF2	Caudovirales	Myoviridae	Unassigned	6_1	Clustered	8	VC_6_1	8	0.2041	1	0.2041	1	2	2	1	refseq
Citrobacter~phage~Margaery	Unassigned	Unassigned	Unassigned	6_1	Clustered	8	VC_6_1	8	0.2041	1	0.2041	1	2	2	1	refseq
Citrobacter~phage~Merlin	Caudovirales	Myoviridae	Moonvirus	7_8	Clustered	2	VC_7_8	2	0.009	0.939865	0.0085	1	1	1	1	refseq
Citrobacter~phage~Michonne	Unassigned	Unassigned	Unassigned	139_0	Clustered	16	VC_139_0	16	0.8786	1	0.8786	4	2	2	1	refseq
Citrobacter~phage~Miller	Caudovirales	Myoviridae	Unassigned	6_1	Clustered	8	VC_6_1	8	0.2041	1	0.2041	1	2	2	1	refseq
Citrobacter~phage~Moogle	Caudovirales	Myoviridae	Mooglevirus	139_0	Clustered	16	VC_139_0	16	0.8786	1	0.8786	4	2	2	1	refseq
Citrobacter~phage~Moon	Caudovirales	Myoviridae	Moonvirus	7_8	Clustered	2	VC_7_8	2	0.009	0.939865	0.0085	1	1	1	1	refseq
Citrobacter~phage~SH1	Unassigned	Unassigned	Unassigned	30_0	Clustered	58	VC_30_0	58	0.9437	1	0.9437	3	2	2	1	refseq
Citrobacter~phage~SH2	Unassigned	Unassigned	Unassigned	30_0	Clustered	58	VC_30_0	58	0.9437	1	0.9437	3	2	2	1	refseq
Citrobacter~phage~SH3	Unassigned	Unassigned	Unassigned	30_0	Clustered	58	VC_30_0	58	0.9437	1	0.9437	3	2	2	1	refseq
Citrobacter~phage~SH4	Unassigned	Unassigned	Unassigned	30_0	Clustered	58	VC_30_0	58	0.9437	1	0.9437	3	2	2	1	refseq
Citrobacter~phage~phiCFP-1	Caudovirales	Podoviridae	Unassigned	30_0	Clustered	58	VC_30_0	58	0.9437	1	0.9437	3	2	2	1	refseq
Citrobacter~phage~vB_CfrM_CfP1	Unassigned	Unassigned	Unassigned	6_1	Clustered	8	VC_6_1	8	0.2041	1	0.2041	1	2	2	1	refseq
Citrobacter~virus~Stevie	Caudovirales	Siphoviridae	Tlsvirus	164_0	Clustered	25	VC_164_0	25	0.9723	1	0.9723	6	2	2	0.9633	refseq
Clavibacter~phage~CMP1	Caudovirales	Siphoviridae	Unassigned	576_0	Clustered	3	VC_576_0	3	0.7947	0.974085	0.7741	1	1	1	1	refseq
Clavibacter~phage~CN1A	Caudovirales	Siphoviridae	Unassigned	576_0	Clustered	3	VC_576_0	3	0.7947	0.974085	0.7741	1	1	1	1	refseq
Clostridium~phage~CDMH1	Caudovirales	Myoviridae	Unassigned	163_0	Clustered	4	VC_163_0	4	0.3358	0.99998	0.3357	2	1	1	1	refseq
Clostridium~phage~PhiS63	Caudovirales	Siphoviridae	Unassigned	320_0	Clustered	3	VC_320_0	3	0.3102	0.996796	0.3092	1	1	1	1	refseq
Clostridium~phage~phi3626	Caudovirales	Siphoviridae	Unassigned	320_0	Clustered	3	VC_320_0	3	0.3102	0.996796	0.3092	1	1	1	1	refseq
Clostridium~phage~phiCD111	Caudovirales	Siphoviridae	Unassigned	312_0	Clustered	3	VC_312_0	3	0.5365	0.997569	0.5352	1	1	1	1	refseq
Clostridium~phage~phiCD146	Caudovirales	Siphoviridae	Unassigned	312_0	Clustered	3	VC_312_0	3	0.5365	0.997569	0.5352	1	1	1	1	refseq
Clostridium~phage~phiCD38-2	Caudovirales	Siphoviridae	Unassigned	312_0	Clustered	3	VC_312_0	3	0.5365	0.997569	0.5352	1	1	1	1	refseq
Clostridium~phage~phiCD481-1	Caudovirales	Myoviridae	Unassigned	198_0	Clustered	5	VC_198_0	5	0.556	1	0.556	1	1	1	1	refseq
Clostridium~phage~phiCD505	Caudovirales	Myoviridae	Unassigned	163_2	Clustered	3	VC_163_2	3	0.2382	0.997979	0.2377	2	1	1	1	refseq
Clostridium~phage~phiCD506	Caudovirales	Myoviridae	Unassigned	198_0	Clustered	5	VC_198_0	5	0.556	1	0.556	1	1	1	1	refseq
Clostridium~phage~phiCDHM11	Caudovirales	Myoviridae	Unassigned	198_0	Clustered	5	VC_198_0	5	0.556	1	0.556	1	1	1	1	refseq
Clostridium~phage~phiCDHM13	Caudovirales	Myoviridae	Unassigned	198_0	Clustered	5	VC_198_0	5	0.556	1	0.556	1	1	1	1	refseq
Clostridium~phage~phiCDHM19	Caudovirales	Myoviridae	Unassigned	163_1	Clustered	2	VC_163_1	2	0.1118	0.95013	0.1063	2	1	1	1	refseq
Clostridium~phage~phiCP13O	Caudovirales	Siphoviridae	Unassigned	621_0	Clustered	4	VC_621_0	4	1	1	1	1	1	1	1	refseq
Clostridium~phage~phiCP26F	Caudovirales	Siphoviridae	Unassigned	621_0	Clustered	4	VC_621_0	4	1	1	1	1	1	1	1	refseq
Clostridium~phage~phiCP34O	Caudovirales	Siphoviridae	Unassigned	621_0	Clustered	4	VC_621_0	4	1	1	1	1	1	1	1	refseq
Clostridium~phage~phiCP39-O	Caudovirales	Siphoviridae	Unassigned	621_0	Clustered	4	VC_621_0	4	1	1	1	1	1	1	1	refseq
Clostridium~phage~phiCP7R	Caudovirales	Podoviridae	Unassigned	577_0	Clustered	3	VC_577_0	3	0.7952	0.981556	0.7805	1	1	1	1	refseq
Clostridium~phage~phiCPV4	Caudovirales	Podoviridae	Unassigned	577_0	Clustered	3	VC_577_0	3	0.7952	0.981556	0.7805	1	1	1	1	refseq
Clostridium~phage~phiCT19406A	Unassigned	Unassigned	Unassigned	90_0	Clustered	2	VC_90_0	2	0.4327	0.941042	0.4072	1	1	1	1	refseq
Clostridium~phage~phiCT19406B	Unassigned	Unassigned	Unassigned	212_0	Clustered	3	VC_212_0	3	0.4355	0.997917	0.4346	1	1	1	1	refseq
Clostridium~phage~phiCT453B	Unassigned	Unassigned	Unassigned	212_0	Clustered	3	VC_212_0	3	0.4355	0.997917	0.4346	1	1	1	1	refseq
Clostridium~phage~phiCTC2A	Unassigned	Unassigned	Unassigned	90_0	Clustered	2	VC_90_0	2	0.4327	0.941042	0.4072	1	1	1	1	refseq
Clostridium~phage~phiCTC2B	Unassigned	Unassigned	Unassigned	212_0	Clustered	3	VC_212_0	3	0.4355	0.997917	0.4346	1	1	1	1	refseq
Clostridium~phage~phiCTP1	Caudovirales	Siphoviridae	Unassigned	174_0	Clustered	3	VC_174_0	3	0.2999	0.997636	0.2992	1	2	2	1	refseq
Clostridium~phage~phiMMP01	Caudovirales	Myoviridae	Unassigned	163_0	Clustered	4	VC_163_0	4	0.3358	0.99998	0.3357	2	1	1	1	refseq
Clostridium~phage~phiMMP02	Caudovirales	Myoviridae	Unassigned	163_2	Clustered	3	VC_163_2	3	0.2382	0.997979	0.2377	2	1	1	1	refseq
Clostridium~phage~phiMMP03	Caudovirales	Myoviridae	Unassigned	163_0	Clustered	4	VC_163_0	4	0.3358	0.99998	0.3357	2	1	1	1	refseq
Clostridium~phage~phiMMP04	Caudovirales	Myoviridae	Unassigned	198_0	Clustered	5	VC_198_0	5	0.556	1	0.556	1	1	1	1	refseq
Clostridium~phage~phiSM101	Caudovirales	Siphoviridae	Unassigned	320_0	Clustered	3	VC_320_0	3	0.3102	0.996796	0.3092	1	1	1	1	refseq
Clostridium~phage~phiZP2	Caudovirales	Podoviridae	Unassigned	577_0	Clustered	3	VC_577_0	3	0.7952	0.981556	0.7805	1	1	1	1	refseq
Clostridium~virus~phiC2	Caudovirales	Myoviridae	Cd119virus	163_0	Clustered	4	VC_163_0	4	0.3358	0.99998	0.3357	2	1	1	1	refseq
Clostridium~virus~phiCD119	Caudovirales	Myoviridae	Cd119virus	163_1	Clustered	2	VC_163_1	2	0.1118	0.95013	0.1063	2	1	1	1	refseq
Clostridium~virus~phiCD27	Caudovirales	Myoviridae	Cd119virus	163_2	Clustered	3	VC_163_2	3	0.2382	0.997979	0.2377	2	1	1	1	refseq
Cronobacter~phage~CR3	Caudovirales	Myoviridae	Cr3virus	24_0	Clustered	4	VC_24_0	4	0.2548	0.999949	0.2548	1	1	1	1	refseq
Cronobacter~phage~CR5	Caudovirales	Myoviridae	Unassigned	257_0	Clustered	3	VC_257_0	3	0.108	0.997553	0.1077	1	2	2	1	refseq
Cronobacter~phage~CR8	Caudovirales	Myoviridae	Cr3virus	24_0	Clustered	4	VC_24_0	4	0.2548	0.999949	0.2548	1	1	1	1	refseq
Cronobacter~phage~CR9	Caudovirales	Myoviridae	Cr3virus	24_0	Clustered	4	VC_24_0	4	0.2548	0.999949	0.2548	1	1	1	1	refseq
Cronobacter~phage~Dev-CD-23823	Caudovirales	Podoviridae	Unassigned	110_0	Clustered	5	VC_110_0	5	0.5686	1	0.5686	1	1	1	1	refseq
Cronobacter~phage~Dev2	Caudovirales	Podoviridae	Unassigned	30_0	Clustered	58	VC_30_0	58	0.9437	1	0.9437	3	2	2	1	refseq
Cronobacter~phage~PBES~02	Caudovirales	Myoviridae	Cr3virus	24_0	Clustered	4	VC_24_0	4	0.2548	0.999949	0.2548	1	1	1	1	refseq
Cronobacter~phage~vB_CsaM_GAP161	Caudovirales	Myoviridae	Unassigned	6_1	Clustered	8	VC_6_1	8	0.2041	1	0.2041	1	2	2	1	refseq
Cronobacter~phage~vB_CsaM_GAP31	Caudovirales	Myoviridae	Se1virus	24_4	Clustered	2	VC_24_4	2	0.0569	0.933994	0.0531	1	1	1	1	refseq
Cronobacter~phage~vB_CsaP_GAP52	Caudovirales	Podoviridae	Unassigned	114_0	Clustered	2	VC_114_0	2	0.1628	0.95281	0.1551	1	1	1	1	refseq
Cronobacter~phage~vB_CskP_GAP227	Caudovirales	Podoviridae	Unassigned	110_0	Clustered	5	VC_110_0	5	0.5686	1	0.5686	1	1	1	1	refseq
Cronobacter~virus~ESP29491	Caudovirales	Siphoviridae	Unassigned	164_0	Clustered	25	VC_164_0	25	0.9723	1	0.9723	6	2	2	0.9633	refseq
Cyanophage~9515-10a	Caudovirales	Podoviridae	Unassigned	88_0	Clustered	18	VC_88_0	18	0.8091	1	0.8091	1	2	2	1	refseq
Cyanophage~KBS-P-1A	Unassigned	Unassigned	Unassigned	88_0	Clustered	18	VC_88_0	18	0.8091	1	0.8091	1	2	2	1	refseq
Cyanophage~MED4-117	Unassigned	Unassigned	Unassigned	671_0	Clustered	2	VC_671_0	2	0.7589	0.729854	0.5539	1	2	2	1	refseq
Cyanophage~NATL1A-7	Caudovirales	Podoviridae	Unassigned	88_0	Clustered	18	VC_88_0	18	0.8091	1	0.8091	1	2	2	1	refseq
Cyanophage~NATL2A-133	Caudovirales	Podoviridae	Unassigned	88_0	Clustered	18	VC_88_0	18	0.8091	1	0.8091	1	2	2	1	refseq
Cyanophage~P-RSM1	Caudovirales	Myoviridae	Unassigned	29_29	Clustered	2	VC_29_29	2	0.0141	0.918228	0.013	1	1	1	1	refseq
Cyanophage~P-SSP2	Unassigned	Unassigned	Unassigned	88_0	Clustered	18	VC_88_0	18	0.8091	1	0.8091	1	2	2	1	refseq
Cyanophage~PP	Caudovirales	Podoviridae	Unassigned	618_0	Clustered	2	VC_618_0	2	0.5694	0.868224	0.4943	1	1	1	1	refseq
Cyanophage~PSS2	Caudovirales	Siphoviridae	Unassigned	505_0	Clustered	2	VC_505_0	2	0.7959	0.879217	0.6997	1	1	1	1	refseq
Cyanophage~S-RIM50	Unassigned	Unassigned	Unassigned	29_3	Clustered	2	VC_29_3	2	0.0132	0.875654	0.0116	1	2	2	1	refseq
Cyanophage~SS120-1	Unassigned	Unassigned	Unassigned	88_0	Clustered	18	VC_88_0	18	0.8091	1	0.8091	1	2	2	1	refseq
Deep-sea~thermophilic~phage~D6E	Unassigned	Unassigned	Unassigned	242_0	Clustered	2	VC_242_0	2	0.2832	0.944175	0.2674	1	1	1	1	refseq
Dickeya~phage~RC-2014	Caudovirales	Ackermannviridae	Limestonevirus	109_1	Clustered	19	VC_109_1	19	0.7881	1	0.7881	5	1	1	0.7953	refseq
Dickeya~virus~Limestone	Caudovirales	Ackermannviridae	Limestonevirus	109_1	Clustered	19	VC_109_1	19	0.7881	1	0.7881	5	1	1	0.7953	refseq
Dinoroseobacter~phage~DFL12phi1	Caudovirales	Podoviridae	Dfl12virus	101_0	Clustered	4	VC_101_0	4	0.1811	0.999983	0.1811	2	1	1	1	refseq
Edwardsiella~phage~KF-1	Caudovirales	Podoviridae	Kf1virus	578_0	Clustered	3	VC_578_0	3	0.8193	0.985907	0.8077	2	2	2	1	refseq
Edwardsiella~phage~MSW-3	Caudovirales	Myoviridae	Msw3virus	210_0	Clustered	6	VC_210_0	6	0.6917	1	0.6917	2	1	1	1	refseq
Edwardsiella~phage~PEi21	Caudovirales	Myoviridae	Msw3virus	210_0	Clustered	6	VC_210_0	6	0.6917	1	0.6917	2	1	1	1	refseq
Enterobacter~phage~Arya	Unassigned	Unassigned	Unassigned	57_0	Clustered	4	VC_57_0	4	0.2599	0.999984	0.2599	2	2	2	1	refseq
Enterobacter~phage~CC31	Caudovirales	Myoviridae	Cc31virus	7_6	Clustered	2	VC_7_6	2	0.0091	0.940766	0.0086	1	1	1	1	refseq
Enterobacter~phage~E-2	Caudovirales	Podoviridae	Unassigned	30_0	Clustered	58	VC_30_0	58	0.9437	1	0.9437	3	2	2	1	refseq
Enterobacter~phage~E-3	Caudovirales	Podoviridae	Unassigned	30_0	Clustered	58	VC_30_0	58	0.9437	1	0.9437	3	2	2	1	refseq
Enterobacter~phage~Enc34	Caudovirales	Siphoviridae	Unassigned	168_0	Clustered	9	VC_168_0	9	0.6571	1	0.6571	2	2	2	1	refseq
Enterobacter~phage~PG7	Caudovirales	Myoviridae	Cc31virus	7_6	Clustered	2	VC_7_6	2	0.0091	0.940766	0.0086	1	1	1	1	refseq
Enterobacter~phage~Tyrion	Unassigned	Unassigned	Unassigned	36_0	Clustered	40	VC_36_0	40	0.6832	1	0.6832	3	2	2	0.9859	refseq
Enterobacter~phage~phiEap-1	Caudovirales	Podoviridae	Unassigned	30_0	Clustered	58	VC_30_0	58	0.9437	1	0.9437	3	2	2	1	refseq
Enterobacter~phage~phiEap-2	Caudovirales	Podoviridae	Unassigned	144_0	Clustered	17	VC_144_0	17	0.7903	1	0.7903	4	3	2	1	refseq
Enterobacteria~phage~13a	Caudovirales	Podoviridae	Unassigned	30_0	Clustered	58	VC_30_0	58	0.9437	1	0.9437	3	2	2	1	refseq
Enterobacteria~phage~285P	Caudovirales	Podoviridae	Unassigned	30_0	Clustered	58	VC_30_0	58	0.9437	1	0.9437	3	2	2	1	refseq
Enterobacteria~phage~933W	Caudovirales	Podoviridae	Nona33virus	28_1	Clustered	13	VC_28_1	13	0.5611	1	0.5611	4	1	1	0.9103	refseq
Enterobacteria~phage~9g	Caudovirales	Siphoviridae	Nonagvirus	50_1	Clustered	4	VC_50_1	4	0.4323	0.999978	0.4323	1	1	1	1	refseq
Enterobacteria~phage~BA14	Caudovirales	Podoviridae	Unassigned	30_0	Clustered	58	VC_30_0	58	0.9437	1	0.9437	3	2	2	1	refseq
Enterobacteria~phage~Bp7	Caudovirales	Myoviridae	Js98virus	7_1	Clustered	8	VC_7_1	8	0.063	1	0.063	2	2	2	1	refseq
Enterobacteria~phage~C-1~INW-2012	Unassigned	Leviviridae	Unassigned	476_0	Clustered	4	VC_476_0	4	0.6635	0.999997	0.6635	1	1	1	1	refseq
Enterobacteria~phage~EcoDS1	Caudovirales	Podoviridae	Unassigned	30_0	Clustered	58	VC_30_0	58	0.9437	1	0.9437	3	2	2	1	refseq
Enterobacteria~phage~FI~sensu~lato	Unassigned	Leviviridae	Unassigned	617_0	Clustered	3	VC_617_0	3	0.8402	0.976573	0.8205	2	1	1	1	refseq
Enterobacteria~phage~G4~sensu~lato	Unassigned	Microviridae	G4microvirus	444_0	Clustered	8	VC_444_0	8	0.9627	0.999991	0.9627	4	1	1	1	refseq
Enterobacteria~phage~GEC-3S	Caudovirales	Myoviridae	Unassigned	8_0	Clustered	4	VC_8_0	4	0.0605	0.999987	0.0605	2	1	1	1	refseq
Enterobacteria~phage~HK106	Caudovirales	Siphoviridae	Hk97virus	21_0	Clustered	14	VC_21_0	14	0.4212	1	0.4212	3	1	1	0.9121	refseq
Enterobacteria~phage~HK140	Caudovirales	Siphoviridae	Unassigned	21_0	Clustered	14	VC_21_0	14	0.4212	1	0.4212	3	1	1	0.9121	refseq
Enterobacteria~phage~HK225	Caudovirales	Siphoviridae	Unassigned	35_1	Clustered	5	VC_35_1	5	0.1892	1	0.1892	2	2	2	0.9	refseq
Enterobacteria~phage~HK446	Caudovirales	Siphoviridae	Hk97virus	21_0	Clustered	14	VC_21_0	14	0.4212	1	0.4212	3	1	1	0.9121	refseq
Enterobacteria~phage~HK542	Caudovirales	Siphoviridae	Hk97virus	21_0	Clustered	14	VC_21_0	14	0.4212	1	0.4212	3	1	1	0.9121	refseq
Enterobacteria~phage~HK544	Caudovirales	Siphoviridae	Hk97virus	21_0	Clustered	14	VC_21_0	14	0.4212	1	0.4212	3	1	1	0.9121	refseq
Enterobacteria~phage~HK629	Caudovirales	Siphoviridae	Lambdavirus	35_0	Clustered	3	VC_35_0	3	0.1013	0.998482	0.1012	1	1	1	1	refseq
Enterobacteria~phage~HK630	Caudovirales	Siphoviridae	Lambdavirus	35_0	Clustered	3	VC_35_0	3	0.1013	0.998482	0.1012	1	1	1	1	refseq
Enterobacteria~phage~HK633	Caudovirales	Siphoviridae	Hk97virus	21_0	Clustered	14	VC_21_0	14	0.4212	1	0.4212	3	1	1	0.9121	refseq
Enterobacteria~phage~Hgal1	Unassigned	Leviviridae	Unassigned	476_0	Clustered	4	VC_476_0	4	0.6635	0.999997	0.6635	1	1	1	1	refseq
Enterobacteria~phage~ID18~sensu~lato	Unassigned	Microviridae	Unassigned	444_0	Clustered	8	VC_444_0	8	0.9627	0.999991	0.9627	4	1	1	1	refseq
Enterobacteria~phage~ID2~Moscow/ID/2001	Unassigned	Microviridae	G4microvirus	444_0	Clustered	8	VC_444_0	8	0.9627	0.999991	0.9627	4	1	1	1	refseq
Enterobacteria~phage~IME08	Caudovirales	Myoviridae	Js98virus	7_1	Clustered	8	VC_7_1	8	0.063	1	0.063	2	2	2	1	refseq
Enterobacteria~phage~Ike	Unassigned	Inoviridae	Lineavirus	579_0	Clustered	2	VC_579_0	2	0.3873	0.827111	0.3204	1	1	1	1	refseq
Enterobacteria~phage~JS10	Caudovirales	Myoviridae	Js98virus	7_1	Clustered	8	VC_7_1	8	0.063	1	0.063	2	2	2	1	refseq
Enterobacteria~phage~JenK1	Caudovirales	Siphoviridae	Nonagvirus	50_1	Clustered	4	VC_50_1	4	0.4323	0.999978	0.4323	1	1	1	1	refseq
Enterobacteria~phage~JenP1	Caudovirales	Siphoviridae	Nonagvirus	50_1	Clustered	4	VC_50_1	4	0.4323	0.999978	0.4323	1	1	1	1	refseq
Enterobacteria~phage~JenP2	Caudovirales	Siphoviridae	Nonagvirus	50_1	Clustered	4	VC_50_1	4	0.4323	0.999978	0.4323	1	1	1	1	refseq
Enterobacteria~phage~K1F	Caudovirales	Podoviridae	Unassigned	30_0	Clustered	58	VC_30_0	58	0.9437	1	0.9437	3	2	2	1	refseq
Enterobacteria~phage~M	Unassigned	Leviviridae	Unassigned	476_0	Clustered	4	VC_476_0	4	0.6635	0.999997	0.6635	1	1	1	1	refseq
Enterobacteria~phage~P88	Caudovirales	Myoviridae	Unassigned	72_0	Clustered	29	VC_72_0	29	0.8485	1	0.8485	2	1	1	1	refseq
Enterobacteria~phage~Phi1	Caudovirales	Myoviridae	Rb49virus	8_0	Clustered	4	VC_8_0	4	0.0605	0.999987	0.0605	2	1	1	1	refseq
Enterobacteria~phage~RB14	Caudovirales	Myoviridae	T4virus	7_10	Clustered	27	VC_7_10	27	0.2829	1	0.2829	2	2	2	1	refseq
Enterobacteria~phage~RB16	Caudovirales	Myoviridae	Unassigned	6_1	Clustered	8	VC_6_1	8	0.2041	1	0.2041	1	2	2	1	refseq
Enterobacteria~phage~RB27	Caudovirales	Myoviridae	Unassigned	7_10	Clustered	27	VC_7_10	27	0.2829	1	0.2829	2	2	2	1	refseq
Enterobacteria~phage~RB3	Caudovirales	Myoviridae	T4virus	7_10	Clustered	27	VC_7_10	27	0.2829	1	0.2829	2	2	2	1	refseq
Enterobacteria~phage~RB32	Caudovirales	Myoviridae	Unassigned	7_10	Clustered	27	VC_7_10	27	0.2829	1	0.2829	2	2	2	1	refseq
Enterobacteria~phage~RB43	Caudovirales	Myoviridae	Unassigned	6_1	Clustered	8	VC_6_1	8	0.2041	1	0.2041	1	2	2	1	refseq
Enterobacteria~phage~RB49	Caudovirales	Myoviridae	Rb49virus	8_0	Clustered	4	VC_8_0	4	0.0605	0.999987	0.0605	2	1	1	1	refseq
Enterobacteria~phage~RB51	Caudovirales	Myoviridae	Unassigned	7_10	Clustered	27	VC_7_10	27	0.2829	1	0.2829	2	2	2	1	refseq
Enterobacteria~phage~RB68	Caudovirales	Myoviridae	Unassigned	7_10	Clustered	27	VC_7_10	27	0.2829	1	0.2829	2	2	2	1	refseq
Enterobacteria~phage~RB69	Caudovirales	Myoviridae	Rb69virus	7_9	Clustered	7	VC_7_9	7	0.0512	1	0.0512	2	2	2	1	refseq
Enterobacteria~phage~ST104	Caudovirales	Podoviridae	Unassigned	43_0	Clustered	12	VC_43_0	12	0.4467	1	0.4467	2	2	2	1	refseq
Enterobacteria~phage~SfV	Caudovirales	Myoviridae	Unassigned	23_0	Clustered	6	VC_23_0	6	0.5089	1	0.5089	1	2	2	1	refseq
Enterobacteria~phage~St-1	Unassigned	Microviridae	Alpha3microvirus	444_0	Clustered	8	VC_444_0	8	0.9627	0.999991	0.9627	4	1	1	1	refseq
Enterobacteria~phage~T3	Caudovirales	Podoviridae	Unassigned	30_0	Clustered	58	VC_30_0	58	0.9437	1	0.9437	3	2	2	1	refseq
Enterobacteria~phage~T4	Caudovirales	Myoviridae	T4virus	7_10	Clustered	27	VC_7_10	27	0.2829	1	0.2829	2	2	2	1	refseq
Enterobacteria~phage~T7	Caudovirales	Podoviridae	T7virus	30_0	Clustered	58	VC_30_0	58	0.9437	1	0.9437	3	2	2	1	refseq
Enterobacteria~phage~UAB_Phi20	Unassigned	Unassigned	Unassigned	43_0	Clustered	12	VC_43_0	12	0.4467	1	0.4467	2	2	2	1	refseq
Enterobacteria~phage~UAB_Phi78	Caudovirales	Podoviridae	Unassigned	289_0	Clustered	14	VC_289_0	14	0.915	1	0.915	2	2	2	1	refseq
Enterobacteria~phage~VT2-Sakai	Caudovirales	Podoviridae	Nona33virus	28_1	Clustered	13	VC_28_1	13	0.5611	1	0.5611	4	1	1	0.9103	refseq
Enterobacteria~phage~VT2phi_272	Caudovirales	Podoviridae	Unassigned	28_1	Clustered	13	VC_28_1	13	0.5611	1	0.5611	4	1	1	0.9103	refseq
Enterobacteria~phage~WA13~sensu~lato	Unassigned	Microviridae	Unassigned	444_0	Clustered	8	VC_444_0	8	0.9627	0.999991	0.9627	4	1	1	1	refseq
Enterobacteria~phage~WPhi	Caudovirales	Myoviridae	P2virus	72_0	Clustered	29	VC_72_0	29	0.8485	1	0.8485	2	1	1	1	refseq
Enterobacteria~phage~alpha3	Unassigned	Microviridae	Alpha3microvirus	444_0	Clustered	8	VC_444_0	8	0.9627	0.999991	0.9627	4	1	1	1	refseq
Enterobacteria~phage~cdtI	Caudovirales	Siphoviridae	Unassigned	78_0	Clustered	4	VC_78_0	4	0.1972	0.999976	0.1972	1	2	2	1	refseq
Enterobacteria~phage~epsilon15	Caudovirales	Podoviridae	Epsilon15virus	36_0	Clustered	40	VC_36_0	40	0.6832	1	0.6832	3	2	2	0.9859	refseq
Enterobacteria~phage~fd	Unassigned	Inoviridae	Inovirus	622_0	Clustered	2	VC_622_0	2	0.4106	0.868224	0.3565	1	1	1	1	refseq
Enterobacteria~phage~fiAA91-ss	Caudovirales	Myoviridae	Unassigned	72_0	Clustered	29	VC_72_0	29	0.8485	1	0.8485	2	1	1	1	refseq
Enterobacteria~phage~mEp043~c-1	Caudovirales	Siphoviridae	Unassigned	21_0	Clustered	14	VC_21_0	14	0.4212	1	0.4212	3	1	1	0.9121	refseq
Enterobacteria~phage~mEp235	Caudovirales	Siphoviridae	Unassigned	21_0	Clustered	14	VC_21_0	14	0.4212	1	0.4212	3	1	1	0.9121	refseq
Enterobacteria~phage~mEp237	Caudovirales	Siphoviridae	Unassigned	35_1	Clustered	5	VC_35_1	5	0.1892	1	0.1892	2	2	2	0.9	refseq
Enterobacteria~phage~mEp460	Caudovirales	Siphoviridae	Unassigned	78_0	Clustered	4	VC_78_0	4	0.1972	0.999976	0.1972	1	2	2	1	refseq
Enterobacteria~phage~mEpX1	Caudovirales	Siphoviridae	Hk97virus	21_0	Clustered	14	VC_21_0	14	0.4212	1	0.4212	3	1	1	0.9121	refseq
Enterobacteria~phage~mEpX2	Caudovirales	Siphoviridae	Hk97virus	21_0	Clustered	14	VC_21_0	14	0.4212	1	0.4212	3	1	1	0.9121	refseq
Enterobacteria~phage~phi80	Caudovirales	Siphoviridae	Unassigned	35_1	Clustered	5	VC_35_1	5	0.1892	1	0.1892	2	2	2	0.9	refseq
Enterobacteria~phage~phi92	Caudovirales	Myoviridae	Unassigned	48_0	Clustered	2	VC_48_0	2	0.1514	0.954961	0.1446	1	1	1	1	refseq
Enterobacteria~phage~phiEcoM-GJ1	Caudovirales	Myoviridae	Unassigned	572_0	Clustered	5	VC_572_0	5	1	1	1	1	1	1	1	refseq
Enterobacteria~phage~phiP27	Caudovirales	Myoviridae	Unassigned	23_0	Clustered	6	VC_23_0	6	0.5089	1	0.5089	1	2	2	1	refseq
Enterobacteria~phage~phiX174~sensu~lato	Unassigned	Microviridae	Phix174microvirus	444_0	Clustered	8	VC_444_0	8	0.9627	0.999991	0.9627	4	1	1	1	refseq
Enterobacteria~phage~vB_EcoM_VR5	Caudovirales	Myoviridae	Js98virus	7_1	Clustered	8	VC_7_1	8	0.063	1	0.063	2	2	2	1	refseq
Enterobacteria~phage~vB_EcoP_ACG-C91	Caudovirales	Podoviridae	Unassigned	289_0	Clustered	14	VC_289_0	14	0.915	1	0.915	2	2	2	1	refseq
Enterobacteria~phage~vB_EcoS_NBD2	Unassigned	Unassigned	Unassigned	164_0	Clustered	25	VC_164_0	25	0.9723	1	0.9723	6	2	2	0.9633	refseq
Enterobacteria~phage~vB_EcoS_Rogue1	Caudovirales	Siphoviridae	Rogue1virus	164_0	Clustered	25	VC_164_0	25	0.9723	1	0.9723	6	2	2	0.9633	refseq
Enterobacterial~phage~mEp213	Caudovirales	Siphoviridae	Unassigned	21_0	Clustered	14	VC_21_0	14	0.4212	1	0.4212	3	1	1	0.9121	refseq
Enterobacterial~phage~mEp234	Caudovirales	Siphoviridae	Unassigned	21_0	Clustered	14	VC_21_0	14	0.4212	1	0.4212	3	1	1	0.9121	refseq
Enterobacteriaphage~UAB_Phi87	Caudovirales	Myoviridae	Felixo1virus	139_0	Clustered	16	VC_139_0	16	0.8786	1	0.8786	4	2	2	1	refseq
Enterococcus~phage~BC611	Caudovirales	Siphoviridae	Sap6virus	423_0	Clustered	4	VC_423_0	4	0.9031	0.999888	0.903	2	1	1	1	refseq
Enterococcus~phage~ECP3	Caudovirales	Myoviridae	Ef24cvirus	11_0	Clustered	3	VC_11_0	3	0.1094	0.998517	0.1092	1	1	1	1	refseq
Enterococcus~phage~EFLK1	Caudovirales	Myoviridae	Ef24cvirus	11_0	Clustered	3	VC_11_0	3	0.1094	0.998517	0.1092	1	1	1	1	refseq
Enterococcus~phage~Ec-ZZ2	Unassigned	Unassigned	Unassigned	260_0	Clustered	8	VC_260_0	8	0.745	1	0.745	1	2	2	1	refseq
Enterococcus~phage~EfaCPT1	Caudovirales	Siphoviridae	Unassigned	260_0	Clustered	8	VC_260_0	8	0.745	1	0.745	1	2	2	1	refseq
Enterococcus~phage~IME-EF4	Caudovirales	Siphoviridae	Unassigned	260_0	Clustered	8	VC_260_0	8	0.745	1	0.745	1	2	2	1	refseq
Enterococcus~phage~IME-EFm1	Caudovirales	Siphoviridae	Unassigned	260_0	Clustered	8	VC_260_0	8	0.745	1	0.745	1	2	2	1	refseq
Enterococcus~phage~IME-EFm5	Caudovirales	Siphoviridae	Unassigned	260_0	Clustered	8	VC_260_0	8	0.745	1	0.745	1	2	2	1	refseq
Enterococcus~phage~IME_EF3	Caudovirales	Siphoviridae	Unassigned	260_0	Clustered	8	VC_260_0	8	0.745	1	0.745	1	2	2	1	refseq
Enterococcus~phage~SANTOR1	Unassigned	Unassigned	Unassigned	260_0	Clustered	8	VC_260_0	8	0.745	1	0.745	1	2	2	1	refseq
Enterococcus~phage~VD13	Caudovirales	Siphoviridae	Sap6virus	423_0	Clustered	4	VC_423_0	4	0.9031	0.999888	0.903	2	1	1	1	refseq
Enterococcus~phage~phiEF24C	Caudovirales	Myoviridae	Ef24cvirus	11_0	Clustered	3	VC_11_0	3	0.1094	0.998517	0.1092	1	1	1	1	refseq
Enterococcus~phage~phiEf11	Caudovirales	Siphoviridae	Unassigned	133_0	Clustered	2	VC_133_0	2	0.2011	0.951269	0.1913	1	1	1	1	refseq
Enterococcus~phage~phiFL1A	Caudovirales	Siphoviridae	Phifelvirus	322_0	Clustered	3	VC_322_0	3	0.4646	0.997391	0.4634	1	1	1	1	refseq
Enterococcus~phage~phiFL2A	Caudovirales	Siphoviridae	Phifelvirus	322_0	Clustered	3	VC_322_0	3	0.4646	0.997391	0.4634	1	1	1	1	refseq
Enterococcus~phage~phiFL3A	Caudovirales	Siphoviridae	Phifelvirus	322_0	Clustered	3	VC_322_0	3	0.4646	0.997391	0.4634	1	1	1	1	refseq
Enterococcus~phage~vB_EfaP_IME195	Caudovirales	Podoviridae	Unassigned	373_0	Clustered	2	VC_373_0	2	0.2548	0.942612	0.2402	1	1	1	1	refseq
Enterococcus~phage~vB_EfaS_IME196	Caudovirales	Siphoviridae	Unassigned	260_0	Clustered	8	VC_260_0	8	0.745	1	0.745	1	2	2	1	refseq
Enterococcus~phage~vB_EfaS_IME197	Caudovirales	Siphoviridae	Unassigned	133_0	Clustered	2	VC_133_0	2	0.2011	0.951269	0.1913	1	1	1	1	refseq
Enterococcus~phage~vB_EfaS_IME198	Caudovirales	Siphoviridae	Unassigned	423_0	Clustered	4	VC_423_0	4	0.9031	0.999888	0.903	2	1	1	1	refseq
Enterococcus~phage~vB_Efae230P-4	Caudovirales	Podoviridae	Unassigned	373_0	Clustered	2	VC_373_0	2	0.2548	0.942612	0.2402	1	1	1	1	refseq
Erwinia~amylovora~phage~Era103	Caudovirales	Podoviridae	Sp6virus	289_0	Clustered	14	VC_289_0	14	0.915	1	0.915	2	2	2	1	refseq
Erwinia~phage~ENT90	Caudovirales	Myoviridae	Unassigned	72_0	Clustered	29	VC_72_0	29	0.8485	1	0.8485	2	1	1	1	refseq
Erwinia~phage~Ea35-70	Caudovirales	Myoviridae	Agrican357virus	256_2	Clustered	2	VC_256_2	2	0.0411	0.949406	0.039	2	2	1	1	refseq
Erwinia~phage~Ea9-2	Caudovirales	Podoviridae	Ea92virus	100_0	Clustered	2	VC_100_0	2	0.0717	0.954229	0.0684	1	1	1	1	refseq
Erwinia~phage~FE44	Caudovirales	Podoviridae	Unassigned	30_0	Clustered	58	VC_30_0	58	0.9437	1	0.9437	3	2	2	1	refseq
Erwinia~phage~PhiEaH1	Caudovirales	Siphoviridae	Unassigned	256_2	Clustered	2	VC_256_2	2	0.0411	0.949406	0.039	2	2	1	1	refseq
Erwinia~phage~phiEa100	Caudovirales	Podoviridae	Unassigned	289_0	Clustered	14	VC_289_0	14	0.915	1	0.915	2	2	2	1	refseq
Erwinia~phage~phiEa104	Caudovirales	Myoviridae	Ea214virus	245_0	Clustered	2	VC_245_0	2	0.0652	0.95006	0.062	1	1	1	1	refseq
Erwinia~phage~phiEa21-4	Caudovirales	Myoviridae	Ea214virus	245_0	Clustered	2	VC_245_0	2	0.0652	0.95006	0.062	1	1	1	1	refseq
Erwinia~phage~phiEa2809	Caudovirales	Ackermannviridae	Unassigned	109_0	Clustered	2	VC_109_0	2	0.0255	0.815966	0.0208	1	1	1	1	refseq
Erwinia~phage~phiEaH2	Caudovirales	Myoviridae	Eah2virus	257_1	Clustered	3	VC_257_1	3	0.1063	0.984683	0.1047	2	1	1	1	refseq
Erwinia~phage~phiEt88	Caudovirales	Myoviridae	Unassigned	46_0	Clustered	2	VC_46_0	2	0.0478	0.954692	0.0457	1	1	1	1	refseq
Erwinia~phage~vB_EamM-Y2	Caudovirales	Myoviridae	Unassigned	572_0	Clustered	5	VC_572_0	5	1	1	1	1	1	1	1	refseq
Erwinia~phage~vB_EamM_Asesino	Caudovirales	Myoviridae	Eah2virus	257_1	Clustered	3	VC_257_1	3	0.1063	0.984683	0.1047	2	1	1	1	refseq
Erwinia~phage~vB_EamM_Caitlin	Unassigned	Unassigned	Unassigned	257_2	Clustered	3	VC_257_2	3	0.1058	0.986596	0.1043	1	1	1	1	refseq
Erwinia~phage~vB_EamM_ChrisDB	Unassigned	Unassigned	Unassigned	257_2	Clustered	3	VC_257_2	3	0.1058	0.986596	0.1043	1	1	1	1	refseq
Erwinia~phage~vB_EamM_EarlPhillipIV	Unassigned	Unassigned	Unassigned	257_0	Clustered	3	VC_257_0	3	0.108	0.997553	0.1077	1	2	2	1	refseq
Erwinia~phage~vB_EamM_Huxley	Unassigned	Unassigned	Unassigned	257_2	Clustered	3	VC_257_2	3	0.1058	0.986596	0.1043	1	1	1	1	refseq
Erwinia~phage~vB_EamM_Phobos	Unassigned	Unassigned	Unassigned	257_0	Clustered	3	VC_257_0	3	0.108	0.997553	0.1077	1	2	2	1	refseq
Erwinia~phage~vB_EamP-L1	Caudovirales	Podoviridae	Unassigned	30_0	Clustered	58	VC_30_0	58	0.9437	1	0.9437	3	2	2	1	refseq
Erwinia~phage~vB_EamP_Frozen	Caudovirales	Podoviridae	Ea92virus	100_0	Clustered	2	VC_100_0	2	0.0717	0.954229	0.0684	1	1	1	1	refseq
Escherichia~Stx1~converting~phage	Caudovirales	Podoviridae	Nona33virus	28_0	Clustered	2	VC_28_0	2	0.0694	0.954916	0.0663	1	1	1	1	refseq
Escherichia~phage~121Q	Caudovirales	Myoviridae	Unassigned	161_0	Clustered	2	VC_161_0	2	0.1757	0.907001	0.1594	1	1	1	1	refseq
Escherichia~phage~172-1	Caudovirales	Podoviridae	Phieco32virus	299_0	Clustered	6	VC_299_0	6	0.8559	1	0.8559	1	1	1	1	refseq
Escherichia~phage~4MG	Caudovirales	Myoviridae	Se1virus	24_4	Clustered	2	VC_24_4	2	0.0569	0.933994	0.0531	1	1	1	1	refseq
Escherichia~phage~64795_ec1	Unassigned	Unassigned	Unassigned	30_0	Clustered	58	VC_30_0	58	0.9437	1	0.9437	3	2	2	1	refseq
Escherichia~phage~ADB-2	Caudovirales	Siphoviridae	T1virus	164_0	Clustered	25	VC_164_0	25	0.9723	1	0.9723	6	2	2	0.9633	refseq
Escherichia~phage~APCEc01	Caudovirales	Myoviridae	Unassigned	7_9	Clustered	7	VC_7_9	7	0.0512	1	0.0512	2	2	2	1	refseq
Escherichia~phage~AR1	Caudovirales	Myoviridae	T4virus	7_10	Clustered	27	VC_7_10	27	0.2829	1	0.2829	2	2	2	1	refseq
Escherichia~phage~Bp4	Caudovirales	Podoviridae	G7cvirus	100_1	Clustered	10	VC_100_1	10	0.4134	1	0.4134	3	1	1	1	refseq
Escherichia~phage~CAjan	Caudovirales	Siphoviridae	Seuratvirus	50_0	Clustered	3	VC_50_0	3	0.3199	0.998158	0.3193	2	1	1	1	refseq
Escherichia~phage~CICC~80001	Caudovirales	Podoviridae	Unassigned	30_0	Clustered	58	VC_30_0	58	0.9437	1	0.9437	3	2	2	1	refseq
Escherichia~phage~D108	Caudovirales	Myoviridae	Unassigned	92_0	Clustered	3	VC_92_0	3	0.4734	0.998346	0.4727	2	1	1	1	refseq
Escherichia~phage~EB49	Caudovirales	Siphoviridae	Rogue1virus	164_0	Clustered	25	VC_164_0	25	0.9723	1	0.9723	6	2	2	0.9633	refseq
Escherichia~phage~EC6	Caudovirales	Myoviridae	Felixo1virus	139_0	Clustered	16	VC_139_0	16	0.8786	1	0.8786	4	2	2	1	refseq
Escherichia~phage~ECBP1	Caudovirales	Podoviridae	G7cvirus	100_1	Clustered	10	VC_100_1	10	0.4134	1	0.4134	3	1	1	1	refseq
Escherichia~phage~ECBP2	Caudovirales	Podoviridae	Phieco32virus	299_0	Clustered	6	VC_299_0	6	0.8559	1	0.8559	1	1	1	1	refseq
Escherichia~phage~ECML-134	Caudovirales	Myoviridae	T4virus	7_10	Clustered	27	VC_7_10	27	0.2829	1	0.2829	2	2	2	1	refseq
Escherichia~phage~ECML-4	Caudovirales	Ackermannviridae	Vi1virus	109_1	Clustered	19	VC_109_1	19	0.7881	1	0.7881	5	1	1	0.7953	refseq
Escherichia~phage~EK99P-1	Caudovirales	Siphoviridae	Hk578virus	54_0	Clustered	10	VC_54_0	10	0.7078	1	0.7078	2	2	2	1	refseq
Escherichia~phage~Envy	Unassigned	Unassigned	Unassigned	54_0	Clustered	10	VC_54_0	10	0.7078	1	0.7078	2	2	2	1	refseq
Escherichia~phage~FFH2	Caudovirales	Myoviridae	V5virus	24_2	Clustered	5	VC_24_2	5	0.3292	1	0.3292	2	1	1	1	refseq
Escherichia~phage~FV3	Caudovirales	Myoviridae	V5virus	24_2	Clustered	5	VC_24_2	5	0.3292	1	0.3292	2	1	1	1	refseq
Escherichia~phage~Gluttony	Unassigned	Unassigned	Unassigned	54_0	Clustered	10	VC_54_0	10	0.7078	1	0.7078	2	2	2	1	refseq
Escherichia~phage~HK578	Caudovirales	Siphoviridae	Hk578virus	54_0	Clustered	10	VC_54_0	10	0.7078	1	0.7078	2	2	2	1	refseq
Escherichia~phage~HK75	Caudovirales	Siphoviridae	Hk97virus	21_0	Clustered	14	VC_21_0	14	0.4212	1	0.4212	3	1	1	0.9121	refseq
Escherichia~phage~HX01	Caudovirales	Myoviridae	Rb69virus	7_9	Clustered	7	VC_7_9	7	0.0512	1	0.0512	2	2	2	1	refseq
Escherichia~phage~HY01	Caudovirales	Myoviridae	T4virus	7_10	Clustered	27	VC_7_10	27	0.2829	1	0.2829	2	2	2	1	refseq
Escherichia~phage~HY02	Caudovirales	Myoviridae	Felixo1virus	139_0	Clustered	16	VC_139_0	16	0.8786	1	0.8786	4	2	2	1	refseq
Escherichia~phage~HY03	Unassigned	Unassigned	Unassigned	7_10	Clustered	27	VC_7_10	27	0.2829	1	0.2829	2	2	2	1	refseq
Escherichia~phage~IME11	Caudovirales	Podoviridae	G7cvirus	100_1	Clustered	10	VC_100_1	10	0.4134	1	0.4134	3	1	1	1	refseq
Escherichia~phage~JES2013	Caudovirales	Myoviridae	V5virus	24_2	Clustered	5	VC_24_2	5	0.3292	1	0.3292	2	1	1	1	refseq
Escherichia~phage~JH2	Caudovirales	Myoviridae	Felixo1virus	139_0	Clustered	16	VC_139_0	16	0.8786	1	0.8786	4	2	2	1	refseq
Escherichia~phage~JS98	Caudovirales	Myoviridae	Js98virus	7_1	Clustered	8	VC_7_1	8	0.063	1	0.063	2	2	2	1	refseq
Escherichia~phage~JSE	Caudovirales	Myoviridae	Rb49virus	8_0	Clustered	4	VC_8_0	4	0.0605	0.999987	0.0605	2	1	1	1	refseq
Escherichia~phage~K30	Caudovirales	Podoviridae	Kp32virus	30_0	Clustered	58	VC_30_0	58	0.9437	1	0.9437	3	2	2	1	refseq
Escherichia~phage~KBNP1711	Caudovirales	Podoviridae	Phieco32virus	299_0	Clustered	6	VC_299_0	6	0.8559	1	0.8559	1	1	1	1	refseq
Escherichia~phage~LM33_P1	Unassigned	Unassigned	Unassigned	30_0	Clustered	58	VC_30_0	58	0.9437	1	0.9437	3	2	2	1	refseq
Escherichia~phage~Lw1	Caudovirales	Myoviridae	Unassigned	6_1	Clustered	8	VC_6_1	8	0.2041	1	0.2041	1	2	2	1	refseq
Escherichia~phage~MX01	Unassigned	Unassigned	Unassigned	7_1	Clustered	8	VC_7_1	8	0.063	1	0.063	2	2	2	1	refseq
Escherichia~phage~Min27	Caudovirales	Podoviridae	Nona33virus	28_1	Clustered	13	VC_28_1	13	0.5611	1	0.5611	4	1	1	0.9103	refseq
Escherichia~phage~N4	Caudovirales	Podoviridae	N4virus	100_1	Clustered	10	VC_100_1	10	0.4134	1	0.4134	3	1	1	1	refseq
Escherichia~phage~NJ01	Caudovirales	Podoviridae	Phieco32virus	299_0	Clustered	6	VC_299_0	6	0.8559	1	0.8559	1	1	1	1	refseq
Escherichia~phage~P13374	Caudovirales	Podoviridae	Unassigned	28_1	Clustered	13	VC_28_1	13	0.5611	1	0.5611	4	1	1	0.9103	refseq
Escherichia~phage~P483	Caudovirales	Podoviridae	Unassigned	30_0	Clustered	58	VC_30_0	58	0.9437	1	0.9437	3	2	2	1	refseq
Escherichia~phage~P694	Caudovirales	Podoviridae	Unassigned	30_0	Clustered	58	VC_30_0	58	0.9437	1	0.9437	3	2	2	1	refseq
Escherichia~phage~PA2	Caudovirales	Podoviridae	Tl2011virus	28_1	Clustered	13	VC_28_1	13	0.5611	1	0.5611	4	1	1	0.9103	refseq
Escherichia~phage~PBECO~4	Caudovirales	Myoviridae	Unassigned	161_0	Clustered	2	VC_161_0	2	0.1757	0.907001	0.1594	1	1	1	1	refseq
Escherichia~phage~PE3-1	Caudovirales	Podoviridae	Unassigned	30_0	Clustered	58	VC_30_0	58	0.9437	1	0.9437	3	2	2	1	refseq
Escherichia~phage~PhaxI	Caudovirales	Ackermannviridae	Cba120virus	109_1	Clustered	19	VC_109_1	19	0.7881	1	0.7881	5	1	1	0.7953	refseq
Escherichia~phage~Pollock	Caudovirales	Podoviridae	Sp58virus	102_0	Clustered	3	VC_102_0	3	0.1633	0.998343	0.163	1	1	1	1	refseq
Escherichia~phage~QL01	Caudovirales	Myoviridae	Js98virus	7_1	Clustered	8	VC_7_1	8	0.063	1	0.063	2	2	2	1	refseq
Escherichia~phage~SUSP1	Caudovirales	Myoviridae	Suspvirus	139_0	Clustered	16	VC_139_0	16	0.8786	1	0.8786	4	2	2	1	refseq
Escherichia~phage~SUSP2	Caudovirales	Myoviridae	Suspvirus	139_0	Clustered	16	VC_139_0	16	0.8786	1	0.8786	4	2	2	1	refseq
Escherichia~phage~Seurat	Caudovirales	Siphoviridae	Seuratvirus	50_0	Clustered	3	VC_50_0	3	0.3199	0.998158	0.3193	2	1	1	1	refseq
Escherichia~phage~Stx2~II	Caudovirales	Podoviridae	Nona33virus	28_0	Clustered	2	VC_28_0	2	0.0694	0.954916	0.0663	1	1	1	1	refseq
Escherichia~phage~TL-2011b	Caudovirales	Podoviridae	Unassigned	36_0	Clustered	40	VC_36_0	40	0.6832	1	0.6832	3	2	2	0.9859	refseq
Escherichia~phage~TL-2011c	Caudovirales	Podoviridae	Tl2011virus	28_1	Clustered	13	VC_28_1	13	0.5611	1	0.5611	4	1	1	0.9103	refseq
Escherichia~phage~UFV-AREG1	Unassigned	Unassigned	Unassigned	7_10	Clustered	27	VC_7_10	27	0.2829	1	0.2829	2	2	2	1	refseq
Escherichia~phage~V5	Caudovirales	Myoviridae	V5virus	24_2	Clustered	5	VC_24_2	5	0.3292	1	0.3292	2	1	1	1	refseq
Escherichia~phage~WG01	Unassigned	Unassigned	Unassigned	7_1	Clustered	8	VC_7_1	8	0.063	1	0.063	2	2	2	1	refseq
Escherichia~phage~YD-2008.s	Caudovirales	Siphoviridae	Hk578virus	54_0	Clustered	10	VC_54_0	10	0.7078	1	0.7078	2	2	2	1	refseq
Escherichia~phage~e4/1c	Caudovirales	Siphoviridae	Rogue1virus	164_0	Clustered	25	VC_164_0	25	0.9723	1	0.9723	6	2	2	0.9633	refseq
Escherichia~phage~ime09	Caudovirales	Myoviridae	T4virus	7_10	Clustered	27	VC_7_10	27	0.2829	1	0.2829	2	2	2	1	refseq
Escherichia~phage~phAPEC8	Caudovirales	Myoviridae	Unassigned	48_0	Clustered	2	VC_48_0	2	0.1514	0.954961	0.1446	1	1	1	1	refseq
Escherichia~phage~phi191	Caudovirales	Podoviridae	Tl2011virus	28_1	Clustered	13	VC_28_1	13	0.5611	1	0.5611	4	1	1	0.9103	refseq
Escherichia~phage~phiKT	Caudovirales	Podoviridae	Unassigned	209_0	Clustered	10	VC_209_0	10	0.5958	1	0.5958	2	2	2	1	refseq
Escherichia~phage~phiV10	Caudovirales	Podoviridae	Epsilon15virus	36_0	Clustered	40	VC_36_0	40	0.6832	1	0.6832	3	2	2	0.9859	refseq
Escherichia~phage~pro147	Caudovirales	Myoviridae	Unassigned	72_0	Clustered	29	VC_72_0	29	0.8485	1	0.8485	2	1	1	1	refseq
Escherichia~phage~pro483	Caudovirales	Myoviridae	Unassigned	72_0	Clustered	29	VC_72_0	29	0.8485	1	0.8485	2	1	1	1	refseq
Escherichia~phage~slur01	Caudovirales	Siphoviridae	Unassigned	50_0	Clustered	3	VC_50_0	3	0.3199	0.998158	0.3193	2	1	1	1	refseq
Escherichia~phage~slur02	Caudovirales	Myoviridae	Unassigned	7_10	Clustered	27	VC_7_10	27	0.2829	1	0.2829	2	2	2	1	refseq
Escherichia~phage~slur05	Caudovirales	Siphoviridae	Unassigned	54_0	Clustered	10	VC_54_0	10	0.7078	1	0.7078	2	2	2	1	refseq
Escherichia~phage~slur07	Caudovirales	Myoviridae	Unassigned	7_10	Clustered	27	VC_7_10	27	0.2829	1	0.2829	2	2	2	1	refseq
Escherichia~phage~slur09	Caudovirales	Siphoviridae	T5virus	278_0	Clustered	14	VC_278_0	14	0.8432	1	0.8432	2	2	2	1	refseq
Escherichia~phage~slur14	Caudovirales	Myoviridae	Unassigned	7_10	Clustered	27	VC_7_10	27	0.2829	1	0.2829	2	2	2	1	refseq
Escherichia~phage~slur16	Caudovirales	Myoviridae	Unassigned	24_2	Clustered	5	VC_24_2	5	0.3292	1	0.3292	2	1	1	1	refseq
Escherichia~phage~vB_EcoM-UFV13	Unassigned	Unassigned	Unassigned	7_10	Clustered	27	VC_7_10	27	0.2829	1	0.2829	2	2	2	1	refseq
Escherichia~phage~vB_EcoM-VpaE1	Caudovirales	Myoviridae	Felixo1virus	139_0	Clustered	16	VC_139_0	16	0.8786	1	0.8786	4	2	2	1	refseq
Escherichia~phage~vB_EcoM-ep3	Caudovirales	Myoviridae	Cvm10virus	57_0	Clustered	4	VC_57_0	4	0.2599	0.999984	0.2599	2	2	2	1	refseq
Escherichia~phage~vB_EcoM_112	Caudovirales	Myoviridae	T4virus	7_10	Clustered	27	VC_7_10	27	0.2829	1	0.2829	2	2	2	1	refseq
Escherichia~phage~vB_EcoM_ACG-C40	Caudovirales	Myoviridae	T4virus	7_10	Clustered	27	VC_7_10	27	0.2829	1	0.2829	2	2	2	1	refseq
Escherichia~phage~vB_EcoM_AYO145A	Caudovirales	Myoviridae	Felixo1virus	139_0	Clustered	16	VC_139_0	16	0.8786	1	0.8786	4	2	2	1	refseq
Escherichia~phage~vB_EcoM_Alf5	Unassigned	Unassigned	Unassigned	139_0	Clustered	16	VC_139_0	16	0.8786	1	0.8786	4	2	2	1	refseq
Escherichia~phage~vB_EcoM_ECO1230-10	Caudovirales	Myoviridae	Cvm10virus	57_0	Clustered	4	VC_57_0	4	0.2599	0.999984	0.2599	2	2	2	1	refseq
Escherichia~phage~vB_EcoM_JS09	Caudovirales	Myoviridae	Rb69virus	7_9	Clustered	7	VC_7_9	7	0.0512	1	0.0512	2	2	2	1	refseq
Escherichia~phage~vB_EcoM_PhAPEC2	Caudovirales	Myoviridae	Unassigned	7_9	Clustered	7	VC_7_9	7	0.0512	1	0.0512	2	2	2	1	refseq
Escherichia~phage~vB_EcoM_VR20	Caudovirales	Myoviridae	Sp18virus	7_11	Clustered	5	VC_7_11	5	0.0356	0.999999	0.0356	1	1	1	1	refseq
Escherichia~phage~vB_EcoM_VR25	Caudovirales	Myoviridae	Sp18virus	7_11	Clustered	5	VC_7_11	5	0.0356	0.999999	0.0356	1	1	1	1	refseq
Escherichia~phage~vB_EcoM_VR26	Caudovirales	Myoviridae	Sp18virus	7_11	Clustered	5	VC_7_11	5	0.0356	0.999999	0.0356	1	1	1	1	refseq
Escherichia~phage~vB_EcoM_VR7	Caudovirales	Myoviridae	Sp18virus	7_11	Clustered	5	VC_7_11	5	0.0356	0.999999	0.0356	1	1	1	1	refseq
Escherichia~phage~vB_EcoP_24B	Caudovirales	Podoviridae	Nona33virus	28_1	Clustered	13	VC_28_1	13	0.5611	1	0.5611	4	1	1	0.9103	refseq
Escherichia~phage~vB_EcoP_G7C	Caudovirales	Podoviridae	G7cvirus	100_1	Clustered	10	VC_100_1	10	0.4134	1	0.4134	3	1	1	1	refseq
Escherichia~phage~vB_EcoP_GA2A	Unassigned	Unassigned	Unassigned	30_0	Clustered	58	VC_30_0	58	0.9437	1	0.9437	3	2	2	1	refseq
Escherichia~phage~vB_EcoP_PhAPEC5	Caudovirales	Podoviridae	G7cvirus	100_1	Clustered	10	VC_100_1	10	0.4134	1	0.4134	3	1	1	1	refseq
Escherichia~phage~vB_EcoP_PhAPEC7	Caudovirales	Podoviridae	G7cvirus	100_1	Clustered	10	VC_100_1	10	0.4134	1	0.4134	3	1	1	1	refseq
Escherichia~phage~vB_EcoP_SU10	Caudovirales	Podoviridae	Phieco32virus	299_0	Clustered	6	VC_299_0	6	0.8559	1	0.8559	1	1	1	1	refseq
Escherichia~phage~vB_EcoS_AHP42	Caudovirales	Siphoviridae	Rogue1virus	164_0	Clustered	25	VC_164_0	25	0.9723	1	0.9723	6	2	2	0.9633	refseq
Escherichia~phage~vB_EcoS_AHS24	Caudovirales	Siphoviridae	Rogue1virus	164_0	Clustered	25	VC_164_0	25	0.9723	1	0.9723	6	2	2	0.9633	refseq
Escherichia~phage~vB_EcoS_AKS96	Caudovirales	Siphoviridae	Rogue1virus	164_0	Clustered	25	VC_164_0	25	0.9723	1	0.9723	6	2	2	0.9633	refseq
Escherichia~phage~vB_EcoS_FFH1	Caudovirales	Siphoviridae	T5virus	278_0	Clustered	14	VC_278_0	14	0.8432	1	0.8432	2	2	2	1	refseq
Escherichia~phage~vB_Eco_ACG-M12	Caudovirales	Siphoviridae	Rtpvirus	164_0	Clustered	25	VC_164_0	25	0.9723	1	0.9723	6	2	2	0.9633	refseq
Escherichia~phage~wV7	Caudovirales	Myoviridae	Unassigned	7_10	Clustered	27	VC_7_10	27	0.2829	1	0.2829	2	2	2	1	refseq
Escherichia~phage~wV8	Caudovirales	Myoviridae	Felixo1virus	139_0	Clustered	16	VC_139_0	16	0.8786	1	0.8786	4	2	2	1	refseq
Escherichia~virus~186	Caudovirales	Myoviridae	P2virus	72_0	Clustered	29	VC_72_0	29	0.8485	1	0.8485	2	1	1	1	refseq
Escherichia~virus~AKFV33	Caudovirales	Siphoviridae	T5virus	278_0	Clustered	14	VC_278_0	14	0.8432	1	0.8432	2	2	2	1	refseq
Escherichia~virus~BZ13	Unassigned	Leviviridae	Levivirus	477_0	Clustered	2	VC_477_0	2	0.3047	0.999252	0.3045	1	1	1	1	refseq
Escherichia~virus~CBA120	Caudovirales	Ackermannviridae	Cba120virus	109_1	Clustered	19	VC_109_1	19	0.7881	1	0.7881	5	1	1	0.7953	refseq
Escherichia~virus~DT57C	Caudovirales	Siphoviridae	T5virus	278_0	Clustered	14	VC_278_0	14	0.8432	1	0.8432	2	2	2	1	refseq
Escherichia~virus~EPS7	Caudovirales	Siphoviridae	T5virus	278_0	Clustered	14	VC_278_0	14	0.8432	1	0.8432	2	2	2	1	refseq
Escherichia~virus~FI	Unassigned	Leviviridae	Allolevivirus	617_0	Clustered	3	VC_617_0	3	0.8402	0.976573	0.8205	2	1	1	1	refseq
Escherichia~virus~HK97	Caudovirales	Siphoviridae	HK97virus	21_0	Clustered	14	VC_21_0	14	0.4212	1	0.4212	3	1	1	0.9121	refseq
Escherichia~virus~I22	Unassigned	Inoviridae	Lineavirus	579_0	Clustered	2	VC_579_0	2	0.3873	0.827111	0.3204	1	1	1	1	refseq
Escherichia~virus~JL1	Caudovirales	Siphoviridae	Hk578virus	54_0	Clustered	10	VC_54_0	10	0.7078	1	0.7078	2	2	2	1	refseq
Escherichia~virus~K1-5	Caudovirales	Podoviridae	Sp6virus	289_0	Clustered	14	VC_289_0	14	0.915	1	0.915	2	2	2	1	refseq
Escherichia~virus~K1E	Caudovirales	Podoviridae	Sp6virus	289_0	Clustered	14	VC_289_0	14	0.915	1	0.915	2	2	2	1	refseq
Escherichia~virus~KP26	Caudovirales	Siphoviridae	Rogue1virus	164_0	Clustered	25	VC_164_0	25	0.9723	1	0.9723	6	2	2	0.9633	refseq
Escherichia~virus~Lambda	Caudovirales	Siphoviridae	Lambdavirus	35_0	Clustered	3	VC_35_0	3	0.1013	0.998482	0.1012	1	1	1	1	refseq
Escherichia~virus~M13	Unassigned	Inoviridae	Inovirus	622_0	Clustered	2	VC_622_0	2	0.4106	0.868224	0.3565	1	1	1	1	refseq
Escherichia~virus~MS2	Unassigned	Leviviridae	Levivirus	477_0	Clustered	2	VC_477_0	2	0.3047	0.999252	0.3045	1	1	1	1	refseq
Escherichia~virus~Mu	Caudovirales	Myoviridae	Muvirus	92_0	Clustered	3	VC_92_0	3	0.4734	0.998346	0.4727	2	1	1	1	refseq
Escherichia~virus~N15	Caudovirales	Siphoviridae	N15virus	35_1	Clustered	5	VC_35_1	5	0.1892	1	0.1892	2	2	2	0.9	refseq
Escherichia~virus~P1	Caudovirales	Myoviridae	P1virus	739_0	Clustered	2	VC_739_0	2	1	1	1	2	2	2	1	refseq
Escherichia~virus~P2	Caudovirales	Myoviridae	P2virus	72_0	Clustered	29	VC_72_0	29	0.8485	1	0.8485	2	1	1	1	refseq
Escherichia~virus~Qbeta	Unassigned	Leviviridae	Allolevivirus	617_0	Clustered	3	VC_617_0	3	0.8402	0.976573	0.8205	2	1	1	1	refseq
Escherichia~virus~Rtp	Caudovirales	Siphoviridae	Rtpvirus	164_0	Clustered	25	VC_164_0	25	0.9723	1	0.9723	6	2	2	0.9633	refseq
Escherichia~virus~SSL2009a	Caudovirales	Siphoviridae	Hk578virus	54_0	Clustered	10	VC_54_0	10	0.7078	1	0.7078	2	2	2	1	refseq
Escherichia~virus~T1	Caudovirales	Siphoviridae	T1virus	164_0	Clustered	25	VC_164_0	25	0.9723	1	0.9723	6	2	2	0.9633	refseq
Escherichia~virus~T5	Caudovirales	Siphoviridae	T5virus	278_0	Clustered	14	VC_278_0	14	0.8432	1	0.8432	2	2	2	1	refseq
Escherichia~virus~TLS	Caudovirales	Siphoviridae	Tlsvirus	164_0	Clustered	25	VC_164_0	25	0.9723	1	0.9723	6	2	2	0.9633	refseq
Escherichia~virus~phiEco32	Caudovirales	Podoviridae	Phieco32virus	299_0	Clustered	6	VC_299_0	6	0.8559	1	0.8559	1	1	1	1	refseq
Escherichia~virus~phiK	Unassigned	Microviridae	Alpha3microvirus	444_0	Clustered	8	VC_444_0	8	0.9627	0.999991	0.9627	4	1	1	1	refseq
Flavobacterium~phage~1H	Unassigned	Unassigned	Unassigned	623_0	Clustered	3	VC_623_0	3	0.9848	0.959572	0.9449	1	1	1	1	refseq
Flavobacterium~phage~2A	Unassigned	Unassigned	Unassigned	623_0	Clustered	3	VC_623_0	3	0.9848	0.959572	0.9449	1	1	1	1	refseq
Flavobacterium~phage~6H	Unassigned	Unassigned	Unassigned	623_0	Clustered	3	VC_623_0	3	0.9848	0.959572	0.9449	1	1	1	1	refseq
Flavobacterium~phage~FCL-2	Caudovirales	Myoviridae	Unassigned	222_0	Clustered	11	VC_222_0	11	0.778	1	0.778	1	2	2	0.9636	refseq
Flavobacterium~phage~Fpv1	Unassigned	Unassigned	Unassigned	503_0	Clustered	4	VC_503_0	4	0.9565	0.999571	0.956	1	1	1	1	refseq
Flavobacterium~phage~Fpv10	Unassigned	Unassigned	Unassigned	369_0	Clustered	6	VC_369_0	6	0.9216	1	0.9216	1	1	1	1	refseq
Flavobacterium~phage~Fpv11	Unassigned	Unassigned	Unassigned	369_0	Clustered	6	VC_369_0	6	0.9216	1	0.9216	1	1	1	1	refseq
Flavobacterium~phage~Fpv2	Unassigned	Unassigned	Unassigned	503_0	Clustered	4	VC_503_0	4	0.9565	0.999571	0.956	1	1	1	1	refseq
Flavobacterium~phage~Fpv20	Unassigned	Unassigned	Unassigned	503_0	Clustered	4	VC_503_0	4	0.9565	0.999571	0.956	1	1	1	1	refseq
Flavobacterium~phage~Fpv3	Unassigned	Unassigned	Unassigned	503_0	Clustered	4	VC_503_0	4	0.9565	0.999571	0.956	1	1	1	1	refseq
Flavobacterium~phage~Fpv5	Unassigned	Unassigned	Unassigned	369_0	Clustered	6	VC_369_0	6	0.9216	1	0.9216	1	1	1	1	refseq
Flavobacterium~phage~Fpv6	Unassigned	Unassigned	Unassigned	369_0	Clustered	6	VC_369_0	6	0.9216	1	0.9216	1	1	1	1	refseq
Flavobacterium~phage~Fpv7	Unassigned	Unassigned	Unassigned	369_0	Clustered	6	VC_369_0	6	0.9216	1	0.9216	1	1	1	1	refseq
Flavobacterium~phage~Fpv8	Unassigned	Unassigned	Unassigned	369_0	Clustered	6	VC_369_0	6	0.9216	1	0.9216	1	1	1	1	refseq
Geobacillus~phage~GBK2	Caudovirales	Siphoviridae	Unassigned	141_0	Clustered	2	VC_141_0	2	0.1043	0.948868	0.099	1	1	1	1	refseq
Geobacillus~phage~GBSV1	Caudovirales	Myoviridae	Svunavirus	243_0	Clustered	2	VC_243_0	2	0.402	0.942493	0.3789	1	1	1	1	refseq
Geobacillus~virus~E2	Unassigned	Unassigned	Unassigned	242_0	Clustered	2	VC_242_0	2	0.2832	0.944175	0.2674	1	1	1	1	refseq
Gokushovirinae~Bog1183_53	Unassigned	Microviridae	Unassigned	335_0	Clustered	11	VC_335_0	11	0.8281	1	0.8281	3	1	1	1	refseq
Gokushovirinae~Bog5712_52	Unassigned	Microviridae	Unassigned	335_0	Clustered	11	VC_335_0	11	0.8281	1	0.8281	3	1	1	1	refseq
Gokushovirinae~Bog8989_22	Unassigned	Microviridae	Unassigned	335_0	Clustered	11	VC_335_0	11	0.8281	1	0.8281	3	1	1	1	refseq
Gokushovirinae~Fen672_31	Unassigned	Microviridae	Unassigned	335_0	Clustered	11	VC_335_0	11	0.8281	1	0.8281	3	1	1	1	refseq
Gokushovirinae~Fen7875_21	Unassigned	Microviridae	Unassigned	335_0	Clustered	11	VC_335_0	11	0.8281	1	0.8281	3	1	1	1	refseq
Gordonia~phage~Bachita	Caudovirales	Siphoviridae	Smoothievirus	395_0	Clustered	4	VC_395_0	4	0.4942	0.999799	0.4941	2	2	2	1	refseq
Gordonia~phage~BaxterFox	Caudovirales	Siphoviridae	Baxtervirus	115_0	Clustered	5	VC_115_0	5	0.5119	1	0.5119	2	1	1	0.9	refseq
Gordonia~phage~Blueberry	Unassigned	Unassigned	Unassigned	176_0	Clustered	7	VC_176_0	7	0.7276	1	0.7276	1	1	1	1	refseq
Gordonia~phage~Bowser	Unassigned	Unassigned	Unassigned	47_0	Clustered	3	VC_47_0	3	0.2777	0.998166	0.2772	1	1	1	1	refseq
Gordonia~phage~BritBrat	Unassigned	Unassigned	Unassigned	26_0	Clustered	2	VC_26_0	2	0.2257	0.950745	0.2146	1	1	1	1	refseq
Gordonia~phage~CaptainKirk2	Unassigned	Unassigned	Unassigned	176_0	Clustered	7	VC_176_0	7	0.7276	1	0.7276	1	1	1	1	refseq
Gordonia~phage~CarolAnn	Unassigned	Unassigned	Unassigned	176_0	Clustered	7	VC_176_0	7	0.7276	1	0.7276	1	1	1	1	refseq
Gordonia~phage~ClubL	Caudovirales	Siphoviridae	Smoothievirus	395_0	Clustered	4	VC_395_0	4	0.4942	0.999799	0.4941	2	2	2	1	refseq
Gordonia~phage~Cozz	Unassigned	Unassigned	Unassigned	375_0	Clustered	3	VC_375_0	3	0.475	0.997156	0.4737	1	2	2	1	refseq
Gordonia~phage~Cucurbita	Unassigned	Unassigned	Unassigned	395_0	Clustered	4	VC_395_0	4	0.4942	0.999799	0.4941	2	2	2	1	refseq
Gordonia~phage~Demosthenes	Caudovirales	Siphoviridae	Demosthenesvirus	262_0	Clustered	2	VC_262_0	2	0.1171	0.948844	0.1111	1	1	1	1	refseq
Gordonia~phage~Emalyn	Unassigned	Unassigned	Unassigned	375_0	Clustered	3	VC_375_0	3	0.475	0.997156	0.4737	1	2	2	1	refseq
Gordonia~phage~GAL1	Unassigned	Unassigned	Unassigned	26_0	Clustered	2	VC_26_0	2	0.2257	0.950745	0.2146	1	1	1	1	refseq
Gordonia~phage~GMA3	Caudovirales	Podoviridae	Unassigned	291_0	Clustered	5	VC_291_0	5	0.4792	1	0.4792	2	3	2	1	refseq
Gordonia~phage~GMA5	Unassigned	Unassigned	Unassigned	366_0	Clustered	8	VC_366_0	8	0.75	0.999954	0.7499	2	2	2	1	refseq
Gordonia~phage~GMA6	Unassigned	Unassigned	Unassigned	740_0	Clustered	2	VC_740_0	2	1	1	1	1	1	1	1	refseq
Gordonia~phage~GMA7	Caudovirales	Podoviridae	Unassigned	262_1	Clustered	7	VC_262_1	7	0.5082	1	0.5082	3	2	1	0.619	refseq
Gordonia~phage~GRU1	Caudovirales	Siphoviridae	Unassigned	349_0	Clustered	3	VC_349_0	3	0.7945	0.997299	0.7924	1	2	1	1	refseq
Gordonia~phage~GRU3	Unassigned	Unassigned	Unassigned	366_0	Clustered	8	VC_366_0	8	0.75	0.999954	0.7499	2	2	2	1	refseq
Gordonia~phage~GTE2	Caudovirales	Siphoviridae	Unassigned	375_0	Clustered	3	VC_375_0	3	0.475	0.997156	0.4737	1	2	2	1	refseq
Gordonia~phage~GTE5	Caudovirales	Siphoviridae	Unassigned	349_0	Clustered	3	VC_349_0	3	0.7945	0.997299	0.7924	1	2	1	1	refseq
Gordonia~phage~GTE6	Caudovirales	Podoviridae	Unassigned	170_0	Clustered	3	VC_170_0	3	0.4319	0.998197	0.4311	1	2	2	1	refseq
Gordonia~phage~GTE7	Caudovirales	Siphoviridae	Unassigned	262_1	Clustered	7	VC_262_1	7	0.5082	1	0.5082	3	2	1	0.619	refseq
Gordonia~phage~GTE8	Caudovirales	Podoviridae	Unassigned	349_0	Clustered	3	VC_349_0	3	0.7945	0.997299	0.7924	1	2	1	1	refseq
Gordonia~phage~Ghobes	Unassigned	Unassigned	Unassigned	277_0	Clustered	3	VC_277_0	3	0.1862	0.996214	0.1854	1	1	1	1	refseq
Gordonia~phage~Gmala1	Caudovirales	Siphoviridae	Unassigned	291_0	Clustered	5	VC_291_0	5	0.4792	1	0.4792	2	3	2	1	refseq
Gordonia~phage~GordDuk1	Caudovirales	Siphoviridae	Unassigned	291_0	Clustered	5	VC_291_0	5	0.4792	1	0.4792	2	3	2	1	refseq
Gordonia~phage~GordTnk2	Caudovirales	Siphoviridae	Gordtnkvirus	291_0	Clustered	5	VC_291_0	5	0.4792	1	0.4792	2	3	2	1	refseq
Gordonia~phage~Gsput1	Unassigned	Unassigned	Unassigned	261_0	Clustered	3	VC_261_0	3	0.8431	0.99612	0.8398	2	2	2	1	refseq
Gordonia~phage~Guacamole	Unassigned	Unassigned	Unassigned	176_0	Clustered	7	VC_176_0	7	0.7276	1	0.7276	1	1	1	1	refseq
Gordonia~phage~Hedwig	Unassigned	Unassigned	Unassigned	47_0	Clustered	3	VC_47_0	3	0.2777	0.998166	0.2772	1	1	1	1	refseq
Gordonia~phage~Hotorobo	Caudovirales	Siphoviridae	Woesvirus	262_1	Clustered	7	VC_262_1	7	0.5082	1	0.5082	3	2	1	0.619	refseq
Gordonia~phage~JSwag	Unassigned	Unassigned	Unassigned	17_0	Clustered	5	VC_17_0	5	0.1639	1	0.1639	2	2	2	1	refseq
Gordonia~phage~Jumbo	Unassigned	Unassigned	Unassigned	291_0	Clustered	5	VC_291_0	5	0.4792	1	0.4792	2	3	2	1	refseq
Gordonia~phage~KatherineG	Unassigned	Unassigned	Unassigned	17_0	Clustered	5	VC_17_0	5	0.1639	1	0.1639	2	2	2	1	refseq
Gordonia~phage~Kita	Caudovirales	Siphoviridae	Nymphadoravirus	115_0	Clustered	5	VC_115_0	5	0.5119	1	0.5119	2	1	1	0.9	refseq
Gordonia~phage~Kvothe	Caudovirales	Siphoviridae	Demosthenesvirus	262_0	Clustered	2	VC_262_0	2	0.1171	0.948844	0.1111	1	1	1	1	refseq
Gordonia~phage~McGonagall	Unassigned	Unassigned	Unassigned	366_0	Clustered	8	VC_366_0	8	0.75	0.999954	0.7499	2	2	2	1	refseq
Gordonia~phage~Monty	Caudovirales	Siphoviridae	Woesvirus	262_1	Clustered	7	VC_262_1	7	0.5082	1	0.5082	3	2	1	0.619	refseq
Gordonia~phage~Nymphadora	Caudovirales	Siphoviridae	Nymphadoravirus	115_0	Clustered	5	VC_115_0	5	0.5119	1	0.5119	2	1	1	0.9	refseq
Gordonia~phage~Obliviate	Unassigned	Unassigned	Unassigned	176_0	Clustered	7	VC_176_0	7	0.7276	1	0.7276	1	1	1	1	refseq
Gordonia~phage~Phinally	Unassigned	Unassigned	Unassigned	170_0	Clustered	3	VC_170_0	3	0.4319	0.998197	0.4311	1	2	2	1	refseq
Gordonia~phage~Remus	Unassigned	Unassigned	Unassigned	17_0	Clustered	5	VC_17_0	5	0.1639	1	0.1639	2	2	2	1	refseq
Gordonia~phage~Rosalind	Unassigned	Unassigned	Unassigned	17_0	Clustered	5	VC_17_0	5	0.1639	1	0.1639	2	2	2	1	refseq
Gordonia~phage~Schwabeltier	Unassigned	Unassigned	Unassigned	47_0	Clustered	3	VC_47_0	3	0.2777	0.998166	0.2772	1	1	1	1	refseq
Gordonia~phage~Smoothie	Caudovirales	Siphoviridae	Smoothievirus	395_0	Clustered	4	VC_395_0	4	0.4942	0.999799	0.4941	2	2	2	1	refseq
Gordonia~phage~Soups	Caudovirales	Siphoviridae	Soupsvirus	17_0	Clustered	5	VC_17_0	5	0.1639	1	0.1639	2	2	2	1	refseq
Gordonia~phage~Splinter	Caudovirales	Siphoviridae	Vendettavirus	261_0	Clustered	3	VC_261_0	3	0.8431	0.99612	0.8398	2	2	2	1	refseq
Gordonia~phage~Twister6	Caudovirales	Siphoviridae	Wizardvirus	108_0	Clustered	2	VC_108_0	2	0.3718	0.954078	0.3548	1	1	1	1	refseq
Gordonia~phage~UmaThurman	Unassigned	Unassigned	Unassigned	176_0	Clustered	7	VC_176_0	7	0.7276	1	0.7276	1	1	1	1	refseq
Gordonia~phage~Utz	Unassigned	Unassigned	Unassigned	176_0	Clustered	7	VC_176_0	7	0.7276	1	0.7276	1	1	1	1	refseq
Gordonia~phage~Vendetta	Caudovirales	Siphoviridae	Vendettavirus	261_0	Clustered	3	VC_261_0	3	0.8431	0.99612	0.8398	2	2	2	1	refseq
Gordonia~phage~Vivi2	Unassigned	Unassigned	Unassigned	170_0	Clustered	3	VC_170_0	3	0.4319	0.998197	0.4311	1	2	2	1	refseq
Gordonia~phage~Wizard	Caudovirales	Siphoviridae	Wizardvirus	108_0	Clustered	2	VC_108_0	2	0.3718	0.954078	0.3548	1	1	1	1	refseq
Gordonia~phage~Woes	Caudovirales	Siphoviridae	Woesvirus	262_1	Clustered	7	VC_262_1	7	0.5082	1	0.5082	3	2	1	0.619	refseq
Gordonia~phage~Yeezy	Caudovirales	Siphoviridae	Baxtervirus	115_0	Clustered	5	VC_115_0	5	0.5119	1	0.5119	2	1	1	0.9	refseq
Gordonia~phage~Zirinka	Caudovirales	Siphoviridae	Nymphadoravirus	115_0	Clustered	5	VC_115_0	5	0.5119	1	0.5119	2	1	1	0.9	refseq
Guinea~pig~Chlamydia~phage	Unassigned	Microviridae	Chlamydiamicrovirus	335_0	Clustered	11	VC_335_0	11	0.8281	1	0.8281	3	1	1	1	refseq
Haemophilus~phage~Aaphi23	Caudovirales	Myoviridae	Unassigned	111_0	Clustered	2	VC_111_0	2	0.4407	0.94437	0.4162	1	2	2	1	refseq
Haemophilus~phage~HP1	Caudovirales	Myoviridae	Hp1virus	130_0	Clustered	7	VC_130_0	7	0.5337	1	0.5337	2	2	2	1	refseq
Haemophilus~phage~HP2	Caudovirales	Myoviridae	Hp1virus	130_0	Clustered	7	VC_130_0	7	0.5337	1	0.5337	2	2	2	1	refseq
Haloarcula~californiae~icosahedral~virus~1	Unassigned	Sphaerolipoviridae	Alphasphaerolipovirus	624_0	Clustered	4	VC_624_0	4	1	1	1	1	1	1	1	refseq
Haloarcula~hispanica~icosahedral~virus~2	Unassigned	Sphaerolipoviridae	Alphasphaerolipovirus	624_0	Clustered	4	VC_624_0	4	1	1	1	1	1	1	1	refseq
Haloarcula~hispanica~pleomorphic~virus~1	Unassigned	Pleolipoviridae	Alphapleolipovirus	580_0	Clustered	5	VC_580_0	5	1	1	1	1	1	1	1	refseq
Haloarcula~hispanica~pleomorphic~virus~2	Unassigned	Pleolipoviridae	Alphapleolipovirus	580_0	Clustered	5	VC_580_0	5	1	1	1	1	1	1	1	refseq
Haloarcula~hispanica~virus~PH1	Unassigned	Sphaerolipoviridae	Alphasphaerolipovirus	624_0	Clustered	4	VC_624_0	4	1	1	1	1	1	1	1	refseq
Haloarcula~hispanica~virus~SH1	Unassigned	Sphaerolipoviridae	Alphasphaerolipovirus	624_0	Clustered	4	VC_624_0	4	1	1	1	1	1	1	1	refseq
Halomonas~phage~phiHAP-1	Caudovirales	Myoviridae	Hapunavirus	149_0	Clustered	2	VC_149_0	2	0.1902	0.95191	0.1811	1	1	1	1	refseq
Halorubrum~phage~CGphi46	Unassigned	Unassigned	Unassigned	670_0	Clustered	2	VC_670_0	2	0.8206	0.729854	0.5989	1	2	2	1	refseq
Halorubrum~phage~HF2	Unassigned	Myoviridae	Unassigned	448_1	Clustered	4	VC_448_1	4	0.7295	0.99982	0.7293	1	2	1	1	refseq
Halorubrum~pleomorphic~virus~1	Unassigned	Pleolipoviridae	Alphapleolipovirus	580_0	Clustered	5	VC_580_0	5	1	1	1	1	1	1	1	refseq
Halorubrum~pleomorphic~virus~2	Unassigned	Pleolipoviridae	Alphapleolipovirus	580_0	Clustered	5	VC_580_0	5	1	1	1	1	1	1	1	refseq
Halorubrum~pleomorphic~virus~6	Unassigned	Pleolipoviridae	Alphapleolipovirus	580_0	Clustered	5	VC_580_0	5	1	1	1	1	1	1	1	refseq
Halovirus~HCTV-1	Unassigned	Siphoviridae	Unassigned	425_0	Clustered	3	VC_425_0	3	0.8702	0.99423	0.8652	1	1	1	1	refseq
Halovirus~HCTV-2	Unassigned	Unassigned	Unassigned	625_0	Clustered	2	VC_625_0	2	0.4645	0.855578	0.3974	1	1	1	1	refseq
Halovirus~HCTV-5	Unassigned	Siphoviridae	Unassigned	425_0	Clustered	3	VC_425_0	3	0.8702	0.99423	0.8652	1	1	1	1	refseq
Halovirus~HF1	Unassigned	Myoviridae	Unassigned	448_1	Clustered	4	VC_448_1	4	0.7295	0.99982	0.7293	1	2	1	1	refseq
Halovirus~HHTV-2	Unassigned	Unassigned	Unassigned	625_0	Clustered	2	VC_625_0	2	0.4645	0.855578	0.3974	1	1	1	1	refseq
Halovirus~HRTV-5	Unassigned	Unassigned	Unassigned	448_1	Clustered	4	VC_448_1	4	0.7295	0.99982	0.7293	1	2	1	1	refseq
Halovirus~HRTV-7	Unassigned	Unassigned	Unassigned	448_0	Clustered	2	VC_448_0	2	0.3299	0.922636	0.3044	1	2	1	1	refseq
Halovirus~HRTV-8	Unassigned	Unassigned	Unassigned	448_1	Clustered	4	VC_448_1	4	0.7295	0.99982	0.7293	1	2	1	1	refseq
Halovirus~HSTV-2	Unassigned	Myoviridae	Unassigned	448_0	Clustered	2	VC_448_0	2	0.3299	0.922636	0.3044	1	2	1	1	refseq
Halovirus~HVTV-1	Unassigned	Siphoviridae	Unassigned	425_0	Clustered	3	VC_425_0	3	0.8702	0.99423	0.8652	1	1	1	1	refseq
Hamiltonella~virus~APSE1	Caudovirales	Podoviridae	Unassigned	181_0	Clustered	2	VC_181_0	2	0.1357	0.952132	0.1292	1	1	1	1	refseq
Helicobacter~phage~1961P	Caudovirales	Podoviridae	Una961virus	626_0	Clustered	4	VC_626_0	4	1	1	1	2	2	1	1	refseq
Helicobacter~phage~KHP30	Caudovirales	Podoviridae	Una961virus	626_0	Clustered	4	VC_626_0	4	1	1	1	2	2	1	1	refseq
Helicobacter~phage~KHP40	Caudovirales	Podoviridae	Una961virus	626_0	Clustered	4	VC_626_0	4	1	1	1	2	2	1	1	refseq
Helicobacter~phage~phiHP33	Caudovirales	Siphoviridae	Unassigned	626_0	Clustered	4	VC_626_0	4	1	1	1	2	2	1	1	refseq
Idiomarinaceae~phage~1N2-2	Unassigned	Unassigned	Unassigned	206_0	Clustered	5	VC_206_0	5	0.3737	0.99993	0.3737	1	2	2	0.9	refseq
Idiomarinaceae~phage~Phi1M2-2	Caudovirales	Siphoviridae	Unassigned	221_0	Clustered	5	VC_221_0	5	0.3357	0.999	0.3353	1	2	1	1	refseq
Iodobacteriophage~phiPLPE	Caudovirales	Myoviridae	Unassigned	210_0	Clustered	6	VC_210_0	6	0.6917	1	0.6917	2	1	1	1	refseq
Klebsiella~phage~0507-KN2-1	Caudovirales	Ackermannviridae	Unassigned	109_1	Clustered	19	VC_109_1	19	0.7881	1	0.7881	5	1	1	0.7953	refseq
Klebsiella~phage~1513	Caudovirales	Siphoviridae	Kp36virus	164_0	Clustered	25	VC_164_0	25	0.9723	1	0.9723	6	2	2	0.9633	refseq
Klebsiella~phage~F19	Caudovirales	Podoviridae	Kp34virus	55_0	Clustered	9	VC_55_0	9	0.4926	1	0.4926	1	1	1	1	refseq
Klebsiella~phage~JD001	Caudovirales	Myoviridae	Unassigned	210_0	Clustered	6	VC_210_0	6	0.6917	1	0.6917	2	1	1	1	refseq
Klebsiella~phage~JD18	Caudovirales	Myoviridae	Jd18virus	7_4	Clustered	2	VC_7_4	2	0.0092	0.948323	0.0087	2	2	2	1	refseq
Klebsiella~phage~K11	Caudovirales	Podoviridae	Kp32virus	30_0	Clustered	58	VC_30_0	58	0.9437	1	0.9437	3	2	2	1	refseq
Klebsiella~phage~K5	Caudovirales	Podoviridae	Kp32virus	30_0	Clustered	58	VC_30_0	58	0.9437	1	0.9437	3	2	2	1	refseq
Klebsiella~phage~KLPN1	Caudovirales	Siphoviridae	Kp36virus	164_0	Clustered	25	VC_164_0	25	0.9723	1	0.9723	6	2	2	0.9633	refseq
Klebsiella~phage~KP15	Caudovirales	Myoviridae	Kp15virus	6_0	Clustered	3	VC_6_0	3	0.0491	0.996923	0.0489	1	1	1	1	refseq
Klebsiella~phage~KP27	Caudovirales	Myoviridae	Kp15virus	6_0	Clustered	3	VC_6_0	3	0.0491	0.996923	0.0489	1	1	1	1	refseq
Klebsiella~phage~KP32	Caudovirales	Podoviridae	Kp32virus	30_0	Clustered	58	VC_30_0	58	0.9437	1	0.9437	3	2	2	1	refseq
Klebsiella~phage~KP34	Caudovirales	Podoviridae	Kp34virus	55_0	Clustered	9	VC_55_0	9	0.4926	1	0.4926	1	1	1	1	refseq
Klebsiella~phage~KP36	Caudovirales	Siphoviridae	Kp36virus	164_0	Clustered	25	VC_164_0	25	0.9723	1	0.9723	6	2	2	0.9633	refseq
Klebsiella~phage~Kp2	Caudovirales	Podoviridae	Kp34virus	55_0	Clustered	9	VC_55_0	9	0.4926	1	0.4926	1	1	1	1	refseq
Klebsiella~phage~KpV41	Caudovirales	Podoviridae	Kp34virus	55_0	Clustered	9	VC_55_0	9	0.4926	1	0.4926	1	1	1	1	refseq
Klebsiella~phage~KpV475	Caudovirales	Podoviridae	Kp34virus	55_0	Clustered	9	VC_55_0	9	0.4926	1	0.4926	1	1	1	1	refseq
Klebsiella~phage~KpV71	Caudovirales	Podoviridae	Kp34virus	55_0	Clustered	9	VC_55_0	9	0.4926	1	0.4926	1	1	1	1	refseq
Klebsiella~phage~Matisse	Caudovirales	Myoviridae	Kp15virus	6_0	Clustered	3	VC_6_0	3	0.0491	0.996923	0.0489	1	1	1	1	refseq
Klebsiella~phage~NTUH-K2044-K1-1	Caudovirales	Podoviridae	Kp34virus	55_0	Clustered	9	VC_55_0	9	0.4926	1	0.4926	1	1	1	1	refseq
Klebsiella~phage~PKP126	Caudovirales	Siphoviridae	Kp36virus	164_0	Clustered	25	VC_164_0	25	0.9723	1	0.9723	6	2	2	0.9633	refseq
Klebsiella~phage~Sushi	Caudovirales	Siphoviridae	Kp36virus	164_0	Clustered	25	VC_164_0	25	0.9723	1	0.9723	6	2	2	0.9633	refseq
Klebsiella~phage~phiKO2	Caudovirales	Siphoviridae	Unassigned	148_0	Clustered	2	VC_148_0	2	0.1987	0.941984	0.1871	1	1	1	1	refseq
Klebsiella~phage~vB_Kp1	Caudovirales	Podoviridae	Kp32virus	30_0	Clustered	58	VC_30_0	58	0.9437	1	0.9437	3	2	2	1	refseq
Klebsiella~phage~vB_KpnM_KpV477	Unassigned	Unassigned	Unassigned	7_4	Clustered	2	VC_7_4	2	0.0092	0.948323	0.0087	2	2	2	1	refseq
Klebsiella~phage~vB_KpnP_KpV289	Caudovirales	Podoviridae	Kp32virus	30_0	Clustered	58	VC_30_0	58	0.9437	1	0.9437	3	2	2	1	refseq
Klebsiella~phage~vB_KpnP_SU503	Caudovirales	Podoviridae	Kp34virus	55_0	Clustered	9	VC_55_0	9	0.4926	1	0.4926	1	1	1	1	refseq
Klebsiella~phage~vB_KpnP_SU552A	Caudovirales	Podoviridae	Kp34virus	55_0	Clustered	9	VC_55_0	9	0.4926	1	0.4926	1	1	1	1	refseq
Kluyvera~phage~Kvp1	Caudovirales	Podoviridae	T7virus	30_0	Clustered	58	VC_30_0	58	0.9437	1	0.9437	3	2	2	1	refseq
Lactobacillus~phage~A2	Caudovirales	Siphoviridae	Unassigned	12_0	Clustered	9	VC_12_0	9	0.5814	1	0.5814	1	2	2	0.6667	refseq
Lactobacillus~phage~CL1	Caudovirales	Siphoviridae	Unassigned	12_0	Clustered	9	VC_12_0	9	0.5814	1	0.5814	1	2	2	0.6667	refseq
Lactobacillus~phage~CL2	Caudovirales	Siphoviridae	Unassigned	12_0	Clustered	9	VC_12_0	9	0.5814	1	0.5814	1	2	2	0.6667	refseq
Lactobacillus~phage~J-1	Caudovirales	Siphoviridae	Unassigned	12_0	Clustered	9	VC_12_0	9	0.5814	1	0.5814	1	2	2	0.6667	refseq
Lactobacillus~phage~KC5a	Caudovirales	Myoviridae	Unassigned	297_0	Clustered	3	VC_297_0	3	0.5333	0.997664	0.5321	1	2	2	1	refseq
Lactobacillus~phage~LBR48	Caudovirales	Myoviridae	Unassigned	313_0	Clustered	2	VC_313_0	2	0.2902	0.937107	0.2719	1	2	1	1	refseq
Lactobacillus~phage~LF1	Caudovirales	Siphoviridae	Unassigned	336_0	Clustered	2	VC_336_0	2	0.1594	0.944617	0.1506	1	1	1	1	refseq
Lactobacillus~phage~LL-H	Caudovirales	Siphoviridae	Unassigned	81_0	Clustered	2	VC_81_0	2	0.2344	0.950758	0.2229	1	1	1	1	refseq
Lactobacillus~phage~Ld17	Caudovirales	Siphoviridae	C5virus	445_0	Clustered	6	VC_445_0	6	0.9871	0.999968	0.987	1	1	1	1	refseq
Lactobacillus~phage~Ld25A	Caudovirales	Siphoviridae	C5virus	445_0	Clustered	6	VC_445_0	6	0.9871	0.999968	0.987	1	1	1	1	refseq
Lactobacillus~phage~Ld3	Caudovirales	Siphoviridae	C5virus	445_0	Clustered	6	VC_445_0	6	0.9871	0.999968	0.987	1	1	1	1	refseq
Lactobacillus~phage~Lrm1	Caudovirales	Siphoviridae	Unassigned	12_0	Clustered	9	VC_12_0	9	0.5814	1	0.5814	1	2	2	0.6667	refseq
Lactobacillus~phage~PL-1	Caudovirales	Siphoviridae	Unassigned	12_0	Clustered	9	VC_12_0	9	0.5814	1	0.5814	1	2	2	0.6667	refseq
Lactobacillus~phage~PLE2	Unassigned	Unassigned	Unassigned	227_0	Clustered	2	VC_227_0	2	0.3624	0.942564	0.3416	1	2	2	1	refseq
Lactobacillus~phage~PLE3	Unassigned	Unassigned	Unassigned	12_0	Clustered	9	VC_12_0	9	0.5814	1	0.5814	1	2	2	0.6667	refseq
Lactobacillus~phage~iA2	Caudovirales	Siphoviridae	Unassigned	227_0	Clustered	2	VC_227_0	2	0.3624	0.942564	0.3416	1	2	2	1	refseq
Lactobacillus~phage~iLp1308	Caudovirales	Siphoviridae	Unassigned	12_0	Clustered	9	VC_12_0	9	0.5814	1	0.5814	1	2	2	0.6667	refseq
Lactobacillus~phage~iLp84	Caudovirales	Siphoviridae	Unassigned	12_0	Clustered	9	VC_12_0	9	0.5814	1	0.5814	1	2	2	0.6667	refseq
Lactobacillus~phage~phi~jlb1	Caudovirales	Myoviridae	Unassigned	297_0	Clustered	3	VC_297_0	3	0.5333	0.997664	0.5321	1	2	2	1	refseq
Lactobacillus~phage~phiJB	Caudovirales	Siphoviridae	Unassigned	81_0	Clustered	2	VC_81_0	2	0.2344	0.950758	0.2229	1	1	1	1	refseq
Lactobacillus~phage~phiLdb	Caudovirales	Siphoviridae	C5virus	445_0	Clustered	6	VC_445_0	6	0.9871	0.999968	0.987	1	1	1	1	refseq
Lactobacillus~phage~phiPYB5	Caudovirales	Siphoviridae	Unassigned	336_0	Clustered	2	VC_336_0	2	0.1594	0.944617	0.1506	1	1	1	1	refseq
Lactobacillus~prophage~Lj771	Unassigned	Unassigned	Unassigned	297_0	Clustered	3	VC_297_0	3	0.5333	0.997664	0.5321	1	2	2	1	refseq
Lactobacillus~virus~ATCC8014	Caudovirales	Siphoviridae	Phijl1virus	94_0	Clustered	2	VC_94_0	2	0.5403	0.912378	0.493	1	1	1	1	refseq
Lactobacillus~virus~LLKu	Caudovirales	Siphoviridae	C5virus	445_0	Clustered	6	VC_445_0	6	0.9871	0.999968	0.987	1	1	1	1	refseq
Lactobacillus~virus~c5	Caudovirales	Siphoviridae	C5virus	445_0	Clustered	6	VC_445_0	6	0.9871	0.999968	0.987	1	1	1	1	refseq
Lactococcus~phage~1358	Caudovirales	Siphoviridae	Unassigned	156_0	Clustered	3	VC_156_0	3	0.4426	0.995887	0.4408	1	1	1	1	refseq
Lactococcus~phage~28201	Unassigned	Unassigned	Unassigned	159_0	Clustered	7	VC_159_0	7	0.2502	0.99999	0.2502	1	2	2	0.9048	refseq
Lactococcus~phage~340	Caudovirales	Siphoviridae	Unassigned	301_0	Clustered	15	VC_301_0	15	0.9973	1	0.9973	2	1	1	1	refseq
Lactococcus~phage~50101	Unassigned	Unassigned	Unassigned	137_0	Clustered	4	VC_137_0	4	0.3753	0.99997	0.3753	1	2	2	1	refseq
Lactococcus~phage~63301	Unassigned	Unassigned	Unassigned	137_0	Clustered	4	VC_137_0	4	0.3753	0.99997	0.3753	1	2	2	1	refseq
Lactococcus~phage~949	Caudovirales	Siphoviridae	Unassigned	321_0	Clustered	3	VC_321_0	3	0.6584	0.99729	0.6567	1	1	1	1	refseq
Lactococcus~phage~98201	Unassigned	Unassigned	Unassigned	159_0	Clustered	7	VC_159_0	7	0.2502	0.99999	0.2502	1	2	2	0.9048	refseq
Lactococcus~phage~BK5-T	Caudovirales	Siphoviridae	Unassigned	159_0	Clustered	7	VC_159_0	7	0.2502	0.99999	0.2502	1	2	2	0.9048	refseq
Lactococcus~phage~BM13	Caudovirales	Siphoviridae	Unassigned	159_0	Clustered	7	VC_159_0	7	0.2502	0.99999	0.2502	1	2	2	0.9048	refseq
Lactococcus~phage~D4410	Unassigned	Unassigned	Unassigned	232_0	Clustered	7	VC_232_0	7	0.9588	0.999999	0.9588	2	2	2	1	refseq
Lactococcus~phage~D4412	Unassigned	Unassigned	Unassigned	232_0	Clustered	7	VC_232_0	7	0.9588	0.999999	0.9588	2	2	2	1	refseq
Lactococcus~phage~M5938	Unassigned	Unassigned	Unassigned	232_0	Clustered	7	VC_232_0	7	0.9588	0.999999	0.9588	2	2	2	1	refseq
Lactococcus~phage~M6162	Unassigned	Unassigned	Unassigned	232_0	Clustered	7	VC_232_0	7	0.9588	0.999999	0.9588	2	2	2	1	refseq
Lactococcus~phage~M6165	Unassigned	Unassigned	Unassigned	232_0	Clustered	7	VC_232_0	7	0.9588	0.999999	0.9588	2	2	2	1	refseq
Lactococcus~phage~P078	Caudovirales	Siphoviridae	Unassigned	310_0	Clustered	4	VC_310_0	4	0.5744	0.999961	0.5744	1	1	1	1	refseq
Lactococcus~phage~P092	Caudovirales	Siphoviridae	Unassigned	310_0	Clustered	4	VC_310_0	4	0.5744	0.999961	0.5744	1	1	1	1	refseq
Lactococcus~phage~P118	Caudovirales	Siphoviridae	Unassigned	310_0	Clustered	4	VC_310_0	4	0.5744	0.999961	0.5744	1	1	1	1	refseq
Lactococcus~phage~P162	Caudovirales	Siphoviridae	Unassigned	310_0	Clustered	4	VC_310_0	4	0.5744	0.999961	0.5744	1	1	1	1	refseq
Lactococcus~phage~P335~sensu~lato	Caudovirales	Siphoviridae	Unassigned	159_0	Clustered	7	VC_159_0	7	0.2502	0.99999	0.2502	1	2	2	0.9048	refseq
Lactococcus~phage~P680	Caudovirales	Siphoviridae	Unassigned	301_0	Clustered	15	VC_301_0	15	0.9973	1	0.9973	2	1	1	1	refseq
Lactococcus~phage~TP901-1	Caudovirales	Siphoviridae	Unassigned	133_1	Clustered	6	VC_133_1	6	0.2799	1	0.2799	1	2	2	1	refseq
Lactococcus~phage~Tuc2009	Caudovirales	Siphoviridae	Unassigned	133_1	Clustered	6	VC_133_1	6	0.2799	1	0.2799	1	2	2	1	refseq
Lactococcus~phage~WRP3	Caudovirales	Siphoviridae	Unassigned	321_0	Clustered	3	VC_321_0	3	0.6584	0.99729	0.6567	1	1	1	1	refseq
Lactococcus~phage~asccphi28	Caudovirales	Podoviridae	Unassigned	364_0	Clustered	3	VC_364_0	3	0.1412	0.717139	0.1013	2	1	1	1	refseq
Lactococcus~phage~bIL286	Caudovirales	Siphoviridae	Unassigned	159_0	Clustered	7	VC_159_0	7	0.2502	0.99999	0.2502	1	2	2	0.9048	refseq
Lactococcus~phage~bIL309	Caudovirales	Siphoviridae	Unassigned	159_0	Clustered	7	VC_159_0	7	0.2502	0.99999	0.2502	1	2	2	0.9048	refseq
Lactococcus~phage~bIL310	Caudovirales	Siphoviridae	Unassigned	673_0	Clustered	2	VC_673_0	2	0.8888	0.5	0.4444	1	1	1	1	refseq
Lactococcus~phage~bIL312	Caudovirales	Siphoviridae	Unassigned	673_0	Clustered	2	VC_673_0	2	0.8888	0.5	0.4444	1	1	1	1	refseq
Lactococcus~phage~jm2	Caudovirales	Siphoviridae	Unassigned	301_0	Clustered	15	VC_301_0	15	0.9973	1	0.9973	2	1	1	1	refseq
Lactococcus~phage~jm3	Caudovirales	Siphoviridae	Unassigned	301_0	Clustered	15	VC_301_0	15	0.9973	1	0.9973	2	1	1	1	refseq
Lactococcus~phage~phi7	Caudovirales	Siphoviridae	Unassigned	301_0	Clustered	15	VC_301_0	15	0.9973	1	0.9973	2	1	1	1	refseq
Lactococcus~phage~phiL47	Caudovirales	Siphoviridae	Unassigned	321_0	Clustered	3	VC_321_0	3	0.6584	0.99729	0.6567	1	1	1	1	refseq
Lactococcus~phage~phiLC3	Caudovirales	Siphoviridae	Unassigned	137_0	Clustered	4	VC_137_0	4	0.3753	0.99997	0.3753	1	2	2	1	refseq
Lactococcus~phage~r1t	Caudovirales	Siphoviridae	Unassigned	137_0	Clustered	4	VC_137_0	4	0.3753	0.99997	0.3753	1	2	2	1	refseq
Lactococcus~phage~ul36	Caudovirales	Siphoviridae	Unassigned	133_1	Clustered	6	VC_133_1	6	0.2799	1	0.2799	1	2	2	1	refseq
Lactococcus~virus~712	Caudovirales	Siphoviridae	Sk1virus	301_0	Clustered	15	VC_301_0	15	0.9973	1	0.9973	2	1	1	1	refseq
Lactococcus~virus~ASCC191	Caudovirales	Siphoviridae	Sk1virus	301_0	Clustered	15	VC_301_0	15	0.9973	1	0.9973	2	1	1	1	refseq
Lactococcus~virus~Bibb29	Caudovirales	Siphoviridae	Sk1virus	301_0	Clustered	15	VC_301_0	15	0.9973	1	0.9973	2	1	1	1	refseq
Lactococcus~virus~CB13	Caudovirales	Siphoviridae	Sk1virus	301_0	Clustered	15	VC_301_0	15	0.9973	1	0.9973	2	1	1	1	refseq
Lactococcus~virus~CB14	Caudovirales	Siphoviridae	Sk1virus	301_0	Clustered	15	VC_301_0	15	0.9973	1	0.9973	2	1	1	1	refseq
Lactococcus~virus~P008	Caudovirales	Siphoviridae	Sk1virus	301_0	Clustered	15	VC_301_0	15	0.9973	1	0.9973	2	1	1	1	refseq
Lactococcus~virus~Sl4	Caudovirales	Siphoviridae	Sk1virus	301_0	Clustered	15	VC_301_0	15	0.9973	1	0.9973	2	1	1	1	refseq
Lactococcus~virus~bIL170	Caudovirales	Siphoviridae	Sk1virus	301_0	Clustered	15	VC_301_0	15	0.9973	1	0.9973	2	1	1	1	refseq
Lactococcus~virus~bIL67	Caudovirales	Siphoviridae	C2virus	232_0	Clustered	7	VC_232_0	7	0.9588	0.999999	0.9588	2	2	2	1	refseq
Lactococcus~virus~c2	Caudovirales	Siphoviridae	C2virus	232_0	Clustered	7	VC_232_0	7	0.9588	0.999999	0.9588	2	2	2	1	refseq
Lactococcus~virus~jj50	Caudovirales	Siphoviridae	Sk1virus	301_0	Clustered	15	VC_301_0	15	0.9973	1	0.9973	2	1	1	1	refseq
Lactococcus~virus~sk1	Caudovirales	Siphoviridae	Sk1virus	301_0	Clustered	15	VC_301_0	15	0.9973	1	0.9973	2	1	1	1	refseq
Lelliottia~phage~phD2B	Caudovirales	Podoviridae	Unassigned	289_0	Clustered	14	VC_289_0	14	0.915	1	0.915	2	2	2	1	refseq
Leuconostoc~phage~1-A4	Caudovirales	Siphoviridae	Una4virus	350_0	Clustered	7	VC_350_0	7	0.6447	1	0.6447	2	1	1	1	refseq
Leuconostoc~phage~Lmd1	Caudovirales	Siphoviridae	Lmd1virus	339_0	Clustered	6	VC_339_0	6	0.5882	1	0.5882	1	1	1	1	refseq
Leuconostoc~phage~Ln-8	Caudovirales	Siphoviridae	Una4virus	350_0	Clustered	7	VC_350_0	7	0.6447	1	0.6447	2	1	1	1	refseq
Leuconostoc~phage~Ln-9	Caudovirales	Siphoviridae	Una4virus	350_0	Clustered	7	VC_350_0	7	0.6447	1	0.6447	2	1	1	1	refseq
Leuconostoc~phage~P793	Caudovirales	Siphoviridae	Lmd1virus	339_0	Clustered	6	VC_339_0	6	0.5882	1	0.5882	1	1	1	1	refseq
Leuconostoc~phage~phiLN03	Caudovirales	Siphoviridae	Lmd1virus	339_0	Clustered	6	VC_339_0	6	0.5882	1	0.5882	1	1	1	1	refseq
Leuconostoc~phage~phiLN04	Caudovirales	Siphoviridae	Lmd1virus	339_0	Clustered	6	VC_339_0	6	0.5882	1	0.5882	1	1	1	1	refseq
Leuconostoc~phage~phiLN12	Caudovirales	Siphoviridae	Lmd1virus	339_0	Clustered	6	VC_339_0	6	0.5882	1	0.5882	1	1	1	1	refseq
Leuconostoc~phage~phiLN25	Caudovirales	Siphoviridae	Una4virus	350_0	Clustered	7	VC_350_0	7	0.6447	1	0.6447	2	1	1	1	refseq
Leuconostoc~phage~phiLN34	Caudovirales	Siphoviridae	Una4virus	350_0	Clustered	7	VC_350_0	7	0.6447	1	0.6447	2	1	1	1	refseq
Leuconostoc~phage~phiLN6B	Caudovirales	Siphoviridae	Lmd1virus	339_0	Clustered	6	VC_339_0	6	0.5882	1	0.5882	1	1	1	1	refseq
Leuconostoc~phage~phiLNTR2	Caudovirales	Siphoviridae	Unassigned	350_0	Clustered	7	VC_350_0	7	0.6447	1	0.6447	2	1	1	1	refseq
Leuconostoc~phage~phiLNTR3	Caudovirales	Siphoviridae	Una4virus	350_0	Clustered	7	VC_350_0	7	0.6447	1	0.6447	2	1	1	1	refseq
Liberibacter~phage~SC1	Caudovirales	Podoviridae	Unassigned	370_0	Clustered	2	VC_370_0	2	0.68	0.940714	0.6397	1	1	1	1	refseq
Liberibacter~phage~SC2	Caudovirales	Podoviridae	Unassigned	370_0	Clustered	2	VC_370_0	2	0.68	0.940714	0.6397	1	1	1	1	refseq
Listeria~phage~2389	Caudovirales	Siphoviridae	Unassigned	59_0	Clustered	4	VC_59_0	4	0.4726	0.999979	0.4726	2	1	1	1	refseq
Listeria~phage~A118	Caudovirales	Siphoviridae	Unassigned	211_0	Clustered	4	VC_211_0	4	0.473	0.99997	0.473	1	1	1	1	refseq
Listeria~phage~A500	Caudovirales	Siphoviridae	Unassigned	211_0	Clustered	4	VC_211_0	4	0.473	0.99997	0.473	1	1	1	1	refseq
Listeria~phage~B025	Caudovirales	Siphoviridae	Unassigned	59_0	Clustered	4	VC_59_0	4	0.4726	0.999979	0.4726	2	1	1	1	refseq
Listeria~phage~B054	Caudovirales	Siphoviridae	Unassigned	313_0	Clustered	2	VC_313_0	2	0.2902	0.937107	0.2719	1	2	1	1	refseq
Listeria~phage~LMSP-25	Caudovirales	Myoviridae	P100virus	15_0	Clustered	8	VC_15_0	8	0.3613	1	0.3613	1	1	1	1	refseq
Listeria~phage~LMTA-148	Caudovirales	Myoviridae	P100virus	15_0	Clustered	8	VC_15_0	8	0.3613	1	0.3613	1	1	1	1	refseq
Listeria~phage~LP-026	Caudovirales	Siphoviridae	P70virus	424_0	Clustered	5	VC_424_0	5	0.9494	0.999998	0.9494	1	1	1	1	refseq
Listeria~phage~LP-030-2	Caudovirales	Siphoviridae	Psavirus	59_0	Clustered	4	VC_59_0	4	0.4726	0.999979	0.4726	2	1	1	1	refseq
Listeria~phage~LP-030-3	Caudovirales	Siphoviridae	Unassigned	211_0	Clustered	4	VC_211_0	4	0.473	0.99997	0.473	1	1	1	1	refseq
Listeria~phage~LP-037	Caudovirales	Siphoviridae	P70virus	424_0	Clustered	5	VC_424_0	5	0.9494	0.999998	0.9494	1	1	1	1	refseq
Listeria~phage~LP-048	Caudovirales	Myoviridae	P100virus	15_0	Clustered	8	VC_15_0	8	0.3613	1	0.3613	1	1	1	1	refseq
Listeria~phage~LP-083-2	Caudovirales	Myoviridae	P100virus	15_0	Clustered	8	VC_15_0	8	0.3613	1	0.3613	1	1	1	1	refseq
Listeria~phage~LP-101	Caudovirales	Siphoviridae	Unassigned	59_0	Clustered	4	VC_59_0	4	0.4726	0.999979	0.4726	2	1	1	1	refseq
Listeria~phage~LP-110	Caudovirales	Siphoviridae	P70virus	424_0	Clustered	5	VC_424_0	5	0.9494	0.999998	0.9494	1	1	1	1	refseq
Listeria~phage~LP-114	Caudovirales	Siphoviridae	P70virus	424_0	Clustered	5	VC_424_0	5	0.9494	0.999998	0.9494	1	1	1	1	refseq
Listeria~phage~LP-125	Caudovirales	Myoviridae	P100virus	15_0	Clustered	8	VC_15_0	8	0.3613	1	0.3613	1	1	1	1	refseq
Listeria~phage~List-36	Caudovirales	Myoviridae	P100virus	15_0	Clustered	8	VC_15_0	8	0.3613	1	0.3613	1	1	1	1	refseq
Listeria~phage~P35	Caudovirales	Siphoviridae	Unassigned	156_0	Clustered	3	VC_156_0	3	0.4426	0.995887	0.4408	1	1	1	1	refseq
Listeria~phage~P40	Caudovirales	Siphoviridae	Unassigned	156_0	Clustered	3	VC_156_0	3	0.4426	0.995887	0.4408	1	1	1	1	refseq
Listeria~phage~P70	Caudovirales	Siphoviridae	P70virus	424_0	Clustered	5	VC_424_0	5	0.9494	0.999998	0.9494	1	1	1	1	refseq
Listeria~phage~vB_LmoM_AG20	Caudovirales	Myoviridae	P100virus	15_0	Clustered	8	VC_15_0	8	0.3613	1	0.3613	1	1	1	1	refseq
Listeria~phage~vB_LmoS_293	Caudovirales	Siphoviridae	Unassigned	211_0	Clustered	4	VC_211_0	4	0.473	0.99997	0.473	1	1	1	1	refseq
Listeria~virus~A511	Caudovirales	Myoviridae	P100virus	15_0	Clustered	8	VC_15_0	8	0.3613	1	0.3613	1	1	1	1	refseq
Listonella~phage~phiHSIC	Caudovirales	Siphoviridae	Unassigned	221_0	Clustered	5	VC_221_0	5	0.3357	0.999	0.3353	1	2	1	1	refseq
Mannheimia~phage~phiMHaA1	Caudovirales	Myoviridae	P2virus	72_0	Clustered	29	VC_72_0	29	0.8485	1	0.8485	2	1	1	1	refseq
Mannheimia~phage~vB_MhM_587AP1	Caudovirales	Myoviridae	Unassigned	72_0	Clustered	29	VC_72_0	29	0.8485	1	0.8485	2	1	1	1	refseq
Mannheimia~phage~vB_MhS_1152AP2	Caudovirales	Siphoviridae	Unassigned	171_0	Clustered	3	VC_171_0	3	0.456	0.998209	0.4552	1	1	1	0.6667	refseq
Mannheimia~phage~vB_MhS_535AP2	Caudovirales	Siphoviridae	Unassigned	171_0	Clustered	3	VC_171_0	3	0.456	0.998209	0.4552	1	1	1	0.6667	refseq
Mannheimia~phage~vB_MhS_587AP2	Caudovirales	Siphoviridae	Unassigned	171_0	Clustered	3	VC_171_0	3	0.456	0.998209	0.4552	1	1	1	0.6667	refseq
Marine~gokushovirus	Unassigned	Microviridae	Unassigned	335_0	Clustered	11	VC_335_0	11	0.8281	1	0.8281	3	1	1	1	refseq
Marinomonas~phage~P12026	Unassigned	Unassigned	Unassigned	206_0	Clustered	5	VC_206_0	5	0.3737	0.99993	0.3737	1	2	2	0.9	refseq
Mesorhizobium~phage~vB_MloP_Lo5R7ANS	Caudovirales	Podoviridae	Unassigned	10_0	Clustered	9	VC_10_0	9	0.1518	1	0.1518	1	2	2	1	refseq
Methanobacterium~phage~psiM2	Caudovirales	Siphoviridae	Unassigned	741_0	Clustered	2	VC_741_0	2	1	1	1	1	1	1	1	refseq
Methanothermobacter~phage~psiM100	Caudovirales	Siphoviridae	Unassigned	741_0	Clustered	2	VC_741_0	2	1	1	1	1	1	1	1	refseq
Microbacterium~phage~vB_MoxS-ISF9	Caudovirales	Siphoviridae	Unassigned	576_0	Clustered	3	VC_576_0	3	0.7947	0.974085	0.7741	1	1	1	1	refseq
Microcystis~aeruginosa~phage~Ma-LMM01	Caudovirales	Myoviridae	Unassigned	742_0	Clustered	2	VC_742_0	2	1	1	1	1	1	1	1	refseq
Microcystis~phage~MaMV-DC	Caudovirales	Myoviridae	Unassigned	742_0	Clustered	2	VC_742_0	2	1	1	1	1	1	1	1	refseq
Microviridae~Bog1249_12	Unassigned	Microviridae	Unassigned	539_0	Clustered	3	VC_539_0	3	0.6108	0.95457	0.583	1	1	1	1	refseq
Microviridae~Bog5275_51	Unassigned	Microviridae	Unassigned	372_0	Clustered	9	VC_372_0	9	0.9514	0.99978	0.9512	1	1	1	1	refseq
Microviridae~Bog9017_22	Unassigned	Microviridae	Unassigned	372_0	Clustered	9	VC_372_0	9	0.9514	0.99978	0.9512	1	1	1	1	refseq
Microviridae~Fen2266_11	Unassigned	Microviridae	Unassigned	372_0	Clustered	9	VC_372_0	9	0.9514	0.99978	0.9512	1	1	1	1	refseq
Microviridae~Fen418_41	Unassigned	Microviridae	Unassigned	372_0	Clustered	9	VC_372_0	9	0.9514	0.99978	0.9512	1	1	1	1	refseq
Microviridae~Fen4707_41	Unassigned	Microviridae	Unassigned	372_0	Clustered	9	VC_372_0	9	0.9514	0.99978	0.9512	1	1	1	1	refseq
Microviridae~Fen685_11	Unassigned	Microviridae	Unassigned	372_0	Clustered	9	VC_372_0	9	0.9514	0.99978	0.9512	1	1	1	1	refseq
Microviridae~Fen7786_21	Unassigned	Microviridae	Unassigned	372_0	Clustered	9	VC_372_0	9	0.9514	0.99978	0.9512	1	1	1	1	refseq
Microviridae~Fen7895_21	Unassigned	Microviridae	Unassigned	372_0	Clustered	9	VC_372_0	9	0.9514	0.99978	0.9512	1	1	1	1	refseq
Microviridae~Fen7918_21	Unassigned	Microviridae	Unassigned	372_0	Clustered	9	VC_372_0	9	0.9514	0.99978	0.9512	1	1	1	1	refseq
Morganella~phage~MmP1	Caudovirales	Podoviridae	Unassigned	30_0	Clustered	58	VC_30_0	58	0.9437	1	0.9437	3	2	2	1	refseq
Morganella~phage~vB_MmoP_MP2	Unassigned	Unassigned	Unassigned	30_0	Clustered	58	VC_30_0	58	0.9437	1	0.9437	3	2	2	1	refseq
Mycobacterium~phage~20ES	Caudovirales	Siphoviridae	Unassigned	18_2	Clustered	28	VC_18_2	28	0.48	1	0.48	2	2	2	0.9339	refseq
Mycobacterium~phage~39HC	Caudovirales	Siphoviridae	Unassigned	60_1	Clustered	4	VC_60_1	4	0.0983	0.999984	0.0983	1	1	1	1	refseq
Mycobacterium~phage~40AC	Caudovirales	Siphoviridae	Unassigned	18_1	Clustered	7	VC_18_1	7	0.1163	1	0.1163	1	1	1	1	refseq
Mycobacterium~phage~Abrogate	Caudovirales	Siphoviridae	Unassigned	2_0	Clustered	46	VC_2_0	46	0.9934	1	0.9934	2	2	2	1	refseq
Mycobacterium~phage~Adawi	Caudovirales	Siphoviridae	Coopervirus	60_2	Clustered	11	VC_60_2	11	0.2424	1	0.2424	3	1	1	1	refseq
Mycobacterium~phage~Adzzy	Caudovirales	Siphoviridae	Unassigned	18_2	Clustered	28	VC_18_2	28	0.48	1	0.48	2	2	2	0.9339	refseq
Mycobacterium~phage~Aeneas	Caudovirales	Siphoviridae	Unassigned	2_0	Clustered	46	VC_2_0	46	0.9934	1	0.9934	2	2	2	1	refseq
Mycobacterium~phage~Akoma	Caudovirales	Siphoviridae	Unassigned	37_0	Clustered	6	VC_37_0	6	0.2148	1	0.2148	2	1	1	1	refseq
Mycobacterium~phage~Alice	Caudovirales	Myoviridae	Bxz1virus	218_0	Clustered	19	VC_218_0	19	0.8968	1	0.8968	2	2	2	1	refseq
Mycobacterium~phage~Alsfro	Caudovirales	Siphoviridae	Unassigned	2_0	Clustered	46	VC_2_0	46	0.9934	1	0.9934	2	2	2	1	refseq
Mycobacterium~phage~Alvin	Caudovirales	Siphoviridae	Unassigned	2_0	Clustered	46	VC_2_0	46	0.9934	1	0.9934	2	2	2	1	refseq
Mycobacterium~phage~Angel	Caudovirales	Siphoviridae	Unassigned	49_0	Clustered	9	VC_49_0	9	0.5315	1	0.5315	2	2	2	1	refseq
Mycobacterium~phage~AnnaL29	Caudovirales	Siphoviridae	Unassigned	18_2	Clustered	28	VC_18_2	28	0.48	1	0.48	2	2	2	0.9339	refseq
Mycobacterium~phage~Anubis	Caudovirales	Siphoviridae	Unassigned	1_1	Clustered	7	VC_1_1	7	0.1683	1	0.1683	2	1	1	1	refseq
Mycobacterium~phage~Apizium	Caudovirales	Siphoviridae	Pg1virus	60_0	Clustered	20	VC_60_0	20	0.551	1	0.551	2	1	1	1	refseq
Mycobacterium~phage~ArcherNM	Unassigned	Unassigned	Unassigned	18_2	Clustered	28	VC_18_2	28	0.48	1	0.48	2	2	2	0.9339	refseq
Mycobacterium~phage~ArcherS7	Caudovirales	Myoviridae	Bxz1virus	218_0	Clustered	19	VC_218_0	19	0.8968	1	0.8968	2	2	2	1	refseq
Mycobacterium~phage~Archie	Caudovirales	Siphoviridae	Unassigned	73_0	Clustered	9	VC_73_0	9	0.6713	1	0.6713	2	2	2	1	refseq
Mycobacterium~phage~Ariel	Caudovirales	Siphoviridae	Unassigned	0_0	Clustered	3	VC_0_0	3	0.1104	0.997826	0.1102	2	1	1	1	refseq
Mycobacterium~phage~Artemis2UCLA	Caudovirales	Siphoviridae	Unassigned	18_1	Clustered	7	VC_18_1	7	0.1163	1	0.1163	1	1	1	1	refseq
Mycobacterium~phage~Astraea	Caudovirales	Myoviridae	Bxz1virus	218_0	Clustered	19	VC_218_0	19	0.8968	1	0.8968	2	2	2	1	refseq
Mycobacterium~phage~BTCU-1	Caudovirales	Siphoviridae	Unassigned	1_1	Clustered	7	VC_1_1	7	0.1683	1	0.1683	2	1	1	1	refseq
Mycobacterium~phage~Bactobuster	Unassigned	Unassigned	Unassigned	18_2	Clustered	28	VC_18_2	28	0.48	1	0.48	2	2	2	0.9339	refseq
Mycobacterium~phage~Badfish	Caudovirales	Siphoviridae	Pg1virus	60_0	Clustered	20	VC_60_0	20	0.551	1	0.551	2	1	1	1	refseq
Mycobacterium~phage~Baee	Caudovirales	Siphoviridae	Acadianvirus	60_2	Clustered	11	VC_60_2	11	0.2424	1	0.2424	3	1	1	1	refseq
Mycobacterium~phage~Bane1	Caudovirales	Siphoviridae	Coopervirus	60_2	Clustered	11	VC_60_2	11	0.2424	1	0.2424	3	1	1	1	refseq
Mycobacterium~phage~BarrelRoll	Caudovirales	Siphoviridae	Unassigned	63_2	Clustered	12	VC_63_2	12	0.5044	1	0.5044	2	1	1	0.803	refseq
Mycobacterium~phage~Barriga	Caudovirales	Siphoviridae	Unassigned	2_0	Clustered	46	VC_2_0	46	0.9934	1	0.9934	2	2	2	1	refseq
Mycobacterium~phage~BellusTerra	Caudovirales	Siphoviridae	Unassigned	1_2	Clustered	12	VC_1_2	12	0.2517	1	0.2517	2	1	1	1	refseq
Mycobacterium~phage~Bernardo	Caudovirales	Siphoviridae	Pipefishvirus	37_0	Clustered	6	VC_37_0	6	0.2148	1	0.2148	2	1	1	1	refseq
Mycobacterium~phage~BigNuz	Caudovirales	Siphoviridae	Bignuzvirus	22_0	Clustered	7	VC_22_0	7	0.5058	1	0.5058	4	2	2	1	refseq
Mycobacterium~phage~Bipolar	Caudovirales	Siphoviridae	Unassigned	16_1	Clustered	35	VC_16_1	35	0.648	1	0.648	2	2	2	0.8101	refseq
Mycobacterium~phage~Blue7	Caudovirales	Siphoviridae	Unassigned	18_1	Clustered	7	VC_18_1	7	0.1163	1	0.1163	1	1	1	1	refseq
Mycobacterium~phage~Breeniome	Caudovirales	Myoviridae	Bxz1virus	218_0	Clustered	19	VC_218_0	19	0.8968	1	0.8968	2	2	2	1	refseq
Mycobacterium~phage~Brocalys	Unassigned	Unassigned	Unassigned	16_1	Clustered	35	VC_16_1	35	0.648	1	0.648	2	2	2	0.8101	refseq
Mycobacterium~phage~BrownCNA	Caudovirales	Siphoviridae	Coopervirus	60_2	Clustered	11	VC_60_2	11	0.2424	1	0.2424	3	1	1	1	refseq
Mycobacterium~phage~Bruin	Caudovirales	Siphoviridae	Unassigned	61_0	Clustered	21	VC_61_0	21	0.8987	1	0.8987	2	1	1	1	refseq
Mycobacterium~phage~Brusacoram	Caudovirales	Siphoviridae	Fishburnevirus	22_0	Clustered	7	VC_22_0	7	0.5058	1	0.5058	4	2	2	1	refseq
Mycobacterium~phage~Butters	Caudovirales	Siphoviridae	Buttersvirus	32_0	Clustered	8	VC_32_0	8	0.3805	1	0.3805	4	1	1	1	refseq
Mycobacterium~phage~BuzzLyseyear	Caudovirales	Siphoviridae	Unassigned	16_0	Clustered	5	VC_16_0	5	0.0589	0.999984	0.0589	2	1	1	0.7	refseq
Mycobacterium~phage~Bxz1	Caudovirales	Myoviridae	Bxz1virus	218_0	Clustered	19	VC_218_0	19	0.8968	1	0.8968	2	2	2	1	refseq
Mycobacterium~phage~CASbig	Caudovirales	Siphoviridae	Unassigned	2_0	Clustered	46	VC_2_0	46	0.9934	1	0.9934	2	2	2	1	refseq
Mycobacterium~phage~CRB1	Caudovirales	Siphoviridae	Unassigned	18_2	Clustered	28	VC_18_2	28	0.48	1	0.48	2	2	2	0.9339	refseq
Mycobacterium~phage~Cabrinians	Caudovirales	Siphoviridae	Unassigned	16_1	Clustered	35	VC_16_1	35	0.648	1	0.648	2	2	2	0.8101	refseq
Mycobacterium~phage~Cali	Caudovirales	Myoviridae	Bxz1virus	218_0	Clustered	19	VC_218_0	19	0.8968	1	0.8968	2	2	2	1	refseq
Mycobacterium~phage~Cambiare	Caudovirales	Siphoviridae	Unassigned	49_0	Clustered	9	VC_49_0	9	0.5315	1	0.5315	2	2	2	1	refseq
Mycobacterium~phage~CaptainTrips	Caudovirales	Siphoviridae	Unassigned	16_1	Clustered	35	VC_16_1	35	0.648	1	0.648	2	2	2	0.8101	refseq
Mycobacterium~phage~Carcharodon	Caudovirales	Siphoviridae	Unassigned	32_0	Clustered	8	VC_32_0	8	0.3805	1	0.3805	4	1	1	1	refseq
Mycobacterium~phage~Catalina	Unassigned	Unassigned	Unassigned	18_0	Clustered	3	VC_18_0	3	0.0486	0.99851	0.0485	2	2	2	1	refseq
Mycobacterium~phage~Catdawg	Caudovirales	Siphoviridae	Unassigned	27_0	Clustered	4	VC_27_0	4	0.519	0.999986	0.519	2	1	1	1	refseq
Mycobacterium~phage~Catera	Caudovirales	Myoviridae	Bxz1virus	218_0	Clustered	19	VC_218_0	19	0.8968	1	0.8968	2	2	2	1	refseq
Mycobacterium~phage~Cerasum	Caudovirales	Siphoviridae	Unassigned	16_0	Clustered	5	VC_16_0	5	0.0589	0.999984	0.0589	2	1	1	0.7	refseq
Mycobacterium~phage~Chadwick	Caudovirales	Siphoviridae	Unassigned	1_0	Clustered	9	VC_1_0	9	0.25	1	0.25	1	1	1	0.75	refseq
Mycobacterium~phage~Charlie	Caudovirales	Siphoviridae	Charlievirus	32_0	Clustered	8	VC_32_0	8	0.3805	1	0.3805	4	1	1	1	refseq
Mycobacterium~phage~Cheetobro	Caudovirales	Siphoviridae	Unassigned	63_0	Clustered	2	VC_63_0	2	0.0765	0.954973	0.073	2	1	1	1	refseq
Mycobacterium~phage~Chy4	Caudovirales	Siphoviridae	Unassigned	18_2	Clustered	28	VC_18_2	28	0.48	1	0.48	2	2	2	0.9339	refseq
Mycobacterium~phage~Chy5	Caudovirales	Siphoviridae	Unassigned	18_2	Clustered	28	VC_18_2	28	0.48	1	0.48	2	2	2	0.9339	refseq
Mycobacterium~phage~CloudWang3	Caudovirales	Siphoviridae	Unassigned	18_1	Clustered	7	VC_18_1	7	0.1163	1	0.1163	1	1	1	1	refseq
Mycobacterium~phage~Colbert	Caudovirales	Siphoviridae	Pg1virus	60_0	Clustered	20	VC_60_0	20	0.551	1	0.551	2	1	1	1	refseq
Mycobacterium~phage~Conspiracy	Caudovirales	Siphoviridae	Unassigned	1_0	Clustered	9	VC_1_0	9	0.25	1	0.25	1	1	1	0.75	refseq
Mycobacterium~phage~Contagion	Caudovirales	Siphoviridae	Unassigned	61_0	Clustered	21	VC_61_0	21	0.8987	1	0.8987	2	1	1	1	refseq
Mycobacterium~phage~Cooper	Caudovirales	Siphoviridae	Coopervirus	60_2	Clustered	11	VC_60_2	11	0.2424	1	0.2424	3	1	1	1	refseq
Mycobacterium~phage~Crossroads	Caudovirales	Siphoviridae	Unassigned	73_0	Clustered	9	VC_73_0	9	0.6713	1	0.6713	2	2	2	1	refseq
Mycobacterium~phage~DD5	Caudovirales	Siphoviridae	Unassigned	2_0	Clustered	46	VC_2_0	46	0.9934	1	0.9934	2	2	2	1	refseq
Mycobacterium~phage~Daenerys	Caudovirales	Siphoviridae	Unassigned	16_1	Clustered	35	VC_16_1	35	0.648	1	0.648	2	2	2	0.8101	refseq
Mycobacterium~phage~Damien	Caudovirales	Siphoviridae	Unassigned	205_0	Clustered	4	VC_205_0	4	0.4596	0.999972	0.4596	2	1	1	1	refseq
Mycobacterium~phage~Dandelion	Caudovirales	Myoviridae	Bxz1virus	218_0	Clustered	19	VC_218_0	19	0.8968	1	0.8968	2	2	2	1	refseq
Mycobacterium~phage~Dante	Caudovirales	Siphoviridae	Unassigned	16_1	Clustered	35	VC_16_1	35	0.648	1	0.648	2	2	2	0.8101	refseq
Mycobacterium~phage~Donovan	Caudovirales	Siphoviridae	Fishburnevirus	22_0	Clustered	7	VC_22_0	7	0.5058	1	0.5058	4	2	2	1	refseq
Mycobacterium~phage~DrDrey	Caudovirales	Siphoviridae	Unassigned	61_0	Clustered	21	VC_61_0	21	0.8987	1	0.8987	2	1	1	1	refseq
Mycobacterium~phage~Dreamboat	Caudovirales	Siphoviridae	Unassigned	2_0	Clustered	46	VC_2_0	46	0.9934	1	0.9934	2	2	2	1	refseq
Mycobacterium~phage~Dumbo	Caudovirales	Siphoviridae	Unassigned	61_0	Clustered	21	VC_61_0	21	0.8987	1	0.8987	2	1	1	1	refseq
Mycobacterium~phage~Dusk	Caudovirales	Siphoviridae	Unassigned	61_0	Clustered	21	VC_61_0	21	0.8987	1	0.8987	2	1	1	1	refseq
Mycobacterium~phage~Dylan	Caudovirales	Siphoviridae	Unassigned	27_0	Clustered	4	VC_27_0	4	0.519	0.999986	0.519	2	1	1	1	refseq
Mycobacterium~phage~ET08	Caudovirales	Myoviridae	Bxz1virus	218_0	Clustered	19	VC_218_0	19	0.8968	1	0.8968	2	2	2	1	refseq
Mycobacterium~phage~EagleEye	Caudovirales	Siphoviridae	Unassigned	18_1	Clustered	7	VC_18_1	7	0.1163	1	0.1163	1	1	1	1	refseq
Mycobacterium~phage~Echild	Caudovirales	Siphoviridae	Unassigned	18_2	Clustered	28	VC_18_2	28	0.48	1	0.48	2	2	2	0.9339	refseq
Mycobacterium~phage~Edtherson	Caudovirales	Siphoviridae	Unassigned	2_0	Clustered	46	VC_2_0	46	0.9934	1	0.9934	2	2	2	1	refseq
Mycobacterium~phage~Enkosi	Caudovirales	Siphoviridae	Unassigned	63_2	Clustered	12	VC_63_2	12	0.5044	1	0.5044	2	1	1	0.803	refseq
Mycobacterium~phage~Equemioh13	Caudovirales	Siphoviridae	Unassigned	18_2	Clustered	28	VC_18_2	28	0.48	1	0.48	2	2	2	0.9339	refseq
Mycobacterium~phage~Eremos	Caudovirales	Siphoviridae	Pg1virus	60_0	Clustered	20	VC_60_0	20	0.551	1	0.551	2	1	1	1	refseq
Mycobacterium~phage~EvilGenius	Unassigned	Unassigned	Unassigned	18_2	Clustered	28	VC_18_2	28	0.48	1	0.48	2	2	2	0.9339	refseq
Mycobacterium~phage~First	Caudovirales	Siphoviridae	Unassigned	18_2	Clustered	28	VC_18_2	28	0.48	1	0.48	2	2	2	0.9339	refseq
Mycobacterium~phage~Fishburne	Caudovirales	Siphoviridae	Fishburnevirus	22_0	Clustered	7	VC_22_0	7	0.5058	1	0.5058	4	2	2	1	refseq
Mycobacterium~phage~FlagStaff	Caudovirales	Siphoviridae	Unassigned	49_0	Clustered	9	VC_49_0	9	0.5315	1	0.5315	2	2	2	1	refseq
Mycobacterium~phage~Florinda	Caudovirales	Siphoviridae	Unassigned	16_1	Clustered	35	VC_16_1	35	0.648	1	0.648	2	2	2	0.8101	refseq
Mycobacterium~phage~Fredward	Caudovirales	Siphoviridae	Unassigned	1_0	Clustered	9	VC_1_0	9	0.25	1	0.25	1	1	1	0.75	refseq
Mycobacterium~phage~Gadjet	Caudovirales	Siphoviridae	Pipefishvirus	37_0	Clustered	6	VC_37_0	6	0.2148	1	0.2148	2	1	1	1	refseq
Mycobacterium~phage~Gardann	Unassigned	Unassigned	Unassigned	73_0	Clustered	9	VC_73_0	9	0.6713	1	0.6713	2	2	2	1	refseq
Mycobacterium~phage~Gengar	Unassigned	Unassigned	Unassigned	63_1	Clustered	5	VC_63_1	5	0.2368	1	0.2368	2	2	2	1	refseq
Mycobacterium~phage~Gizmo	Caudovirales	Myoviridae	Bxz1virus	218_0	Clustered	19	VC_218_0	19	0.8968	1	0.8968	2	2	2	1	refseq
Mycobacterium~phage~Goku	Caudovirales	Siphoviridae	Unassigned	61_0	Clustered	21	VC_61_0	21	0.8987	1	0.8987	2	1	1	1	refseq
Mycobacterium~phage~Gompeii16	Unassigned	Unassigned	Unassigned	2_0	Clustered	46	VC_2_0	46	0.9934	1	0.9934	2	2	2	1	refseq
Mycobacterium~phage~Graduation	Caudovirales	Siphoviridae	Unassigned	2_0	Clustered	46	VC_2_0	46	0.9934	1	0.9934	2	2	2	1	refseq
Mycobacterium~phage~Gumball	Caudovirales	Siphoviridae	Unassigned	182_0	Clustered	5	VC_182_0	5	0.5438	1	0.5438	4	1	1	1	refseq
Mycobacterium~phage~HINdeR	Caudovirales	Siphoviridae	Unassigned	1_2	Clustered	12	VC_1_2	12	0.2517	1	0.2517	2	1	1	1	refseq
Mycobacterium~phage~Hades	Caudovirales	Siphoviridae	Unassigned	16_1	Clustered	35	VC_16_1	35	0.648	1	0.648	2	2	2	0.8101	refseq
Mycobacterium~phage~Hamulus	Caudovirales	Siphoviridae	Unassigned	16_1	Clustered	35	VC_16_1	35	0.648	1	0.648	2	2	2	0.8101	refseq
Mycobacterium~phage~HanShotFirst	Caudovirales	Siphoviridae	Unassigned	2_0	Clustered	46	VC_2_0	46	0.9934	1	0.9934	2	2	2	1	refseq
Mycobacterium~phage~Hawkeye	Caudovirales	Siphoviridae	Hawkeyevirus	182_0	Clustered	5	VC_182_0	5	0.5438	1	0.5438	4	1	1	1	refseq
Mycobacterium~phage~Hosp	Caudovirales	Siphoviridae	Unassigned	60_1	Clustered	4	VC_60_1	4	0.0983	0.999984	0.0983	1	1	1	1	refseq
Mycobacterium~phage~HufflyPuff	Caudovirales	Siphoviridae	Unassigned	61_0	Clustered	21	VC_61_0	21	0.8987	1	0.8987	2	1	1	1	refseq
Mycobacterium~phage~HyRo	Caudovirales	Myoviridae	Bxz1virus	218_0	Clustered	19	VC_218_0	19	0.8968	1	0.8968	2	2	2	1	refseq
Mycobacterium~phage~Inventum	Caudovirales	Siphoviridae	Unassigned	16_1	Clustered	35	VC_16_1	35	0.648	1	0.648	2	2	2	0.8101	refseq
Mycobacterium~phage~Iracema64	Caudovirales	Siphoviridae	Unassigned	1_2	Clustered	12	VC_1_2	12	0.2517	1	0.2517	2	1	1	1	refseq
Mycobacterium~phage~JAMaL	Caudovirales	Siphoviridae	Coopervirus	60_2	Clustered	11	VC_60_2	11	0.2424	1	0.2424	3	1	1	1	refseq
Mycobacterium~phage~JacAttac	Caudovirales	Siphoviridae	Pg1virus	60_0	Clustered	20	VC_60_0	20	0.551	1	0.551	2	1	1	1	refseq
Mycobacterium~phage~Job42	Caudovirales	Siphoviridae	Unassigned	16_0	Clustered	5	VC_16_0	5	0.0589	0.999984	0.0589	2	1	1	0.7	refseq
Mycobacterium~phage~Jobu08	Caudovirales	Siphoviridae	Unassigned	1_1	Clustered	7	VC_1_1	7	0.1683	1	0.1683	2	1	1	1	refseq
Mycobacterium~phage~Jolie1	Caudovirales	Siphoviridae	Unassigned	60_1	Clustered	4	VC_60_1	4	0.0983	0.999984	0.0983	1	1	1	1	refseq
Mycobacterium~phage~Jolie2	Caudovirales	Siphoviridae	Unassigned	49_0	Clustered	9	VC_49_0	9	0.5315	1	0.5315	2	2	2	1	refseq
Mycobacterium~phage~Jovo	Caudovirales	Siphoviridae	Unassigned	1_0	Clustered	9	VC_1_0	9	0.25	1	0.25	1	1	1	0.75	refseq
Mycobacterium~phage~Kampy	Caudovirales	Siphoviridae	Unassigned	1_2	Clustered	12	VC_1_2	12	0.2517	1	0.2517	2	1	1	1	refseq
Mycobacterium~phage~KayaCho	Caudovirales	Siphoviridae	Unassigned	60_1	Clustered	4	VC_60_1	4	0.0983	0.999984	0.0983	1	1	1	1	refseq
Mycobacterium~phage~Keshu	Caudovirales	Siphoviridae	Unassigned	63_2	Clustered	12	VC_63_2	12	0.5044	1	0.5044	2	1	1	0.803	refseq
Mycobacterium~phage~Kikipoo	Caudovirales	Siphoviridae	Pg1virus	60_0	Clustered	20	VC_60_0	20	0.551	1	0.551	2	1	1	1	refseq
Mycobacterium~phage~Kimberlium	Caudovirales	Siphoviridae	Unassigned	16_1	Clustered	35	VC_16_1	35	0.648	1	0.648	2	2	2	0.8101	refseq
Mycobacterium~phage~Konstantine	Caudovirales	Siphoviridae	Barnyardvirus	205_0	Clustered	4	VC_205_0	4	0.4596	0.999972	0.4596	2	1	1	1	refseq
Mycobacterium~phage~Kratio	Caudovirales	Siphoviridae	Unassigned	63_1	Clustered	5	VC_63_1	5	0.2368	1	0.2368	2	2	2	1	refseq
Mycobacterium~phage~LadyBird	Caudovirales	Siphoviridae	Unassigned	18_2	Clustered	28	VC_18_2	28	0.48	1	0.48	2	2	2	0.9339	refseq
Mycobacterium~phage~Lamina13	Caudovirales	Siphoviridae	Unassigned	2_0	Clustered	46	VC_2_0	46	0.9934	1	0.9934	2	2	2	1	refseq
Mycobacterium~phage~Larenn	Caudovirales	Siphoviridae	Unassigned	18_2	Clustered	28	VC_18_2	28	0.48	1	0.48	2	2	2	0.9339	refseq
Mycobacterium~phage~Leo	Caudovirales	Siphoviridae	Unassigned	49_0	Clustered	9	VC_49_0	9	0.5315	1	0.5315	2	2	2	1	refseq
Mycobacterium~phage~Lilac	Caudovirales	Siphoviridae	Unassigned	61_0	Clustered	21	VC_61_0	21	0.8987	1	0.8987	2	1	1	1	refseq
Mycobacterium~phage~LinStu	Caudovirales	Myoviridae	Bxz1virus	218_0	Clustered	19	VC_218_0	19	0.8968	1	0.8968	2	2	2	1	refseq
Mycobacterium~phage~LittleCherry	Caudovirales	Siphoviridae	Unassigned	1_0	Clustered	9	VC_1_0	9	0.25	1	0.25	1	1	1	0.75	refseq
Mycobacterium~phage~Llama	Caudovirales	Siphoviridae	Unassigned	16_1	Clustered	35	VC_16_1	35	0.648	1	0.648	2	2	2	0.8101	refseq
Mycobacterium~phage~Lolly9	Caudovirales	Siphoviridae	Unassigned	73_0	Clustered	9	VC_73_0	9	0.6713	1	0.6713	2	2	2	1	refseq
Mycobacterium~phage~Loser	Unassigned	Unassigned	Unassigned	18_2	Clustered	28	VC_18_2	28	0.48	1	0.48	2	2	2	0.9339	refseq
Mycobacterium~phage~Luchador	Caudovirales	Siphoviridae	Unassigned	18_2	Clustered	28	VC_18_2	28	0.48	1	0.48	2	2	2	0.9339	refseq
Mycobacterium~phage~MOOREtheMARYer	Caudovirales	Siphoviridae	Unassigned	49_0	Clustered	9	VC_49_0	9	0.5315	1	0.5315	2	2	2	1	refseq
Mycobacterium~phage~Makemake	Unassigned	Unassigned	Unassigned	2_0	Clustered	46	VC_2_0	46	0.9934	1	0.9934	2	2	2	1	refseq
Mycobacterium~phage~Malithi	Caudovirales	Siphoviridae	Fishburnevirus	22_0	Clustered	7	VC_22_0	7	0.5058	1	0.5058	4	2	2	1	refseq
Mycobacterium~phage~Manad	Caudovirales	Siphoviridae	Pg1virus	60_0	Clustered	20	VC_60_0	20	0.551	1	0.551	2	1	1	1	refseq
Mycobacterium~phage~MarQuardt	Caudovirales	Siphoviridae	Unassigned	1_1	Clustered	7	VC_1_1	7	0.1683	1	0.1683	2	1	1	1	refseq
Mycobacterium~phage~MiaZeal	Caudovirales	Siphoviridae	Unassigned	0_0	Clustered	3	VC_0_0	3	0.1104	0.997826	0.1102	2	1	1	1	refseq
Mycobacterium~phage~MichelleMyBell	Caudovirales	Siphoviridae	Buttersvirus	32_0	Clustered	8	VC_32_0	8	0.3805	1	0.3805	4	1	1	1	refseq
Mycobacterium~phage~Milly	Caudovirales	Siphoviridae	Unassigned	63_2	Clustered	12	VC_63_2	12	0.5044	1	0.5044	2	1	1	0.803	refseq
Mycobacterium~phage~Mindy	Caudovirales	Siphoviridae	Unassigned	61_0	Clustered	21	VC_61_0	21	0.8987	1	0.8987	2	1	1	1	refseq
Mycobacterium~phage~Minerva	Caudovirales	Siphoviridae	Unassigned	0_1	Clustered	2	VC_0_1	2	0.0517	0.944945	0.0488	1	1	1	1	refseq
Mycobacterium~phage~MoMoMixon	Caudovirales	Myoviridae	Bxz1virus	218_0	Clustered	19	VC_218_0	19	0.8968	1	0.8968	2	2	2	1	refseq
Mycobacterium~phage~Muddy	Caudovirales	Siphoviridae	Ff47virus	83_0	Clustered	2	VC_83_0	2	0.2261	0.954651	0.2159	1	1	1	1	refseq
Mycobacterium~phage~Mufasa	Caudovirales	Siphoviridae	Unassigned	63_2	Clustered	12	VC_63_2	12	0.5044	1	0.5044	2	1	1	0.803	refseq
Mycobacterium~phage~Mulciber	Unassigned	Unassigned	Unassigned	18_2	Clustered	28	VC_18_2	28	0.48	1	0.48	2	2	2	0.9339	refseq
Mycobacterium~phage~Murphy	Caudovirales	Siphoviridae	Unassigned	61_0	Clustered	21	VC_61_0	21	0.8987	1	0.8987	2	1	1	1	refseq
Mycobacterium~phage~Murucutumbu	Caudovirales	Siphoviridae	Unassigned	63_2	Clustered	12	VC_63_2	12	0.5044	1	0.5044	2	1	1	0.803	refseq
Mycobacterium~phage~Nala	Caudovirales	Siphoviridae	Unassigned	61_0	Clustered	21	VC_61_0	21	0.8987	1	0.8987	2	1	1	1	refseq
Mycobacterium~phage~Nappy	Caudovirales	Myoviridae	Bxz1virus	218_0	Clustered	19	VC_218_0	19	0.8968	1	0.8968	2	2	2	1	refseq
Mycobacterium~phage~NelitzaMV	Caudovirales	Siphoviridae	Unassigned	61_0	Clustered	21	VC_61_0	21	0.8987	1	0.8987	2	1	1	1	refseq
Mycobacterium~phage~Nerujay	Caudovirales	Siphoviridae	Unassigned	2_0	Clustered	46	VC_2_0	46	0.9934	1	0.9934	2	2	2	1	refseq
Mycobacterium~phage~Newman	Caudovirales	Siphoviridae	Pg1virus	60_0	Clustered	20	VC_60_0	20	0.551	1	0.551	2	1	1	1	refseq
Mycobacterium~phage~Nhonho	Caudovirales	Siphoviridae	Unassigned	2_0	Clustered	46	VC_2_0	46	0.9934	1	0.9934	2	2	2	1	refseq
Mycobacterium~phage~Nigel	Caudovirales	Siphoviridae	Coopervirus	60_2	Clustered	11	VC_60_2	11	0.2424	1	0.2424	3	1	1	1	refseq
Mycobacterium~phage~Nyxis	Caudovirales	Siphoviridae	Unassigned	1_2	Clustered	12	VC_1_2	12	0.2517	1	0.2517	2	1	1	1	refseq
Mycobacterium~phage~OSmaximus	Caudovirales	Siphoviridae	Pg1virus	60_0	Clustered	20	VC_60_0	20	0.551	1	0.551	2	1	1	1	refseq
Mycobacterium~phage~Oaker	Caudovirales	Siphoviridae	Unassigned	205_0	Clustered	4	VC_205_0	4	0.4596	0.999972	0.4596	2	1	1	1	refseq
Mycobacterium~phage~Obama12	Caudovirales	Siphoviridae	Unassigned	1_2	Clustered	12	VC_1_2	12	0.2517	1	0.2517	2	1	1	1	refseq
Mycobacterium~phage~OkiRoe	Caudovirales	Siphoviridae	Unassigned	63_1	Clustered	5	VC_63_1	5	0.2368	1	0.2368	2	2	2	1	refseq
Mycobacterium~phage~Oline	Caudovirales	Siphoviridae	Pg1virus	60_0	Clustered	20	VC_60_0	20	0.551	1	0.551	2	1	1	1	refseq
Mycobacterium~phage~Omnicron	Caudovirales	Siphoviridae	Unassigned	63_1	Clustered	5	VC_63_1	5	0.2368	1	0.2368	2	2	2	1	refseq
Mycobacterium~phage~Orion	Caudovirales	Siphoviridae	Pg1virus	60_0	Clustered	20	VC_60_0	20	0.551	1	0.551	2	1	1	1	refseq
Mycobacterium~phage~Ovechkin	Caudovirales	Siphoviridae	Unassigned	16_1	Clustered	35	VC_16_1	35	0.648	1	0.648	2	2	2	0.8101	refseq
Mycobacterium~phage~PBI1	Caudovirales	Siphoviridae	Pbi1virus	182_0	Clustered	5	VC_182_0	5	0.5438	1	0.5438	4	1	1	1	refseq
Mycobacterium~phage~PLot	Caudovirales	Siphoviridae	Plotvirus	182_0	Clustered	5	VC_182_0	5	0.5438	1	0.5438	4	1	1	1	refseq
Mycobacterium~phage~Panchino	Caudovirales	Siphoviridae	Redivirus	32_0	Clustered	8	VC_32_0	8	0.3805	1	0.3805	4	1	1	1	refseq
Mycobacterium~phage~Papez	Unassigned	Unassigned	Unassigned	2_0	Clustered	46	VC_2_0	46	0.9934	1	0.9934	2	2	2	1	refseq
Mycobacterium~phage~Pari	Caudovirales	Siphoviridae	Unassigned	2_0	Clustered	46	VC_2_0	46	0.9934	1	0.9934	2	2	2	1	refseq
Mycobacterium~phage~PattyP	Caudovirales	Siphoviridae	Unassigned	2_0	Clustered	46	VC_2_0	46	0.9934	1	0.9934	2	2	2	1	refseq
Mycobacterium~phage~PegLeg	Caudovirales	Siphoviridae	Unassigned	103_0	Clustered	2	VC_103_0	2	0.0557	0.953365	0.0531	2	1	1	1	refseq
Mycobacterium~phage~Pepe	Caudovirales	Siphoviridae	Unassigned	2_0	Clustered	46	VC_2_0	46	0.9934	1	0.9934	2	2	2	1	refseq
Mycobacterium~phage~Phaedrus	Caudovirales	Siphoviridae	Unassigned	37_0	Clustered	6	VC_37_0	6	0.2148	1	0.2148	2	1	1	1	refseq
Mycobacterium~phage~Phantastic	Caudovirales	Siphoviridae	Unassigned	1_1	Clustered	7	VC_1_1	7	0.1683	1	0.1683	2	1	1	1	refseq
Mycobacterium~phage~PhatBacter	Caudovirales	Siphoviridae	Unassigned	61_0	Clustered	21	VC_61_0	21	0.8987	1	0.8987	2	1	1	1	refseq
Mycobacterium~phage~Phatniss	Caudovirales	Siphoviridae	Unassigned	16_1	Clustered	35	VC_16_1	35	0.648	1	0.648	2	2	2	0.8101	refseq
Mycobacterium~phage~Phaux	Caudovirales	Siphoviridae	Unassigned	61_0	Clustered	21	VC_61_0	21	0.8987	1	0.8987	2	1	1	1	refseq
Mycobacterium~phage~Phayonce	Caudovirales	Siphoviridae	Phayoncevirus	22_0	Clustered	7	VC_22_0	7	0.5058	1	0.5058	4	2	2	1	refseq
Mycobacterium~phage~Phelemich	Caudovirales	Siphoviridae	Unassigned	60_2	Clustered	11	VC_60_2	11	0.2424	1	0.2424	3	1	1	1	refseq
Mycobacterium~phage~Phipps	Caudovirales	Siphoviridae	Pg1virus	60_0	Clustered	20	VC_60_0	20	0.551	1	0.551	2	1	1	1	refseq
Mycobacterium~phage~Phlyer	Caudovirales	Siphoviridae	Unassigned	37_0	Clustered	6	VC_37_0	6	0.2148	1	0.2148	2	1	1	1	refseq
Mycobacterium~phage~Phrann	Caudovirales	Siphoviridae	Redivirus	32_0	Clustered	8	VC_32_0	8	0.3805	1	0.3805	4	1	1	1	refseq
Mycobacterium~phage~PhrostyMug	Caudovirales	Siphoviridae	Unassigned	2_0	Clustered	46	VC_2_0	46	0.9934	1	0.9934	2	2	2	1	refseq
Mycobacterium~phage~Phrux	Caudovirales	Siphoviridae	Unassigned	61_0	Clustered	21	VC_61_0	21	0.8987	1	0.8987	2	1	1	1	refseq
Mycobacterium~phage~Pinto	Caudovirales	Siphoviridae	Unassigned	2_0	Clustered	46	VC_2_0	46	0.9934	1	0.9934	2	2	2	1	refseq
Mycobacterium~phage~Pioneer	Caudovirales	Siphoviridae	Unassigned	18_0	Clustered	3	VC_18_0	3	0.0486	0.99851	0.0485	2	2	2	1	refseq
Mycobacterium~phage~Pipefish	Caudovirales	Siphoviridae	Pipefishvirus	37_0	Clustered	6	VC_37_0	6	0.2148	1	0.2148	2	1	1	1	refseq
Mycobacterium~phage~Piro94	Caudovirales	Siphoviridae	Unassigned	18_2	Clustered	28	VC_18_2	28	0.48	1	0.48	2	2	2	0.9339	refseq
Mycobacterium~phage~Pleione	Caudovirales	Myoviridae	Bxz1virus	218_0	Clustered	19	VC_218_0	19	0.8968	1	0.8968	2	2	2	1	refseq
Mycobacterium~phage~PopTart	Caudovirales	Siphoviridae	Unassigned	16_1	Clustered	35	VC_16_1	35	0.648	1	0.648	2	2	2	0.8101	refseq
Mycobacterium~phage~Pops	Caudovirales	Siphoviridae	Pg1virus	60_0	Clustered	20	VC_60_0	20	0.551	1	0.551	2	1	1	1	refseq
Mycobacterium~phage~Predator	Caudovirales	Siphoviridae	Barnyardvirus	205_0	Clustered	4	VC_205_0	4	0.4596	0.999972	0.4596	2	1	1	1	refseq
Mycobacterium~phage~Quico	Caudovirales	Siphoviridae	Unassigned	16_1	Clustered	35	VC_16_1	35	0.648	1	0.648	2	2	2	0.8101	refseq
Mycobacterium~phage~Quink	Caudovirales	Siphoviridae	Unassigned	61_0	Clustered	21	VC_61_0	21	0.8987	1	0.8987	2	1	1	1	refseq
Mycobacterium~phage~RedRock	Caudovirales	Siphoviridae	L5virus	18_2	Clustered	28	VC_18_2	28	0.48	1	0.48	2	2	2	0.9339	refseq
Mycobacterium~phage~Redi	Caudovirales	Siphoviridae	Redivirus	32_0	Clustered	8	VC_32_0	8	0.3805	1	0.3805	4	1	1	1	refseq
Mycobacterium~phage~RhynO	Caudovirales	Siphoviridae	Unassigned	1_2	Clustered	12	VC_1_2	12	0.2517	1	0.2517	2	1	1	1	refseq
Mycobacterium~phage~RidgeCB	Caudovirales	Siphoviridae	L5virus	2_0	Clustered	46	VC_2_0	46	0.9934	1	0.9934	2	2	2	1	refseq
Mycobacterium~phage~Rizal	Caudovirales	Myoviridae	Bxz1virus	218_0	Clustered	19	VC_218_0	19	0.8968	1	0.8968	2	2	2	1	refseq
Mycobacterium~phage~Rufus	Caudovirales	Siphoviridae	Unassigned	2_0	Clustered	46	VC_2_0	46	0.9934	1	0.9934	2	2	2	1	refseq
Mycobacterium~phage~SWU1	Caudovirales	Siphoviridae	L5virus	18_2	Clustered	28	VC_18_2	28	0.48	1	0.48	2	2	2	0.9339	refseq
Mycobacterium~phage~Saal	Caudovirales	Siphoviridae	Unassigned	16_1	Clustered	35	VC_16_1	35	0.648	1	0.648	2	2	2	0.8101	refseq
Mycobacterium~phage~Sarfire	Caudovirales	Siphoviridae	Unassigned	2_0	Clustered	46	VC_2_0	46	0.9934	1	0.9934	2	2	2	1	refseq
Mycobacterium~phage~ScottMcG	Caudovirales	Myoviridae	Bxz1virus	218_0	Clustered	19	VC_218_0	19	0.8968	1	0.8968	2	2	2	1	refseq
Mycobacterium~phage~Seabiscuit	Caudovirales	Siphoviridae	Unassigned	2_0	Clustered	46	VC_2_0	46	0.9934	1	0.9934	2	2	2	1	refseq
Mycobacterium~phage~Seagreen	Caudovirales	Siphoviridae	Unassigned	16_1	Clustered	35	VC_16_1	35	0.648	1	0.648	2	2	2	0.8101	refseq
Mycobacterium~phage~Serenity	Caudovirales	Siphoviridae	Unassigned	18_2	Clustered	28	VC_18_2	28	0.48	1	0.48	2	2	2	0.9339	refseq
Mycobacterium~phage~Severus	Caudovirales	Siphoviridae	Unassigned	1_2	Clustered	12	VC_1_2	12	0.2517	1	0.2517	2	1	1	1	refseq
Mycobacterium~phage~ShedlockHolmes	Caudovirales	Siphoviridae	Unassigned	63_2	Clustered	12	VC_63_2	12	0.5044	1	0.5044	2	1	1	0.803	refseq
Mycobacterium~phage~Sheen	Caudovirales	Siphoviridae	Unassigned	1_2	Clustered	12	VC_1_2	12	0.2517	1	0.2517	2	1	1	1	refseq
Mycobacterium~phage~ShiVal	Caudovirales	Siphoviridae	Pg1virus	60_0	Clustered	20	VC_60_0	20	0.551	1	0.551	2	1	1	1	refseq
Mycobacterium~phage~Shipwreck	Unassigned	Unassigned	Unassigned	22_0	Clustered	7	VC_22_0	7	0.5058	1	0.5058	4	2	2	1	refseq
Mycobacterium~phage~SiSi	Caudovirales	Siphoviridae	Unassigned	16_1	Clustered	35	VC_16_1	35	0.648	1	0.648	2	2	2	0.8101	refseq
Mycobacterium~phage~SkiPole	Caudovirales	Siphoviridae	L5virus	2_0	Clustered	46	VC_2_0	46	0.9934	1	0.9934	2	2	2	1	refseq
Mycobacterium~phage~Smeadley	Caudovirales	Siphoviridae	Unassigned	1_0	Clustered	9	VC_1_0	9	0.25	1	0.25	1	1	1	0.75	refseq
Mycobacterium~phage~Sneeze	Unassigned	Unassigned	Unassigned	49_0	Clustered	9	VC_49_0	9	0.5315	1	0.5315	2	2	2	1	refseq
Mycobacterium~phage~Snenia	Caudovirales	Siphoviridae	Unassigned	73_0	Clustered	9	VC_73_0	9	0.6713	1	0.6713	2	2	2	1	refseq
Mycobacterium~phage~Solon	Caudovirales	Siphoviridae	L5virus	2_0	Clustered	46	VC_2_0	46	0.9934	1	0.9934	2	2	2	1	refseq
Mycobacterium~phage~Soto	Caudovirales	Siphoviridae	Pg1virus	60_0	Clustered	20	VC_60_0	20	0.551	1	0.551	2	1	1	1	refseq
Mycobacterium~phage~Sparkdehlily	Caudovirales	Siphoviridae	Unassigned	16_1	Clustered	35	VC_16_1	35	0.648	1	0.648	2	2	2	0.8101	refseq
Mycobacterium~phage~Spud	Caudovirales	Myoviridae	Bxz1virus	218_0	Clustered	19	VC_218_0	19	0.8968	1	0.8968	2	2	2	1	refseq
Mycobacterium~phage~Stinger	Caudovirales	Siphoviridae	Coopervirus	60_2	Clustered	11	VC_60_2	11	0.2424	1	0.2424	3	1	1	1	refseq
Mycobacterium~phage~Suffolk	Caudovirales	Siphoviridae	Pg1virus	60_0	Clustered	20	VC_60_0	20	0.551	1	0.551	2	1	1	1	refseq
Mycobacterium~phage~SweetiePie	Caudovirales	Siphoviridae	Unassigned	18_2	Clustered	28	VC_18_2	28	0.48	1	0.48	2	2	2	0.9339	refseq
Mycobacterium~phage~Swirley	Caudovirales	Siphoviridae	Unassigned	1_0	Clustered	9	VC_1_0	9	0.25	1	0.25	1	1	1	0.75	refseq
Mycobacterium~phage~Swish	Caudovirales	Siphoviridae	Pg1virus	60_0	Clustered	20	VC_60_0	20	0.551	1	0.551	2	1	1	1	refseq
Mycobacterium~phage~TM4	Caudovirales	Siphoviridae	Tm4virus	63_2	Clustered	12	VC_63_2	12	0.5044	1	0.5044	2	1	1	0.803	refseq
Mycobacterium~phage~Taj	Caudovirales	Siphoviridae	Che8virus	16_1	Clustered	35	VC_16_1	35	0.648	1	0.648	2	2	2	0.8101	refseq
Mycobacterium~phage~Tasp14	Caudovirales	Siphoviridae	Unassigned	2_0	Clustered	46	VC_2_0	46	0.9934	1	0.9934	2	2	2	1	refseq
Mycobacterium~phage~Theia	Caudovirales	Siphoviridae	Unassigned	1_0	Clustered	9	VC_1_0	9	0.25	1	0.25	1	1	1	0.75	refseq
Mycobacterium~phage~TheloniousMonk	Caudovirales	Siphoviridae	Unassigned	2_0	Clustered	46	VC_2_0	46	0.9934	1	0.9934	2	2	2	1	refseq
Mycobacterium~phage~Tiffany	Caudovirales	Siphoviridae	Unassigned	1_1	Clustered	7	VC_1_1	7	0.1683	1	0.1683	2	1	1	1	refseq
Mycobacterium~phage~Tonenili	Unassigned	Unassigned	Unassigned	218_0	Clustered	19	VC_218_0	19	0.8968	1	0.8968	2	2	2	1	refseq
Mycobacterium~phage~Toto	Caudovirales	Siphoviridae	Cjw1virus	61_0	Clustered	21	VC_61_0	21	0.8987	1	0.8987	2	1	1	1	refseq
Mycobacterium~phage~Trike	Caudovirales	Siphoviridae	Unassigned	1_2	Clustered	12	VC_1_2	12	0.2517	1	0.2517	2	1	1	1	refseq
Mycobacterium~phage~Trixie	Caudovirales	Siphoviridae	L5virus	18_2	Clustered	28	VC_18_2	28	0.48	1	0.48	2	2	2	0.9339	refseq
Mycobacterium~phage~Troll4	Caudovirales	Siphoviridae	Unassigned	182_0	Clustered	5	VC_182_0	5	0.5438	1	0.5438	4	1	1	1	refseq
Mycobacterium~phage~Trouble	Caudovirales	Siphoviridae	Unassigned	2_0	Clustered	46	VC_2_0	46	0.9934	1	0.9934	2	2	2	1	refseq
Mycobacterium~phage~Turbido	Caudovirales	Siphoviridae	L5virus	18_2	Clustered	28	VC_18_2	28	0.48	1	0.48	2	2	2	0.9339	refseq
Mycobacterium~phage~Turj99	Caudovirales	Siphoviridae	Unassigned	2_0	Clustered	46	VC_2_0	46	0.9934	1	0.9934	2	2	2	1	refseq
Mycobacterium~phage~Tweety	Caudovirales	Siphoviridae	Che8virus	16_1	Clustered	35	VC_16_1	35	0.648	1	0.648	2	2	2	0.8101	refseq
Mycobacterium~phage~U2	Caudovirales	Siphoviridae	L5virus	2_0	Clustered	46	VC_2_0	46	0.9934	1	0.9934	2	2	2	1	refseq
Mycobacterium~phage~UncleHowie	Caudovirales	Siphoviridae	Pg1virus	60_0	Clustered	20	VC_60_0	20	0.551	1	0.551	2	1	1	1	refseq
Mycobacterium~phage~UnionJack	Caudovirales	Siphoviridae	Unassigned	1_0	Clustered	9	VC_1_0	9	0.25	1	0.25	1	1	1	0.75	refseq
Mycobacterium~phage~Validus	Caudovirales	Siphoviridae	Unassigned	63_2	Clustered	12	VC_63_2	12	0.5044	1	0.5044	2	1	1	0.803	refseq
Mycobacterium~phage~Velveteen	Caudovirales	Siphoviridae	Unassigned	16_0	Clustered	5	VC_16_0	5	0.0589	0.999984	0.0589	2	1	1	0.7	refseq
Mycobacterium~phage~Vincenzo	Caudovirales	Siphoviridae	Coopervirus	60_2	Clustered	11	VC_60_2	11	0.2424	1	0.2424	3	1	1	1	refseq
Mycobacterium~phage~Violet	Caudovirales	Siphoviridae	L5virus	2_0	Clustered	46	VC_2_0	46	0.9934	1	0.9934	2	2	2	1	refseq
Mycobacterium~phage~Vista	Caudovirales	Siphoviridae	Pg1virus	60_0	Clustered	20	VC_60_0	20	0.551	1	0.551	2	1	1	1	refseq
Mycobacterium~phage~VohminGhazi	Caudovirales	Siphoviridae	Unassigned	18_1	Clustered	7	VC_18_1	7	0.1163	1	0.1163	1	1	1	1	refseq
Mycobacterium~phage~Vortex	Caudovirales	Siphoviridae	Unassigned	60_0	Clustered	20	VC_60_0	20	0.551	1	0.551	2	1	1	1	refseq
Mycobacterium~phage~Wanda	Caudovirales	Siphoviridae	Unassigned	0_1	Clustered	2	VC_0_1	2	0.0517	0.944945	0.0488	1	1	1	1	refseq
Mycobacterium~phage~Wee	Caudovirales	Siphoviridae	Che8virus	16_1	Clustered	35	VC_16_1	35	0.648	1	0.648	2	2	2	0.8101	refseq
Mycobacterium~phage~Wheeler	Caudovirales	Siphoviridae	Unassigned	2_0	Clustered	46	VC_2_0	46	0.9934	1	0.9934	2	2	2	1	refseq
Mycobacterium~phage~Whirlwind	Caudovirales	Siphoviridae	Unassigned	73_0	Clustered	9	VC_73_0	9	0.6713	1	0.6713	2	2	2	1	refseq
Mycobacterium~phage~Wildcat	Caudovirales	Siphoviridae	Wildcatvirus	103_0	Clustered	2	VC_103_0	2	0.0557	0.953365	0.0531	2	1	1	1	refseq
Mycobacterium~phage~Wile	Caudovirales	Siphoviridae	Unassigned	1_2	Clustered	12	VC_1_2	12	0.2517	1	0.2517	2	1	1	1	refseq
Mycobacterium~phage~XFactor	Caudovirales	Siphoviridae	Unassigned	16_1	Clustered	35	VC_16_1	35	0.648	1	0.648	2	2	2	0.8101	refseq
Mycobacterium~phage~Xeno	Caudovirales	Siphoviridae	Charlievirus	32_0	Clustered	8	VC_32_0	8	0.3805	1	0.3805	4	1	1	1	refseq
Mycobacterium~phage~Zaka	Caudovirales	Siphoviridae	Unassigned	18_1	Clustered	7	VC_18_1	7	0.1163	1	0.1163	1	1	1	1	refseq
Mycobacterium~phage~ZoeJ	Caudovirales	Siphoviridae	Unassigned	63_2	Clustered	12	VC_63_2	12	0.5044	1	0.5044	2	1	1	0.803	refseq
Mycobacterium~phage~vB_MapS_FF47	Caudovirales	Siphoviridae	Ff47virus	83_0	Clustered	2	VC_83_0	2	0.2261	0.954651	0.2159	1	1	1	1	refseq
Mycobacterium~virus~244	Caudovirales	Siphoviridae	Cjw1virus	61_0	Clustered	21	VC_61_0	21	0.8987	1	0.8987	2	1	1	1	refseq
Mycobacterium~virus~Acadian	Caudovirales	Siphoviridae	Acadianvirus	60_2	Clustered	11	VC_60_2	11	0.2424	1	0.2424	3	1	1	1	refseq
Mycobacterium~virus~Alma	Caudovirales	Siphoviridae	L5virus	18_0	Clustered	3	VC_18_0	3	0.0486	0.99851	0.0485	2	2	2	1	refseq
Mycobacterium~virus~Angelica	Caudovirales	Siphoviridae	Tm4virus	63_2	Clustered	12	VC_63_2	12	0.5044	1	0.5044	2	1	1	0.803	refseq
Mycobacterium~virus~Ardmore	Caudovirales	Siphoviridae	Che8virus	16_1	Clustered	35	VC_16_1	35	0.648	1	0.648	2	2	2	0.8101	refseq
Mycobacterium~virus~Bethlehem	Caudovirales	Siphoviridae	L5virus	2_0	Clustered	46	VC_2_0	46	0.9934	1	0.9934	2	2	2	1	refseq
Mycobacterium~virus~Billknuckles	Caudovirales	Siphoviridae	L5virus	2_0	Clustered	46	VC_2_0	46	0.9934	1	0.9934	2	2	2	1	refseq
Mycobacterium~virus~Boomer	Caudovirales	Siphoviridae	Che8virus	16_1	Clustered	35	VC_16_1	35	0.648	1	0.648	2	2	2	0.8101	refseq
Mycobacterium~virus~Bron	Caudovirales	Siphoviridae	Bronvirus	73_0	Clustered	9	VC_73_0	9	0.6713	1	0.6713	2	2	2	1	refseq
Mycobacterium~virus~Bruns	Caudovirales	Siphoviridae	L5virus	2_0	Clustered	46	VC_2_0	46	0.9934	1	0.9934	2	2	2	1	refseq
Mycobacterium~virus~Bxb1	Caudovirales	Siphoviridae	L5virus	2_0	Clustered	46	VC_2_0	46	0.9934	1	0.9934	2	2	2	1	refseq
Mycobacterium~virus~Bxz2	Caudovirales	Siphoviridae	L5virus	1_1	Clustered	7	VC_1_1	7	0.1683	1	0.1683	2	1	1	1	refseq
Mycobacterium~virus~CJW1	Caudovirales	Siphoviridae	Cjw1virus	61_0	Clustered	21	VC_61_0	21	0.8987	1	0.8987	2	1	1	1	refseq
Mycobacterium~virus~Che12	Caudovirales	Siphoviridae	L5virus	18_2	Clustered	28	VC_18_2	28	0.48	1	0.48	2	2	2	0.9339	refseq
Mycobacterium~virus~Che8	Caudovirales	Siphoviridae	Che8virus	16_1	Clustered	35	VC_16_1	35	0.648	1	0.648	2	2	2	0.8101	refseq
Mycobacterium~virus~Corndog	Caudovirales	Siphoviridae	Corndogvirus	27_0	Clustered	4	VC_27_0	4	0.519	0.999986	0.519	2	1	1	1	refseq
Mycobacterium~virus~Courthouse	Caudovirales	Siphoviridae	Omegavirus	0_0	Clustered	3	VC_0_0	3	0.1104	0.997826	0.1102	2	1	1	1	refseq
Mycobacterium~virus~Crimd	Caudovirales	Siphoviridae	Tm4virus	63_2	Clustered	12	VC_63_2	12	0.5044	1	0.5044	2	1	1	0.803	refseq
Mycobacterium~virus~D29	Caudovirales	Siphoviridae	L5virus	18_2	Clustered	28	VC_18_2	28	0.48	1	0.48	2	2	2	0.9339	refseq
Mycobacterium~virus~Deadp	Caudovirales	Siphoviridae	Che8virus	16_1	Clustered	35	VC_16_1	35	0.648	1	0.648	2	2	2	0.8101	refseq
Mycobacterium~virus~Doom	Caudovirales	Siphoviridae	L5virus	2_0	Clustered	46	VC_2_0	46	0.9934	1	0.9934	2	2	2	1	refseq
Mycobacterium~virus~Drago	Caudovirales	Siphoviridae	Che8virus	16_1	Clustered	35	VC_16_1	35	0.648	1	0.648	2	2	2	0.8101	refseq
Mycobacterium~virus~Euphoria	Caudovirales	Siphoviridae	L5virus	2_0	Clustered	46	VC_2_0	46	0.9934	1	0.9934	2	2	2	1	refseq
Mycobacterium~virus~Faith1	Caudovirales	Siphoviridae	Bronvirus	73_0	Clustered	9	VC_73_0	9	0.6713	1	0.6713	2	2	2	1	refseq
Mycobacterium~virus~Fionnbarth	Caudovirales	Siphoviridae	Tm4virus	63_0	Clustered	2	VC_63_0	2	0.0765	0.954973	0.073	2	1	1	1	refseq
Mycobacterium~virus~Firecracker	Caudovirales	Siphoviridae	Corndogvirus	27_0	Clustered	4	VC_27_0	4	0.519	0.999986	0.519	2	1	1	1	refseq
Mycobacterium~virus~Fruitloop	Caudovirales	Siphoviridae	Che8virus	16_1	Clustered	35	VC_16_1	35	0.648	1	0.648	2	2	2	0.8101	refseq
Mycobacterium~virus~Gumbie	Caudovirales	Siphoviridae	Che8virus	16_1	Clustered	35	VC_16_1	35	0.648	1	0.648	2	2	2	0.8101	refseq
Mycobacterium~virus~Halo	Caudovirales	Siphoviridae	Liefievirus	49_0	Clustered	9	VC_49_0	9	0.5315	1	0.5315	2	2	2	1	refseq
Mycobacterium~virus~Jasper	Caudovirales	Siphoviridae	L5virus	2_0	Clustered	46	VC_2_0	46	0.9934	1	0.9934	2	2	2	1	refseq
Mycobacterium~virus~KBG	Caudovirales	Siphoviridae	L5virus	2_0	Clustered	46	VC_2_0	46	0.9934	1	0.9934	2	2	2	1	refseq
Mycobacterium~virus~Kostya	Caudovirales	Siphoviridae	Cjw1virus	61_0	Clustered	21	VC_61_0	21	0.8987	1	0.8987	2	1	1	1	refseq
Mycobacterium~virus~Kugel	Caudovirales	Siphoviridae	L5virus	2_0	Clustered	46	VC_2_0	46	0.9934	1	0.9934	2	2	2	1	refseq
Mycobacterium~virus~L5	Caudovirales	Siphoviridae	L5virus	18_2	Clustered	28	VC_18_2	28	0.48	1	0.48	2	2	2	0.9339	refseq
Mycobacterium~virus~Larva	Caudovirales	Siphoviridae	Tm4virus	63_1	Clustered	5	VC_63_1	5	0.2368	1	0.2368	2	2	2	1	refseq
Mycobacterium~virus~Liefie	Caudovirales	Siphoviridae	Liefievirus	49_0	Clustered	9	VC_49_0	9	0.5315	1	0.5315	2	2	2	1	refseq
Mycobacterium~virus~Llij	Caudovirales	Siphoviridae	Che8virus	16_1	Clustered	35	VC_16_1	35	0.648	1	0.648	2	2	2	0.8101	refseq
Mycobacterium~virus~Lockley	Caudovirales	Siphoviridae	L5virus	2_0	Clustered	46	VC_2_0	46	0.9934	1	0.9934	2	2	2	1	refseq
Mycobacterium~virus~PMC	Caudovirales	Siphoviridae	Che8virus	16_1	Clustered	35	VC_16_1	35	0.648	1	0.648	2	2	2	0.8101	refseq
Mycobacterium~virus~Pacc40	Caudovirales	Siphoviridae	Che8virus	16_1	Clustered	35	VC_16_1	35	0.648	1	0.648	2	2	2	0.8101	refseq
Mycobacterium~virus~Peaches	Caudovirales	Siphoviridae	L5virus	1_2	Clustered	12	VC_1_2	12	0.2517	1	0.2517	2	1	1	1	refseq
Mycobacterium~virus~Perseus	Caudovirales	Siphoviridae	L5virus	2_0	Clustered	46	VC_2_0	46	0.9934	1	0.9934	2	2	2	1	refseq
Mycobacterium~virus~Porky	Caudovirales	Siphoviridae	Cjw1virus	61_0	Clustered	21	VC_61_0	21	0.8987	1	0.8987	2	1	1	1	refseq
Mycobacterium~virus~Pukovnik	Caudovirales	Siphoviridae	L5virus	18_2	Clustered	28	VC_18_2	28	0.48	1	0.48	2	2	2	0.9339	refseq
Mycobacterium~virus~Ramsey	Caudovirales	Siphoviridae	Che8virus	16_0	Clustered	5	VC_16_0	5	0.0589	0.999984	0.0589	2	1	1	0.7	refseq
Mycobacterium~virus~Rumpelstiltskin	Caudovirales	Siphoviridae	Bronvirus	73_0	Clustered	9	VC_73_0	9	0.6713	1	0.6713	2	2	2	1	refseq
Mycobacterium~virus~SG4	Caudovirales	Siphoviridae	Che8virus	16_1	Clustered	35	VC_16_1	35	0.648	1	0.648	2	2	2	0.8101	refseq
Myxococcus~phage~Mx8	Caudovirales	Podoviridae	Unassigned	127_0	Clustered	23	VC_127_0	23	0.6709	1	0.6709	1	2	2	1	refseq
Nonlabens~phage~P12024L	Caudovirales	Siphoviridae	P12024virus	674_0	Clustered	2	VC_674_0	2	0.9766	0.729854	0.7128	1	1	1	1	refseq
Nonlabens~phage~P12024S	Caudovirales	Siphoviridae	P12024virus	674_0	Clustered	2	VC_674_0	2	0.9766	0.729854	0.7128	1	1	1	1	refseq
Oenococcus~phage~phi9805	Unassigned	Unassigned	Unassigned	157_0	Clustered	3	VC_157_0	3	0.5484	0.997188	0.5469	1	1	1	1	refseq
Oenococcus~phage~phiS11	Unassigned	Unassigned	Unassigned	157_0	Clustered	3	VC_157_0	3	0.5484	0.997188	0.5469	1	1	1	1	refseq
Oenococcus~phage~phiS13	Unassigned	Unassigned	Unassigned	157_0	Clustered	3	VC_157_0	3	0.5484	0.997188	0.5469	1	1	1	1	refseq
Paenibacillus~phage~Diva	Caudovirales	Siphoviridae	Sitaravirus	180_0	Clustered	7	VC_180_0	7	0.6251	1	0.6251	2	2	1	1	refseq
Paenibacillus~phage~Fern	Caudovirales	Siphoviridae	Sitaravirus	180_0	Clustered	7	VC_180_0	7	0.6251	1	0.6251	2	2	1	1	refseq
Paenibacillus~phage~HB10c2	Caudovirales	Siphoviridae	Sitaravirus	180_0	Clustered	7	VC_180_0	7	0.6251	1	0.6251	2	2	1	1	refseq
Paenibacillus~phage~PG1	Caudovirales	Siphoviridae	Unassigned	574_0	Clustered	2	VC_574_0	2	0.5958	0.827111	0.4928	1	2	2	1	refseq
Paenibacillus~phage~Rani	Caudovirales	Siphoviridae	Sitaravirus	180_0	Clustered	7	VC_180_0	7	0.6251	1	0.6251	2	2	1	1	refseq
Paenibacillus~phage~Sitara	Caudovirales	Siphoviridae	Sitaravirus	180_0	Clustered	7	VC_180_0	7	0.6251	1	0.6251	2	2	1	1	refseq
Paenibacillus~phage~Xenia	Caudovirales	Siphoviridae	Unassigned	180_0	Clustered	7	VC_180_0	7	0.6251	1	0.6251	2	2	1	1	refseq
Paenibacillus~phage~phiIBB_Pl23	Caudovirales	Unassigned	Unassigned	180_0	Clustered	7	VC_180_0	7	0.6251	1	0.6251	2	2	1	1	refseq
Parabacteroides~phage~YZ-2015a	Unassigned	Microviridae	Unassigned	539_0	Clustered	3	VC_539_0	3	0.6108	0.95457	0.583	1	1	1	1	refseq
Parabacteroides~phage~YZ-2015b	Unassigned	Microviridae	Unassigned	539_0	Clustered	3	VC_539_0	3	0.6108	0.95457	0.583	1	1	1	1	refseq
Pasteurella~phage~F108	Caudovirales	Myoviridae	Hp1virus	130_0	Clustered	7	VC_130_0	7	0.5337	1	0.5337	2	2	2	1	refseq
Pectobacterium~phage~PM1	Caudovirales	Myoviridae	Unassigned	572_0	Clustered	5	VC_572_0	5	1	1	1	1	1	1	1	refseq
Pectobacterium~phage~PP1	Caudovirales	Podoviridae	Unassigned	289_0	Clustered	14	VC_289_0	14	0.915	1	0.915	2	2	2	1	refseq
Pediococcus~virus~cIP1	Caudovirales	Siphoviridae	Phijl1virus	94_0	Clustered	2	VC_94_0	2	0.5403	0.912378	0.493	1	1	1	1	refseq
Pelagibacter~phage~HTVC011P	Caudovirales	Podoviridae	Unassigned	10_0	Clustered	9	VC_10_0	9	0.1518	1	0.1518	1	2	2	1	refseq
Pelagibacter~phage~HTVC019P	Caudovirales	Podoviridae	Unassigned	10_0	Clustered	9	VC_10_0	9	0.1518	1	0.1518	1	2	2	1	refseq
Phage~Gifsy-1	Unassigned	Unassigned	Unassigned	35_1	Clustered	5	VC_35_1	5	0.1892	1	0.1892	2	2	2	0.9	refseq
Phage~Gifsy-2	Unassigned	Unassigned	Unassigned	78_0	Clustered	4	VC_78_0	4	0.1972	0.999976	0.1972	1	2	2	1	refseq
Phage~MP22	Caudovirales	Siphoviridae	D3112virus	143_0	Clustered	18	VC_143_0	18	0.8438	1	0.8438	2	2	2	1	refseq
Phormidium~phage~MIS-PhV1A	Unassigned	Unassigned	Unassigned	743_0	Clustered	2	VC_743_0	2	1	1	1	1	1	1	1	refseq
Phormidium~phage~MIS-PhV1B	Unassigned	Unassigned	Unassigned	743_0	Clustered	2	VC_743_0	2	1	1	1	1	1	1	1	refseq
Phormidium~phage~Pf-WMP3	Caudovirales	Podoviridae	Unassigned	618_0	Clustered	2	VC_618_0	2	0.5694	0.868224	0.4943	1	1	1	1	refseq
Podovirus~Lau218	Caudovirales	Podoviridae	Unassigned	10_0	Clustered	9	VC_10_0	9	0.1518	1	0.1518	1	2	2	1	refseq
Polaribacter~phage~P12002L	Caudovirales	Siphoviridae	P12002virus	744_0	Clustered	2	VC_744_0	2	1	1	1	1	1	1	1	refseq
Polaribacter~phage~P12002S	Caudovirales	Siphoviridae	P12002virus	744_0	Clustered	2	VC_744_0	2	1	1	1	1	1	1	1	refseq
Prochlorococcus~phage~MED4-184	Caudovirales	Myoviridae	Unassigned	671_0	Clustered	2	VC_671_0	2	0.7589	0.729854	0.5539	1	2	2	1	refseq
Prochlorococcus~phage~MED4-213	Caudovirales	Myoviridae	Unassigned	29_0	Clustered	3	VC_29_0	3	0.0436	0.998475	0.0436	1	1	1	1	refseq
Prochlorococcus~phage~P-GSP1	Unassigned	Unassigned	Unassigned	88_0	Clustered	18	VC_88_0	18	0.8091	1	0.8091	1	2	2	1	refseq
Prochlorococcus~phage~P-HM1	Caudovirales	Myoviridae	Unassigned	29_0	Clustered	3	VC_29_0	3	0.0436	0.998475	0.0436	1	1	1	1	refseq
Prochlorococcus~phage~P-HM2	Caudovirales	Myoviridae	Unassigned	29_0	Clustered	3	VC_29_0	3	0.0436	0.998475	0.0436	1	1	1	1	refseq
Prochlorococcus~phage~P-SSM3	Caudovirales	Myoviridae	Unassigned	29_28	Clustered	2	VC_29_28	2	0.0145	0.941817	0.0136	1	1	1	1	refseq
Prochlorococcus~phage~P-SSM4	Caudovirales	Myoviridae	Unassigned	29_28	Clustered	2	VC_29_28	2	0.0145	0.941817	0.0136	1	1	1	1	refseq
Prochlorococcus~phage~P-SSP10	Caudovirales	Podoviridae	Unassigned	88_0	Clustered	18	VC_88_0	18	0.8091	1	0.8091	1	2	2	1	refseq
Prochlorococcus~phage~P-SSP3	Unassigned	Unassigned	Unassigned	88_0	Clustered	18	VC_88_0	18	0.8091	1	0.8091	1	2	2	1	refseq
Prochlorococcus~phage~P-SSP7	Caudovirales	Podoviridae	Unassigned	88_0	Clustered	18	VC_88_0	18	0.8091	1	0.8091	1	2	2	1	refseq
Prochlorococcus~phage~Syn33	Caudovirales	Unassigned	Unassigned	29_6	Clustered	6	VC_29_6	6	0.0695	0.999999	0.0695	1	2	1	1	refseq
Propionibacterium~phage~ATCC29399B_C	Caudovirales	Siphoviridae	Pa6virus	45_0	Clustered	59	VC_45_0	59	1	1	1	2	2	2	1	refseq
Propionibacterium~phage~ATCC29399B_T	Caudovirales	Siphoviridae	Pa6virus	45_0	Clustered	59	VC_45_0	59	1	1	1	2	2	2	1	refseq
Propionibacterium~phage~Attacne	Caudovirales	Siphoviridae	Pa6virus	45_0	Clustered	59	VC_45_0	59	1	1	1	2	2	2	1	refseq
Propionibacterium~phage~BruceLethal	Unassigned	Unassigned	Unassigned	45_0	Clustered	59	VC_45_0	59	1	1	1	2	2	2	1	refseq
Propionibacterium~phage~Enoki	Unassigned	Unassigned	Unassigned	45_0	Clustered	59	VC_45_0	59	1	1	1	2	2	2	1	refseq
Propionibacterium~phage~Kubed	Caudovirales	Siphoviridae	Pa6virus	45_0	Clustered	59	VC_45_0	59	1	1	1	2	2	2	1	refseq
Propionibacterium~phage~Lauchelly	Caudovirales	Siphoviridae	Pa6virus	45_0	Clustered	59	VC_45_0	59	1	1	1	2	2	2	1	refseq
Propionibacterium~phage~Moyashi	Unassigned	Unassigned	Unassigned	45_0	Clustered	59	VC_45_0	59	1	1	1	2	2	2	1	refseq
Propionibacterium~phage~MrAK	Caudovirales	Siphoviridae	Pa6virus	45_0	Clustered	59	VC_45_0	59	1	1	1	2	2	2	1	refseq
Propionibacterium~phage~Ouroboros	Caudovirales	Siphoviridae	Pa6virus	45_0	Clustered	59	VC_45_0	59	1	1	1	2	2	2	1	refseq
Propionibacterium~phage~P1.1	Caudovirales	Siphoviridae	Pa6virus	45_0	Clustered	59	VC_45_0	59	1	1	1	2	2	2	1	refseq
Propionibacterium~phage~P100D	Caudovirales	Siphoviridae	Pa6virus	45_0	Clustered	59	VC_45_0	59	1	1	1	2	2	2	1	refseq
Propionibacterium~phage~P100_1	Caudovirales	Siphoviridae	Pa6virus	45_0	Clustered	59	VC_45_0	59	1	1	1	2	2	2	1	refseq
Propionibacterium~phage~P100_A	Caudovirales	Siphoviridae	Pa6virus	45_0	Clustered	59	VC_45_0	59	1	1	1	2	2	2	1	refseq
Propionibacterium~phage~P101A	Caudovirales	Siphoviridae	Pa6virus	45_0	Clustered	59	VC_45_0	59	1	1	1	2	2	2	1	refseq
Propionibacterium~phage~P104A	Caudovirales	Siphoviridae	Pa6virus	45_0	Clustered	59	VC_45_0	59	1	1	1	2	2	2	1	refseq
Propionibacterium~phage~P105	Caudovirales	Siphoviridae	Pa6virus	45_0	Clustered	59	VC_45_0	59	1	1	1	2	2	2	1	refseq
Propionibacterium~phage~P14.4	Caudovirales	Siphoviridae	Pa6virus	45_0	Clustered	59	VC_45_0	59	1	1	1	2	2	2	1	refseq
Propionibacterium~phage~P9.1	Caudovirales	Siphoviridae	Pa6virus	45_0	Clustered	59	VC_45_0	59	1	1	1	2	2	2	1	refseq
Propionibacterium~phage~PA1-14	Caudovirales	Siphoviridae	Unassigned	45_0	Clustered	59	VC_45_0	59	1	1	1	2	2	2	1	refseq
Propionibacterium~phage~PA6	Caudovirales	Siphoviridae	Pa6virus	45_0	Clustered	59	VC_45_0	59	1	1	1	2	2	2	1	refseq
Propionibacterium~phage~PAC1	Caudovirales	Siphoviridae	Unassigned	45_0	Clustered	59	VC_45_0	59	1	1	1	2	2	2	1	refseq
Propionibacterium~phage~PAD20	Caudovirales	Siphoviridae	Pa6virus	45_0	Clustered	59	VC_45_0	59	1	1	1	2	2	2	1	refseq
Propionibacterium~phage~PAS50	Caudovirales	Siphoviridae	Pa6virus	45_0	Clustered	59	VC_45_0	59	1	1	1	2	2	2	1	refseq
Propionibacterium~phage~PFR1	Caudovirales	Siphoviridae	Pfr1virus	745_0	Clustered	2	VC_745_0	2	1	1	1	2	2	2	1	refseq
Propionibacterium~phage~PFR2	Unassigned	Unassigned	Unassigned	745_0	Clustered	2	VC_745_0	2	1	1	1	2	2	2	1	refseq
Propionibacterium~phage~PHL009M11	Caudovirales	Siphoviridae	Pa6virus	45_0	Clustered	59	VC_45_0	59	1	1	1	2	2	2	1	refseq
Propionibacterium~phage~PHL010M04	Caudovirales	Siphoviridae	Unassigned	45_0	Clustered	59	VC_45_0	59	1	1	1	2	2	2	1	refseq
Propionibacterium~phage~PHL025M00	Caudovirales	Siphoviridae	Pa6virus	45_0	Clustered	59	VC_45_0	59	1	1	1	2	2	2	1	refseq
Propionibacterium~phage~PHL030N00	Caudovirales	Siphoviridae	Unassigned	45_0	Clustered	59	VC_45_0	59	1	1	1	2	2	2	1	refseq
Propionibacterium~phage~PHL041M10	Caudovirales	Siphoviridae	Pa6virus	45_0	Clustered	59	VC_45_0	59	1	1	1	2	2	2	1	refseq
Propionibacterium~phage~PHL055N00	Caudovirales	Siphoviridae	Unassigned	45_0	Clustered	59	VC_45_0	59	1	1	1	2	2	2	1	refseq
Propionibacterium~phage~PHL060L00	Caudovirales	Siphoviridae	Pa6virus	45_0	Clustered	59	VC_45_0	59	1	1	1	2	2	2	1	refseq
Propionibacterium~phage~PHL067M10	Caudovirales	Siphoviridae	Unassigned	45_0	Clustered	59	VC_45_0	59	1	1	1	2	2	2	1	refseq
Propionibacterium~phage~PHL070N00	Caudovirales	Siphoviridae	Pa6virus	45_0	Clustered	59	VC_45_0	59	1	1	1	2	2	2	1	refseq
Propionibacterium~phage~PHL071N05	Caudovirales	Siphoviridae	Pa6virus	45_0	Clustered	59	VC_45_0	59	1	1	1	2	2	2	1	refseq
Propionibacterium~phage~PHL082M00	Caudovirales	Siphoviridae	Unassigned	45_0	Clustered	59	VC_45_0	59	1	1	1	2	2	2	1	refseq
Propionibacterium~phage~PHL085N00	Caudovirales	Siphoviridae	Unassigned	45_0	Clustered	59	VC_45_0	59	1	1	1	2	2	2	1	refseq
Propionibacterium~phage~PHL092M00	Caudovirales	Siphoviridae	Pa6virus	45_0	Clustered	59	VC_45_0	59	1	1	1	2	2	2	1	refseq
Propionibacterium~phage~PHL095N00	Caudovirales	Siphoviridae	Pa6virus	45_0	Clustered	59	VC_45_0	59	1	1	1	2	2	2	1	refseq
Propionibacterium~phage~PHL111M01	Caudovirales	Siphoviridae	Pa6virus	45_0	Clustered	59	VC_45_0	59	1	1	1	2	2	2	1	refseq
Propionibacterium~phage~PHL112N00	Caudovirales	Siphoviridae	Pa6virus	45_0	Clustered	59	VC_45_0	59	1	1	1	2	2	2	1	refseq
Propionibacterium~phage~PHL113M01	Caudovirales	Siphoviridae	Pa6virus	45_0	Clustered	59	VC_45_0	59	1	1	1	2	2	2	1	refseq
Propionibacterium~phage~PHL114L00	Caudovirales	Siphoviridae	Pa6virus	45_0	Clustered	59	VC_45_0	59	1	1	1	2	2	2	1	refseq
Propionibacterium~phage~PHL116M00	Caudovirales	Siphoviridae	Pa6virus	45_0	Clustered	59	VC_45_0	59	1	1	1	2	2	2	1	refseq
Propionibacterium~phage~PHL132N00	Caudovirales	Siphoviridae	Pa6virus	45_0	Clustered	59	VC_45_0	59	1	1	1	2	2	2	1	refseq
Propionibacterium~phage~PHL141N00	Caudovirales	Siphoviridae	Pa6virus	45_0	Clustered	59	VC_45_0	59	1	1	1	2	2	2	1	refseq
Propionibacterium~phage~PHL150M00	Caudovirales	Siphoviridae	Unassigned	45_0	Clustered	59	VC_45_0	59	1	1	1	2	2	2	1	refseq
Propionibacterium~phage~PHL152M00	Caudovirales	Siphoviridae	Pa6virus	45_0	Clustered	59	VC_45_0	59	1	1	1	2	2	2	1	refseq
Propionibacterium~phage~PHL171M01	Caudovirales	Siphoviridae	Pa6virus	45_0	Clustered	59	VC_45_0	59	1	1	1	2	2	2	1	refseq
Propionibacterium~phage~PHL179M00	Caudovirales	Siphoviridae	Pa6virus	45_0	Clustered	59	VC_45_0	59	1	1	1	2	2	2	1	refseq
Propionibacterium~phage~PHL199M00	Caudovirales	Siphoviridae	Pa6virus	45_0	Clustered	59	VC_45_0	59	1	1	1	2	2	2	1	refseq
Propionibacterium~phage~PHL301M00	Caudovirales	Siphoviridae	Pa6virus	45_0	Clustered	59	VC_45_0	59	1	1	1	2	2	2	1	refseq
Propionibacterium~phage~Pacnes~2012-15	Caudovirales	Siphoviridae	Pa6virus	45_0	Clustered	59	VC_45_0	59	1	1	1	2	2	2	1	refseq
Propionibacterium~phage~Pirate	Caudovirales	Siphoviridae	Pa6virus	45_0	Clustered	59	VC_45_0	59	1	1	1	2	2	2	1	refseq
Propionibacterium~phage~Procrass1	Caudovirales	Siphoviridae	Pa6virus	45_0	Clustered	59	VC_45_0	59	1	1	1	2	2	2	1	refseq
Propionibacterium~phage~QueenBey	Unassigned	Unassigned	Unassigned	45_0	Clustered	59	VC_45_0	59	1	1	1	2	2	2	1	refseq
Propionibacterium~phage~SKKY	Caudovirales	Siphoviridae	Pa6virus	45_0	Clustered	59	VC_45_0	59	1	1	1	2	2	2	1	refseq
Propionibacterium~phage~Solid	Caudovirales	Siphoviridae	Pa6virus	45_0	Clustered	59	VC_45_0	59	1	1	1	2	2	2	1	refseq
Propionibacterium~phage~Stormborn	Caudovirales	Siphoviridae	Pa6virus	45_0	Clustered	59	VC_45_0	59	1	1	1	2	2	2	1	refseq
Propionibacterium~phage~Wizzo	Caudovirales	Siphoviridae	Pa6virus	45_0	Clustered	59	VC_45_0	59	1	1	1	2	2	2	1	refseq
Proteus~phage~PM~85	Caudovirales	Podoviridae	Unassigned	289_0	Clustered	14	VC_289_0	14	0.915	1	0.915	2	2	2	1	refseq
Proteus~phage~PM~93	Caudovirales	Podoviridae	Unassigned	289_0	Clustered	14	VC_289_0	14	0.915	1	0.915	2	2	2	1	refseq
Proteus~phage~vB_PmiP_Pm5460	Caudovirales	Podoviridae	Unassigned	289_0	Clustered	14	VC_289_0	14	0.915	1	0.915	2	2	2	1	refseq
Pseudoalteromonas~phage~BS5	Unassigned	Unassigned	Unassigned	206_0	Clustered	5	VC_206_0	5	0.3737	0.99993	0.3737	1	2	2	0.9	refseq
Pseudoalteromonas~phage~H103	Caudovirales	Unassigned	Unassigned	221_0	Clustered	5	VC_221_0	5	0.3357	0.999	0.3353	1	2	1	1	refseq
Pseudoalteromonas~phage~H105/1	Caudovirales	Siphoviridae	Unassigned	206_0	Clustered	5	VC_206_0	5	0.3737	0.99993	0.3737	1	2	2	0.9	refseq
Pseudoalteromonas~phage~PH1	Unassigned	Unassigned	Unassigned	578_0	Clustered	3	VC_578_0	3	0.8193	0.985907	0.8077	2	2	2	1	refseq
Pseudoalteromonas~phage~Pq0	Caudovirales	Siphoviridae	Unassigned	206_0	Clustered	5	VC_206_0	5	0.3737	0.99993	0.3737	1	2	2	0.9	refseq
Pseudoalteromonas~phage~pYD6-A	Caudovirales	Podoviridae	Unassigned	106_0	Clustered	3	VC_106_0	3	0.2417	0.998346	0.2413	1	1	1	1	refseq
Pseudomonad~phage~gh-1	Caudovirales	Podoviridae	T7virus	30_0	Clustered	58	VC_30_0	58	0.9437	1	0.9437	3	2	2	1	refseq
Pseudomonas~phage~119X	Caudovirales	Podoviridae	Unassigned	627_0	Clustered	2	VC_627_0	2	0.8669	0.855578	0.7417	1	1	1	1	refseq
Pseudomonas~phage~14-1	Caudovirales	Myoviridae	Pbunavirus	273_0	Clustered	13	VC_273_0	13	0.8636	1	0.8636	2	1	1	1	refseq
Pseudomonas~phage~201phi2-1	Caudovirales	Myoviridae	Unassigned	256_1	Clustered	3	VC_256_1	3	0.2526	0.99795	0.252	2	1	1	1	refseq
Pseudomonas~phage~73	Caudovirales	Siphoviridae	Septima3virus	56_0	Clustered	6	VC_56_0	6	0.3955	1	0.3955	2	1	1	1	refseq
Pseudomonas~phage~AF	Caudovirales	Podoviridae	Unassigned	36_0	Clustered	40	VC_36_0	40	0.6832	1	0.6832	3	2	2	0.9859	refseq
Pseudomonas~phage~Andromeda	Unassigned	Unassigned	Unassigned	209_0	Clustered	10	VC_209_0	10	0.5958	1	0.5958	2	2	2	1	refseq
Pseudomonas~phage~B3	Caudovirales	Siphoviridae	Unassigned	142_0	Clustered	4	VC_142_0	4	0.2343	0.999979	0.2343	1	2	2	1	refseq
Pseudomonas~phage~Bf7	Caudovirales	Podoviridae	Unassigned	209_0	Clustered	10	VC_209_0	10	0.5958	1	0.5958	2	2	2	1	refseq
Pseudomonas~phage~C11	Caudovirales	Myoviridae	Unassigned	186_0	Clustered	12	VC_186_0	12	0.6058	1	0.6058	2	2	2	1	refseq
Pseudomonas~phage~CHA_P1	Caudovirales	Myoviridae	Kpp10virus	169_0	Clustered	6	VC_169_0	6	0.345	1	0.345	2	1	1	1	refseq
Pseudomonas~phage~DL54	Caudovirales	Podoviridae	Unassigned	244_0	Clustered	9	VC_244_0	9	0.8292	1	0.8292	2	1	1	1	refseq
Pseudomonas~phage~DL60	Caudovirales	Myoviridae	Pbunavirus	273_0	Clustered	13	VC_273_0	13	0.8636	1	0.8636	2	1	1	1	refseq
Pseudomonas~phage~DL62	Caudovirales	Podoviridae	Unassigned	52_0	Clustered	11	VC_52_0	11	0.6711	1	0.6711	2	1	1	1	refseq
Pseudomonas~phage~DL64	Caudovirales	Podoviridae	Unassigned	104_0	Clustered	8	VC_104_0	8	0.541	1	0.541	2	2	2	1	refseq
Pseudomonas~phage~DL68	Caudovirales	Myoviridae	Pbunavirus	273_0	Clustered	13	VC_273_0	13	0.8636	1	0.8636	2	1	1	1	refseq
Pseudomonas~phage~EL	Caudovirales	Myoviridae	Elvirus	258_0	Clustered	2	VC_258_0	2	0.1028	0.949426	0.0976	2	1	1	1	refseq
Pseudomonas~phage~F10	Caudovirales	Siphoviridae	Unassigned	396_0	Clustered	3	VC_396_0	3	0.7315	0.996306	0.7288	1	2	2	1	refseq
Pseudomonas~phage~F8	Caudovirales	Myoviridae	Pbunavirus	273_0	Clustered	13	VC_273_0	13	0.8636	1	0.8636	2	1	1	1	refseq
Pseudomonas~phage~H70	Caudovirales	Siphoviridae	Unassigned	143_0	Clustered	18	VC_143_0	18	0.8438	1	0.8438	2	2	2	1	refseq
Pseudomonas~phage~JBD18	Unassigned	Unassigned	Unassigned	142_0	Clustered	4	VC_142_0	4	0.2343	0.999979	0.2343	1	2	2	1	refseq
Pseudomonas~phage~JBD24	Caudovirales	Siphoviridae	Unassigned	143_0	Clustered	18	VC_143_0	18	0.8438	1	0.8438	2	2	2	1	refseq
Pseudomonas~phage~JBD25	Unassigned	Unassigned	Unassigned	142_0	Clustered	4	VC_142_0	4	0.2343	0.999979	0.2343	1	2	2	1	refseq
Pseudomonas~phage~JBD30	Caudovirales	Siphoviridae	Unassigned	143_0	Clustered	18	VC_143_0	18	0.8438	1	0.8438	2	2	2	1	refseq
Pseudomonas~phage~JBD5	Caudovirales	Siphoviridae	Unassigned	143_0	Clustered	18	VC_143_0	18	0.8438	1	0.8438	2	2	2	1	refseq
Pseudomonas~phage~JBD69	Unassigned	Unassigned	Unassigned	143_0	Clustered	18	VC_143_0	18	0.8438	1	0.8438	2	2	2	1	refseq
Pseudomonas~phage~JBD88a	Caudovirales	Siphoviridae	Unassigned	143_0	Clustered	18	VC_143_0	18	0.8438	1	0.8438	2	2	2	1	refseq
Pseudomonas~phage~JBD93	Unassigned	Unassigned	Unassigned	143_0	Clustered	18	VC_143_0	18	0.8438	1	0.8438	2	2	2	1	refseq
Pseudomonas~phage~JD024	Caudovirales	Siphoviridae	Unassigned	143_0	Clustered	18	VC_143_0	18	0.8438	1	0.8438	2	2	2	1	refseq
Pseudomonas~phage~JG004	Caudovirales	Myoviridae	Pakpunavirus	186_0	Clustered	12	VC_186_0	12	0.6058	1	0.6058	2	2	2	1	refseq
Pseudomonas~phage~JG024	Caudovirales	Myoviridae	Pbunavirus	273_0	Clustered	13	VC_273_0	13	0.8636	1	0.8636	2	1	1	1	refseq
Pseudomonas~phage~K5	Unassigned	Unassigned	Unassigned	186_0	Clustered	12	VC_186_0	12	0.6058	1	0.6058	2	2	2	1	refseq
Pseudomonas~phage~K8	Caudovirales	Myoviridae	Unassigned	186_0	Clustered	12	VC_186_0	12	0.6058	1	0.6058	2	2	2	1	refseq
Pseudomonas~phage~KPP10	Caudovirales	Myoviridae	Kpp10virus	169_0	Clustered	6	VC_169_0	6	0.345	1	0.345	2	1	1	1	refseq
Pseudomonas~phage~KPP12	Caudovirales	Myoviridae	Pbunavirus	273_0	Clustered	13	VC_273_0	13	0.8636	1	0.8636	2	1	1	1	refseq
Pseudomonas~phage~KPP21	Caudovirales	Podoviridae	Luz7virus	107_0	Clustered	2	VC_107_0	2	0.0998	0.954113	0.0952	1	1	1	1	refseq
Pseudomonas~phage~LBL3	Caudovirales	Myoviridae	Pbunavirus	273_0	Clustered	13	VC_273_0	13	0.8636	1	0.8636	2	1	1	1	refseq
Pseudomonas~phage~LIT1	Caudovirales	Podoviridae	Lit1virus	104_0	Clustered	8	VC_104_0	8	0.541	1	0.541	2	2	2	1	refseq
Pseudomonas~phage~LKD16	Caudovirales	Podoviridae	Unassigned	52_0	Clustered	11	VC_52_0	11	0.6711	1	0.6711	2	1	1	1	refseq
Pseudomonas~phage~LMA2	Caudovirales	Myoviridae	Pbunavirus	273_0	Clustered	13	VC_273_0	13	0.8636	1	0.8636	2	1	1	1	refseq
Pseudomonas~phage~LUZ19	Caudovirales	Podoviridae	Unassigned	52_0	Clustered	11	VC_52_0	11	0.6711	1	0.6711	2	1	1	1	refseq
Pseudomonas~phage~LUZ24	Caudovirales	Podoviridae	Luz24virus	244_0	Clustered	9	VC_244_0	9	0.8292	1	0.8292	2	1	1	1	refseq
Pseudomonas~phage~LUZ7	Caudovirales	Podoviridae	Luz7virus	107_0	Clustered	2	VC_107_0	2	0.0998	0.954113	0.0952	1	1	1	1	refseq
Pseudomonas~phage~Lu11	Caudovirales	Myoviridae	Unassigned	675_0	Clustered	2	VC_675_0	2	0.6816	0.729854	0.4975	1	1	1	1	refseq
Pseudomonas~phage~M6	Caudovirales	Siphoviridae	Yuavirus	76_1	Clustered	4	VC_76_1	4	0.3352	0.999983	0.3352	1	1	1	1	refseq
Pseudomonas~phage~MD8	Unassigned	Unassigned	Unassigned	396_0	Clustered	3	VC_396_0	3	0.7315	0.996306	0.7288	1	2	2	1	refseq
Pseudomonas~phage~MP1412	Caudovirales	Siphoviridae	Yuavirus	76_1	Clustered	4	VC_76_1	4	0.3352	0.999983	0.3352	1	1	1	1	refseq
Pseudomonas~phage~MP42	Caudovirales	Siphoviridae	Unassigned	143_0	Clustered	18	VC_143_0	18	0.8438	1	0.8438	2	2	2	1	refseq
Pseudomonas~phage~MP48	Caudovirales	Siphoviridae	Unassigned	143_0	Clustered	18	VC_143_0	18	0.8438	1	0.8438	2	2	2	1	refseq
Pseudomonas~phage~MPK6	Caudovirales	Podoviridae	Unassigned	52_0	Clustered	11	VC_52_0	11	0.6711	1	0.6711	2	1	1	1	refseq
Pseudomonas~phage~MPK7	Caudovirales	Podoviridae	Unassigned	52_0	Clustered	11	VC_52_0	11	0.6711	1	0.6711	2	1	1	1	refseq
Pseudomonas~phage~NH-4	Caudovirales	Myoviridae	Unassigned	273_0	Clustered	13	VC_273_0	13	0.8636	1	0.8636	2	1	1	1	refseq
Pseudomonas~phage~O4	Unassigned	Unassigned	Unassigned	136_0	Clustered	5	VC_136_0	5	0.4809	1	0.4809	1	2	2	1	refseq
Pseudomonas~phage~OBP	Caudovirales	Myoviridae	Unassigned	258_0	Clustered	2	VC_258_0	2	0.1028	0.949426	0.0976	2	1	1	1	refseq
Pseudomonas~phage~PA11	Unassigned	Unassigned	Unassigned	136_0	Clustered	5	VC_136_0	5	0.4809	1	0.4809	1	2	2	1	refseq
Pseudomonas~phage~PAE1	Caudovirales	Siphoviridae	Yuavirus	76_1	Clustered	4	VC_76_1	4	0.3352	0.999983	0.3352	1	1	1	1	refseq
Pseudomonas~phage~PAK_P1	Caudovirales	Myoviridae	Pakpunavirus	186_0	Clustered	12	VC_186_0	12	0.6058	1	0.6058	2	2	2	1	refseq
Pseudomonas~phage~PAK_P2	Caudovirales	Myoviridae	Unassigned	186_0	Clustered	12	VC_186_0	12	0.6058	1	0.6058	2	2	2	1	refseq
Pseudomonas~phage~PAK_P3	Caudovirales	Myoviridae	Kpp10virus	169_0	Clustered	6	VC_169_0	6	0.345	1	0.345	2	1	1	1	refseq
Pseudomonas~phage~PAK_P4	Caudovirales	Myoviridae	Pakpunavirus	186_0	Clustered	12	VC_186_0	12	0.6058	1	0.6058	2	2	2	1	refseq
Pseudomonas~phage~PAK_P5	Caudovirales	Myoviridae	Kpp10virus	169_0	Clustered	6	VC_169_0	6	0.345	1	0.345	2	1	1	1	refseq
Pseudomonas~phage~PB1	Caudovirales	Myoviridae	Pbunavirus	273_0	Clustered	13	VC_273_0	13	0.8636	1	0.8636	2	1	1	1	refseq
Pseudomonas~phage~PEV2	Caudovirales	Podoviridae	Lit1virus	104_0	Clustered	8	VC_104_0	8	0.541	1	0.541	2	2	2	1	refseq
Pseudomonas~phage~PPPL-1	Caudovirales	Podoviridae	Unassigned	30_0	Clustered	58	VC_30_0	58	0.9437	1	0.9437	3	2	2	1	refseq
Pseudomonas~phage~PPpW-3	Caudovirales	Myoviridae	Unassigned	57_0	Clustered	4	VC_57_0	4	0.2599	0.999984	0.2599	2	2	2	1	refseq
Pseudomonas~phage~PPpW-4	Caudovirales	Podoviridae	Unassigned	30_0	Clustered	58	VC_30_0	58	0.9437	1	0.9437	3	2	2	1	refseq
Pseudomonas~phage~PRR1	Unassigned	Leviviridae	Unassigned	476_0	Clustered	4	VC_476_0	4	0.6635	0.999997	0.6635	1	1	1	1	refseq
Pseudomonas~phage~PT2	Caudovirales	Podoviridae	Unassigned	52_0	Clustered	11	VC_52_0	11	0.6711	1	0.6711	2	1	1	1	refseq
Pseudomonas~phage~Pa2	Caudovirales	Podoviridae	Unassigned	104_0	Clustered	8	VC_104_0	8	0.541	1	0.541	2	2	2	1	refseq
Pseudomonas~phage~PaBG	Caudovirales	Myoviridae	Unassigned	675_0	Clustered	2	VC_675_0	2	0.6816	0.729854	0.4975	1	1	1	1	refseq
Pseudomonas~phage~PaMx11	Caudovirales	Siphoviridae	Ab18virus	76_0	Clustered	2	VC_76_0	2	0.1548	0.952478	0.1475	1	1	1	1	refseq
Pseudomonas~phage~PaMx28	Caudovirales	Siphoviridae	Pamx74virus	190_0	Clustered	2	VC_190_0	2	0.1664	0.952	0.1584	1	1	1	1	refseq
Pseudomonas~phage~PaMx42	Caudovirales	Siphoviridae	Unassigned	56_0	Clustered	6	VC_56_0	6	0.3955	1	0.3955	2	1	1	1	refseq
Pseudomonas~phage~PaMx74	Caudovirales	Siphoviridae	Pamx74virus	190_0	Clustered	2	VC_190_0	2	0.1664	0.952	0.1584	1	1	1	1	refseq
Pseudomonas~phage~PaP1	Caudovirales	Myoviridae	Pakpunavirus	186_0	Clustered	12	VC_186_0	12	0.6058	1	0.6058	2	2	2	1	refseq
Pseudomonas~phage~PaP2	Caudovirales	Podoviridae	Unassigned	627_0	Clustered	2	VC_627_0	2	0.8669	0.855578	0.7417	1	1	1	1	refseq
Pseudomonas~phage~PaP3	Caudovirales	Podoviridae	Luz24virus	244_0	Clustered	9	VC_244_0	9	0.8292	1	0.8292	2	1	1	1	refseq
Pseudomonas~phage~PaoP5	Caudovirales	Myoviridae	Unassigned	186_0	Clustered	12	VC_186_0	12	0.6058	1	0.6058	2	2	2	1	refseq
Pseudomonas~phage~Pf-10	Caudovirales	Podoviridae	Unassigned	30_0	Clustered	58	VC_30_0	58	0.9437	1	0.9437	3	2	2	1	refseq
Pseudomonas~phage~Phi-S1	Caudovirales	Podoviridae	Unassigned	30_0	Clustered	58	VC_30_0	58	0.9437	1	0.9437	3	2	2	1	refseq
Pseudomonas~phage~PhiCHU	Caudovirales	Podoviridae	Luz24virus	244_0	Clustered	9	VC_244_0	9	0.8292	1	0.8292	2	1	1	1	refseq
Pseudomonas~phage~PhiPA3	Caudovirales	Myoviridae	Unassigned	256_1	Clustered	3	VC_256_1	3	0.2526	0.99795	0.252	2	1	1	1	refseq
Pseudomonas~phage~SN	Caudovirales	Myoviridae	Pbunavirus	273_0	Clustered	13	VC_273_0	13	0.8636	1	0.8636	2	1	1	1	refseq
Pseudomonas~phage~TL	Caudovirales	Podoviridae	Luz24virus	244_0	Clustered	9	VC_244_0	9	0.8292	1	0.8292	2	1	1	1	refseq
Pseudomonas~phage~UFV-P2	Caudovirales	Podoviridae	Unassigned	244_0	Clustered	9	VC_244_0	9	0.8292	1	0.8292	2	1	1	1	refseq
Pseudomonas~phage~VCM	Caudovirales	Myoviridae	Unassigned	146_0	Clustered	2	VC_146_0	2	0.0604	0.953363	0.0576	1	1	1	1	refseq
Pseudomonas~phage~YH30	Caudovirales	Podoviridae	Unassigned	104_0	Clustered	8	VC_104_0	8	0.541	1	0.541	2	2	2	1	refseq
Pseudomonas~phage~YH6	Caudovirales	Podoviridae	Unassigned	104_0	Clustered	8	VC_104_0	8	0.541	1	0.541	2	2	2	1	refseq
Pseudomonas~phage~YMC11/07/P54_PAE_BP	Unassigned	Unassigned	Unassigned	31_0	Clustered	2	VC_31_0	2	0.1831	0.951103	0.1741	1	2	2	1	refseq
Pseudomonas~phage~YuA	Caudovirales	Siphoviridae	Yuavirus	76_1	Clustered	4	VC_76_1	4	0.3352	0.999983	0.3352	1	1	1	1	refseq
Pseudomonas~phage~phi12	Unassigned	Cystoviridae	Cystovirus	676_0	Clustered	2	VC_676_0	2	0.618	0.5	0.309	1	1	1	1	refseq
Pseudomonas~phage~phi15	Caudovirales	Podoviridae	Unassigned	30_0	Clustered	58	VC_30_0	58	0.9437	1	0.9437	3	2	2	1	refseq
Pseudomonas~phage~phi2	Unassigned	Unassigned	Unassigned	396_0	Clustered	3	VC_396_0	3	0.7315	0.996306	0.7288	1	2	2	1	refseq
Pseudomonas~phage~phi2954	Unassigned	Cystoviridae	Cystovirus	676_0	Clustered	2	VC_676_0	2	0.618	0.5	0.309	1	1	1	1	refseq
Pseudomonas~phage~phi297	Caudovirales	Siphoviridae	Unassigned	31_0	Clustered	2	VC_31_0	2	0.1831	0.951103	0.1741	1	2	2	1	refseq
Pseudomonas~phage~phi3	Unassigned	Unassigned	Unassigned	130_0	Clustered	7	VC_130_0	7	0.5337	1	0.5337	2	2	2	1	refseq
Pseudomonas~phage~phiCTX	Caudovirales	Myoviridae	P2virus	72_0	Clustered	29	VC_72_0	29	0.8485	1	0.8485	2	1	1	1	refseq
Pseudomonas~phage~phiIBB-PAA2	Caudovirales	Podoviridae	Luz24virus	244_0	Clustered	9	VC_244_0	9	0.8292	1	0.8292	2	1	1	1	refseq
Pseudomonas~phage~phiIBB-PF7A	Caudovirales	Podoviridae	Unassigned	30_0	Clustered	58	VC_30_0	58	0.9437	1	0.9437	3	2	2	1	refseq
Pseudomonas~phage~phiKMV	Caudovirales	Podoviridae	Phikmvvirus	52_0	Clustered	11	VC_52_0	11	0.6711	1	0.6711	2	1	1	1	refseq
Pseudomonas~phage~phiKZ	Caudovirales	Myoviridae	Phikzvirus	256_1	Clustered	3	VC_256_1	3	0.2526	0.99795	0.252	2	1	1	1	refseq
Pseudomonas~phage~phiMK	Unassigned	Unassigned	Unassigned	186_0	Clustered	12	VC_186_0	12	0.6058	1	0.6058	2	2	2	1	refseq
Pseudomonas~phage~phiPSA2	Caudovirales	Podoviridae	Unassigned	30_0	Clustered	58	VC_30_0	58	0.9437	1	0.9437	3	2	2	1	refseq
Pseudomonas~phage~phiPsa374	Caudovirales	Myoviridae	Unassigned	146_0	Clustered	2	VC_146_0	2	0.0604	0.953363	0.0576	1	1	1	1	refseq
Pseudomonas~phage~phikF77	Caudovirales	Podoviridae	Unassigned	52_0	Clustered	11	VC_52_0	11	0.6711	1	0.6711	2	1	1	1	refseq
Pseudomonas~phage~vB_Pae-Kakheti25	Caudovirales	Siphoviridae	Septima3virus	56_0	Clustered	6	VC_56_0	6	0.3955	1	0.3955	2	1	1	1	refseq
Pseudomonas~phage~vB_Pae-TbilisiM32	Caudovirales	Podoviridae	Unassigned	52_0	Clustered	11	VC_52_0	11	0.6711	1	0.6711	2	1	1	1	refseq
Pseudomonas~phage~vB_PaeM_C2-10_Ab1	Caudovirales	Myoviridae	Pakpunavirus	186_0	Clustered	12	VC_186_0	12	0.6058	1	0.6058	2	2	2	1	refseq
Pseudomonas~phage~vB_PaeM_MAG1	Unassigned	Unassigned	Unassigned	186_0	Clustered	12	VC_186_0	12	0.6058	1	0.6058	2	2	2	1	refseq
Pseudomonas~phage~vB_PaeM_PAO1_Ab03	Caudovirales	Myoviridae	Kpp10virus	169_0	Clustered	6	VC_169_0	6	0.345	1	0.345	2	1	1	1	refseq
Pseudomonas~phage~vB_PaeM_PAO1_Ab27	Caudovirales	Myoviridae	Unassigned	273_0	Clustered	13	VC_273_0	13	0.8636	1	0.8636	2	1	1	1	refseq
Pseudomonas~phage~vB_PaeM_PS24	Caudovirales	Myoviridae	Unassigned	169_0	Clustered	6	VC_169_0	6	0.345	1	0.345	2	1	1	1	refseq
Pseudomonas~phage~vB_PaeP_C2-10_Ab09	Caudovirales	Podoviridae	Lit1virus	104_0	Clustered	8	VC_104_0	8	0.541	1	0.541	2	2	2	1	refseq
Pseudomonas~phage~vB_PaeP_C2-10_Ab22	Caudovirales	Podoviridae	Luz24virus	244_0	Clustered	9	VC_244_0	9	0.8292	1	0.8292	2	1	1	1	refseq
Pseudomonas~phage~vB_PaeP_MAG4	Unassigned	Unassigned	Unassigned	104_0	Clustered	8	VC_104_0	8	0.541	1	0.541	2	2	2	1	refseq
Pseudomonas~phage~vB_PaeP_PAO1_Ab05	Caudovirales	Podoviridae	Unassigned	52_0	Clustered	11	VC_52_0	11	0.6711	1	0.6711	2	1	1	1	refseq
Pseudomonas~phage~vB_PaeP_PPA-ABTNL	Caudovirales	Podoviridae	Unassigned	52_0	Clustered	11	VC_52_0	11	0.6711	1	0.6711	2	1	1	1	refseq
Pseudomonas~phage~vB_PaeP_p2-10_Or1	Caudovirales	Podoviridae	Unassigned	244_0	Clustered	9	VC_244_0	9	0.8292	1	0.8292	2	1	1	1	refseq
Pseudomonas~phage~vB_PaeS_PAO1_Ab18	Caudovirales	Siphoviridae	Ab18virus	76_0	Clustered	2	VC_76_0	2	0.1548	0.952478	0.1475	1	1	1	1	refseq
Pseudomonas~phage~vB_PaeS_PAO1_Ab30	Caudovirales	Siphoviridae	Unassigned	143_0	Clustered	18	VC_143_0	18	0.8438	1	0.8438	2	2	2	1	refseq
Pseudomonas~phage~vB_PaeS_PM105	Caudovirales	Siphoviridae	Unassigned	142_0	Clustered	4	VC_142_0	4	0.2343	0.999979	0.2343	1	2	2	1	refseq
Pseudomonas~phage~vB_PaeS_SCH_Ab26	Caudovirales	Siphoviridae	Septima3virus	56_0	Clustered	6	VC_56_0	6	0.3955	1	0.3955	2	1	1	1	refseq
Pseudomonas~phage~vB_Pae_PS44	Caudovirales	Myoviridae	Unassigned	273_0	Clustered	13	VC_273_0	13	0.8636	1	0.8636	2	1	1	1	refseq
Pseudomonas~virus~D3	Caudovirales	Siphoviridae	D3virus	31_2	Clustered	2	VC_31_2	2	0.2531	0.951424	0.2409	1	1	1	1	refseq
Pseudomonas~virus~D3112	Caudovirales	Siphoviridae	D3112virus	143_0	Clustered	18	VC_143_0	18	0.8438	1	0.8438	2	2	2	1	refseq
Pseudomonas~virus~DMS3	Caudovirales	Siphoviridae	D3112virus	143_0	Clustered	18	VC_143_0	18	0.8438	1	0.8438	2	2	2	1	refseq
Pseudomonas~virus~LPB1	Caudovirales	Siphoviridae	D3112virus	143_0	Clustered	18	VC_143_0	18	0.8438	1	0.8438	2	2	2	1	refseq
Pseudomonas~virus~MP29	Caudovirales	Siphoviridae	D3112virus	143_0	Clustered	18	VC_143_0	18	0.8438	1	0.8438	2	2	2	1	refseq
Pseudomonas~virus~MP38	Caudovirales	Siphoviridae	D3112virus	143_0	Clustered	18	VC_143_0	18	0.8438	1	0.8438	2	2	2	1	refseq
Pseudomonas~virus~PA1KOR	Caudovirales	Siphoviridae	D3112virus	143_0	Clustered	18	VC_143_0	18	0.8438	1	0.8438	2	2	2	1	refseq
Pseudomonas~virus~PMG1	Caudovirales	Siphoviridae	D3virus	31_2	Clustered	2	VC_31_2	2	0.2531	0.951424	0.2409	1	1	1	1	refseq
Puniceispirillum~phage~HMO-2011	Caudovirales	Podoviridae	Unassigned	677_0	Clustered	2	VC_677_0	2	0.7419	0.5	0.3709	1	1	1	1	refseq
Pyrobaculum~spherical~virus	Unassigned	Globuloviridae	Globulovirus	746_0	Clustered	2	VC_746_0	2	1	1	1	1	1	1	1	refseq
Ralstonia~phage~PE226	Unassigned	Inoviridae	Unassigned	678_0	Clustered	2	VC_678_0	2	0.8028	0.5	0.4014	1	1	1	1	refseq
Ralstonia~phage~RS603	Unassigned	Inoviridae	Habenivirus	628_0	Clustered	3	VC_628_0	3	0.9348	0.959572	0.897	1	1	1	1	refseq
Ralstonia~phage~RSA1	Caudovirales	Myoviridae	P2virus	72_0	Clustered	29	VC_72_0	29	0.8485	1	0.8485	2	1	1	1	refseq
Ralstonia~phage~RSB1	Caudovirales	Podoviridae	Unassigned	209_0	Clustered	10	VC_209_0	10	0.5958	1	0.5958	2	2	2	1	refseq
Ralstonia~phage~RSF1	Caudovirales	Myoviridae	Rsl2virus	256_0	Clustered	2	VC_256_0	2	0.1356	0.949416	0.1287	1	1	1	1	refseq
Ralstonia~phage~RSJ2	Caudovirales	Podoviridae	Unassigned	209_0	Clustered	10	VC_209_0	10	0.5958	1	0.5958	2	2	2	1	refseq
Ralstonia~phage~RSJ5	Caudovirales	Podoviridae	Unassigned	209_0	Clustered	10	VC_209_0	10	0.5958	1	0.5958	2	2	2	1	refseq
Ralstonia~phage~RSK1	Caudovirales	Podoviridae	Unassigned	397_0	Clustered	4	VC_397_0	4	0.7413	0.999734	0.7411	1	2	2	1	refseq
Ralstonia~phage~RSL2	Caudovirales	Myoviridae	Rsl2virus	256_0	Clustered	2	VC_256_0	2	0.1356	0.949416	0.1287	1	1	1	1	refseq
Ralstonia~phage~RSM1	Unassigned	Inoviridae	Habenivirus	628_0	Clustered	3	VC_628_0	3	0.9348	0.959572	0.897	1	1	1	1	refseq
Ralstonia~phage~RSM3	Unassigned	Inoviridae	Habenivirus	628_0	Clustered	3	VC_628_0	3	0.9348	0.959572	0.897	1	1	1	1	refseq
Ralstonia~phage~RSS0	Unassigned	Inoviridae	Unassigned	629_0	Clustered	3	VC_629_0	3	0.9014	0.925543	0.8343	1	1	1	1	refseq
Ralstonia~phage~RSS1	Unassigned	Inoviridae	Unassigned	629_0	Clustered	3	VC_629_0	3	0.9014	0.925543	0.8343	1	1	1	1	refseq
Ralstonia~phage~RSS20	Unassigned	Inoviridae	Unassigned	629_0	Clustered	3	VC_629_0	3	0.9014	0.925543	0.8343	1	1	1	1	refseq
Ralstonia~phage~RSY1	Caudovirales	Myoviridae	Unassigned	72_0	Clustered	29	VC_72_0	29	0.8485	1	0.8485	2	1	1	1	refseq
Ralstonia~phage~p12J	Unassigned	Inoviridae	Unassigned	678_0	Clustered	2	VC_678_0	2	0.8028	0.5	0.4014	1	1	1	1	refseq
Rhizobium~phage~16-3	Caudovirales	Siphoviridae	Unassigned	443_0	Clustered	2	VC_443_0	2	0.3607	0.918133	0.3312	1	2	2	1	refseq
Rhizobium~phage~RHEph10	Unassigned	Unassigned	Unassigned	231_0	Clustered	2	VC_231_0	2	0.3867	0.945261	0.3655	1	2	2	1	refseq
Rhizobium~phage~RR1-A	Caudovirales	Myoviridae	Unassigned	89_0	Clustered	2	VC_89_0	2	0.5249	0.904785	0.4749	1	1	1	1	refseq
Rhizobium~phage~vB_RglS_P106B	Caudovirales	Siphoviridae	Unassigned	131_0	Clustered	6	VC_131_0	6	0.1905	0.981739	0.187	2	4	2	1	refseq
Rhizobium~phage~vB_RleM_P10VF	Caudovirales	Myoviridae	Unassigned	41_0	Clustered	2	VC_41_0	2	0.1982	0.955723	0.1895	1	1	1	1	refseq
Rhizobium~phage~vB_RleM_PPF1	Caudovirales	Myoviridae	Unassigned	89_0	Clustered	2	VC_89_0	2	0.5249	0.904785	0.4749	1	1	1	1	refseq
Rhizobium~phage~vB_RleS_L338C	Caudovirales	Siphoviridae	Unassigned	679_0	Clustered	2	VC_679_0	2	0.6485	0.5	0.3243	1	1	1	1	refseq
Rhodobacter~phage~RC1	Caudovirales	Siphoviridae	Unassigned	175_0	Clustered	2	VC_175_0	2	0.4805	0.946735	0.4549	1	2	2	1	refseq
Rhodococcus~phage~RRH1	Caudovirales	Siphoviridae	Unassigned	366_0	Clustered	8	VC_366_0	8	0.75	0.999954	0.7499	2	2	2	1	refseq
Rhodococcus~phage~ReqiPepy6	Caudovirales	Siphoviridae	Pepy6virus	295_0	Clustered	9	VC_295_0	9	0.6284	1	0.6284	3	2	2	1	refseq
Rhodococcus~phage~ReqiPoco6	Caudovirales	Siphoviridae	Pepy6virus	295_0	Clustered	9	VC_295_0	9	0.6284	1	0.6284	3	2	2	1	refseq
Rhodoferax~phage~P26218	Caudovirales	Podoviridae	Unassigned	62_0	Clustered	3	VC_62_0	3	0.2356	0.998346	0.2353	1	2	2	1	refseq
Rhodovulum~phage~RS1	Unassigned	Unassigned	Unassigned	175_0	Clustered	2	VC_175_0	2	0.4805	0.946735	0.4549	1	2	2	1	refseq
Riemerella~phage~RAP44	Caudovirales	Siphoviridae	Unassigned	747_0	Clustered	2	VC_747_0	2	1	1	1	1	2	2	1	refseq
Roseobacter~phage~SIO1	Caudovirales	Podoviridae	Unassigned	213_0	Clustered	6	VC_213_0	6	0.291	0.999994	0.291	1	2	2	1	refseq
Salicola~phage~CGphi29	Unassigned	Unassigned	Unassigned	398_0	Clustered	2	VC_398_0	2	0.1354	0.892577	0.1209	1	1	1	1	refseq
Salinivibrio~phage~CW02	Caudovirales	Podoviridae	Unassigned	136_0	Clustered	5	VC_136_0	5	0.4809	1	0.4809	1	2	2	1	refseq
Salmonella~enterica~bacteriophage~SE1	Caudovirales	Podoviridae	Unassigned	43_0	Clustered	12	VC_43_0	12	0.4467	1	0.4467	2	2	2	1	refseq
Salmonella~phage~100268_sal2	Caudovirales	Siphoviridae	T5virus	278_0	Clustered	14	VC_278_0	14	0.8432	1	0.8432	2	2	2	1	refseq
Salmonella~phage~103203_sal5	Unassigned	Unassigned	Unassigned	43_0	Clustered	12	VC_43_0	12	0.4467	1	0.4467	2	2	2	1	refseq
Salmonella~phage~118970_sal1	Unassigned	Unassigned	Unassigned	168_0	Clustered	9	VC_168_0	9	0.6571	1	0.6571	2	2	2	1	refseq
Salmonella~phage~118970_sal2	Unassigned	Unassigned	Unassigned	278_0	Clustered	14	VC_278_0	14	0.8432	1	0.8432	2	2	2	1	refseq
Salmonella~phage~118970_sal3	Unassigned	Unassigned	Unassigned	23_0	Clustered	6	VC_23_0	6	0.5089	1	0.5089	1	2	2	1	refseq
Salmonella~phage~118970_sal4	Unassigned	Unassigned	Unassigned	43_0	Clustered	12	VC_43_0	12	0.4467	1	0.4467	2	2	2	1	refseq
Salmonella~phage~36	Caudovirales	Siphoviridae	Unassigned	164_0	Clustered	25	VC_164_0	25	0.9723	1	0.9723	6	2	2	0.9633	refseq
Salmonella~phage~37	Caudovirales	Siphoviridae	Unassigned	168_0	Clustered	9	VC_168_0	9	0.6571	1	0.6571	2	2	2	1	refseq
Salmonella~phage~38	Caudovirales	Ackermannviridae	Cba120virus	109_1	Clustered	19	VC_109_1	19	0.7881	1	0.7881	5	1	1	0.7953	refseq
Salmonella~phage~64795_sal3	Unassigned	Unassigned	Unassigned	93_0	Clustered	4	VC_93_0	4	0.4859	0.999981	0.4859	1	2	2	1	refseq
Salmonella~phage~7-11	Caudovirales	Podoviridae	Unassigned	114_0	Clustered	2	VC_114_0	2	0.1628	0.95281	0.1551	1	1	1	1	refseq
Salmonella~phage~9NA	Caudovirales	Podoviridae	Nonanavirus	131_0	Clustered	6	VC_131_0	6	0.1905	0.981739	0.187	2	4	2	1	refseq
Salmonella~phage~BP12A	Unassigned	Unassigned	Unassigned	30_0	Clustered	58	VC_30_0	58	0.9437	1	0.9437	3	2	2	1	refseq
Salmonella~phage~BP12B	Unassigned	Unassigned	Unassigned	289_0	Clustered	14	VC_289_0	14	0.915	1	0.915	2	2	2	1	refseq
Salmonella~phage~BP12C	Unassigned	Unassigned	Unassigned	168_0	Clustered	9	VC_168_0	9	0.6571	1	0.6571	2	2	2	1	refseq
Salmonella~phage~BPS11Q3	Unassigned	Unassigned	Unassigned	144_0	Clustered	17	VC_144_0	17	0.7903	1	0.7903	4	3	2	1	refseq
Salmonella~phage~BPS15Q2	Unassigned	Unassigned	Unassigned	139_0	Clustered	16	VC_139_0	16	0.8786	1	0.8786	4	2	2	1	refseq
Salmonella~phage~Det7	Caudovirales	Ackermannviridae	Cba120virus	109_1	Clustered	19	VC_109_1	19	0.7881	1	0.7881	5	1	1	0.7953	refseq
Salmonella~phage~Ent1	Caudovirales	Siphoviridae	Jerseyvirus	144_0	Clustered	17	VC_144_0	17	0.7903	1	0.7903	4	3	2	1	refseq
Salmonella~phage~FSL~SP-004	Caudovirales	Myoviridae	Unassigned	72_0	Clustered	29	VC_72_0	29	0.8485	1	0.8485	2	1	1	1	refseq
Salmonella~phage~FSL~SP-031	Caudovirales	Siphoviridae	Sp31virus	144_0	Clustered	17	VC_144_0	17	0.7903	1	0.7903	4	3	2	1	refseq
Salmonella~phage~FSL~SP-058	Caudovirales	Podoviridae	Sp58virus	102_0	Clustered	3	VC_102_0	3	0.1633	0.998343	0.163	1	1	1	1	refseq
Salmonella~phage~FSL~SP-076	Caudovirales	Podoviridae	Sp58virus	102_0	Clustered	3	VC_102_0	3	0.1633	0.998343	0.163	1	1	1	1	refseq
Salmonella~phage~FelixO1	Caudovirales	Myoviridae	Felixo1virus	139_0	Clustered	16	VC_139_0	16	0.8786	1	0.8786	4	2	2	1	refseq
Salmonella~phage~Fels-1	Unassigned	Unassigned	Unassigned	78_0	Clustered	4	VC_78_0	4	0.1972	0.999976	0.1972	1	2	2	1	refseq
Salmonella~phage~Fels-2	Caudovirales	Myoviridae	P2virus	72_0	Clustered	29	VC_72_0	29	0.8485	1	0.8485	2	1	1	1	refseq
Salmonella~phage~GG32	Caudovirales	Ackermannviridae	Cba120virus	109_1	Clustered	19	VC_109_1	19	0.7881	1	0.7881	5	1	1	0.7953	refseq
Salmonella~phage~IME207	Unassigned	Unassigned	Unassigned	93_0	Clustered	4	VC_93_0	4	0.4859	0.999981	0.4859	1	2	2	1	refseq
Salmonella~phage~Jersey	Caudovirales	Siphoviridae	Jerseyvirus	144_0	Clustered	17	VC_144_0	17	0.7903	1	0.7903	4	3	2	1	refseq
Salmonella~phage~LSPA1	Caudovirales	Siphoviridae	Jerseyvirus	144_0	Clustered	17	VC_144_0	17	0.7903	1	0.7903	4	3	2	1	refseq
Salmonella~phage~MA12	Unassigned	Unassigned	Unassigned	144_0	Clustered	17	VC_144_0	17	0.7903	1	0.7903	4	3	2	1	refseq
Salmonella~phage~Marshall	Caudovirales	Ackermannviridae	Vi1virus	109_1	Clustered	19	VC_109_1	19	0.7881	1	0.7881	5	1	1	0.7953	refseq
Salmonella~phage~Maynard	Caudovirales	Ackermannviridae	Vi1virus	109_1	Clustered	19	VC_109_1	19	0.7881	1	0.7881	5	1	1	0.7953	refseq
Salmonella~phage~NR01	Unassigned	Unassigned	Unassigned	278_0	Clustered	14	VC_278_0	14	0.8432	1	0.8432	2	2	2	1	refseq
Salmonella~phage~PVP-SE1	Caudovirales	Myoviridae	Se1virus	24_3	Clustered	2	VC_24_3	2	0.0535	0.939767	0.0503	1	1	1	1	refseq
Salmonella~phage~RE-2010	Caudovirales	Myoviridae	Unassigned	72_0	Clustered	29	VC_72_0	29	0.8485	1	0.8485	2	1	1	1	refseq
Salmonella~phage~SE2	Caudovirales	Siphoviridae	Jerseyvirus	144_0	Clustered	17	VC_144_0	17	0.7903	1	0.7903	4	3	2	1	refseq
Salmonella~phage~SEN1	Caudovirales	Myoviridae	Unassigned	72_0	Clustered	29	VC_72_0	29	0.8485	1	0.8485	2	1	1	1	refseq
Salmonella~phage~SEN22	Caudovirales	Podoviridae	Unassigned	43_0	Clustered	12	VC_43_0	12	0.4467	1	0.4467	2	2	2	1	refseq
Salmonella~phage~SEN4	Caudovirales	Myoviridae	Unassigned	72_0	Clustered	29	VC_72_0	29	0.8485	1	0.8485	2	1	1	1	refseq
Salmonella~phage~SEN5	Caudovirales	Myoviridae	Unassigned	72_0	Clustered	29	VC_72_0	29	0.8485	1	0.8485	2	1	1	1	refseq
Salmonella~phage~SETP13	Caudovirales	Siphoviridae	Jerseyvirus	144_0	Clustered	17	VC_144_0	17	0.7903	1	0.7903	4	3	2	1	refseq
Salmonella~phage~SETP3	Caudovirales	Siphoviridae	Jerseyvirus	144_0	Clustered	17	VC_144_0	17	0.7903	1	0.7903	4	3	2	1	refseq
Salmonella~phage~SETP7	Caudovirales	Siphoviridae	Jerseyvirus	144_0	Clustered	17	VC_144_0	17	0.7903	1	0.7903	4	3	2	1	refseq
Salmonella~phage~SFP10	Caudovirales	Ackermannviridae	Cba120virus	109_1	Clustered	19	VC_109_1	19	0.7881	1	0.7881	5	1	1	0.7953	refseq
Salmonella~phage~SJ46	Unassigned	Unassigned	Unassigned	739_0	Clustered	2	VC_739_0	2	1	1	1	2	2	2	1	refseq
Salmonella~phage~SKML-39	Caudovirales	Ackermannviridae	Ag3virus	109_1	Clustered	19	VC_109_1	19	0.7881	1	0.7881	5	1	1	0.7953	refseq
Salmonella~phage~SPN1S	Caudovirales	Podoviridae	Epsilon15virus	36_0	Clustered	40	VC_36_0	40	0.6832	1	0.6832	3	2	2	0.9859	refseq
Salmonella~phage~SPN3US	Caudovirales	Myoviridae	Ntreusvirus	257_1	Clustered	3	VC_257_1	3	0.1063	0.984683	0.1047	2	1	1	1	refseq
Salmonella~phage~SPN9CC	Caudovirales	Podoviridae	Unassigned	43_0	Clustered	12	VC_43_0	12	0.4467	1	0.4467	2	2	2	1	refseq
Salmonella~phage~SS3e	Caudovirales	Siphoviridae	Jerseyvirus	144_0	Clustered	17	VC_144_0	17	0.7903	1	0.7903	4	3	2	1	refseq
Salmonella~phage~SSE121	Caudovirales	Myoviridae	Se1virus	24_3	Clustered	2	VC_24_3	2	0.0535	0.939767	0.0503	1	1	1	1	refseq
Salmonella~phage~SSU5	Caudovirales	Siphoviridae	Unassigned	231_0	Clustered	2	VC_231_0	2	0.3867	0.945261	0.3655	1	2	2	1	refseq
Salmonella~phage~ST160	Caudovirales	Podoviridae	Unassigned	43_0	Clustered	12	VC_43_0	12	0.4467	1	0.4467	2	2	2	1	refseq
Salmonella~phage~ST64B	Caudovirales	Unassigned	Unassigned	23_0	Clustered	6	VC_23_0	6	0.5089	1	0.5089	1	2	2	1	refseq
Salmonella~phage~ST64T	Caudovirales	Podoviridae	P22virus	43_0	Clustered	12	VC_43_0	12	0.4467	1	0.4467	2	2	2	1	refseq
Salmonella~phage~STML-198	Caudovirales	Myoviridae	S16virus	7_7	Clustered	4	VC_7_7	4	0.0279	0.999972	0.0279	2	2	2	1	refseq
Salmonella~phage~STP4-a	Caudovirales	Myoviridae	Unassigned	7_7	Clustered	4	VC_7_7	4	0.0279	0.999972	0.0279	2	2	2	1	refseq
Salmonella~phage~Sh19	Caudovirales	Ackermannviridae	Cba120virus	109_1	Clustered	19	VC_109_1	19	0.7881	1	0.7881	5	1	1	0.7953	refseq
Salmonella~phage~Shivani	Caudovirales	Siphoviridae	T5virus	278_0	Clustered	14	VC_278_0	14	0.8432	1	0.8432	2	2	2	1	refseq
Salmonella~phage~Vi~II-E1	Caudovirales	Siphoviridae	Unassigned	93_0	Clustered	4	VC_93_0	4	0.4859	0.999981	0.4859	1	2	2	1	refseq
Salmonella~phage~Vi06	Caudovirales	Podoviridae	Unassigned	30_0	Clustered	58	VC_30_0	58	0.9437	1	0.9437	3	2	2	1	refseq
Salmonella~phage~ViI	Caudovirales	Ackermannviridae	Vi1virus	109_1	Clustered	19	VC_109_1	19	0.7881	1	0.7881	5	1	1	0.7953	refseq
Salmonella~phage~epsilon34	Caudovirales	Podoviridae	Unassigned	43_0	Clustered	12	VC_43_0	12	0.4467	1	0.4467	2	2	2	1	refseq
Salmonella~phage~f18SE	Caudovirales	Siphoviridae	Jerseyvirus	144_0	Clustered	17	VC_144_0	17	0.7903	1	0.7903	4	3	2	1	refseq
Salmonella~phage~phSE-2	Unassigned	Unassigned	Unassigned	164_0	Clustered	25	VC_164_0	25	0.9723	1	0.9723	6	2	2	0.9633	refseq
Salmonella~phage~phiSG-JL2	Caudovirales	Podoviridae	Unassigned	30_0	Clustered	58	VC_30_0	58	0.9437	1	0.9437	3	2	2	1	refseq
Salmonella~phage~vB_SPuM_SP116	Caudovirales	Myoviridae	Felixo1virus	139_0	Clustered	16	VC_139_0	16	0.8786	1	0.8786	4	2	2	1	refseq
Salmonella~phage~vB_SalM_PM10	Caudovirales	Ackermannviridae	Cba120virus	109_1	Clustered	19	VC_109_1	19	0.7881	1	0.7881	5	1	1	0.7953	refseq
Salmonella~phage~vB_SalM_SJ2	Caudovirales	Ackermannviridae	Vi1virus	109_1	Clustered	19	VC_109_1	19	0.7881	1	0.7881	5	1	1	0.7953	refseq
Salmonella~phage~vB_SalM_SJ3	Caudovirales	Ackermannviridae	Cba120virus	109_1	Clustered	19	VC_109_1	19	0.7881	1	0.7881	5	1	1	0.7953	refseq
Salmonella~phage~vB_SemP_Emek	Caudovirales	Podoviridae	Unassigned	43_0	Clustered	12	VC_43_0	12	0.4467	1	0.4467	2	2	2	1	refseq
Salmonella~phage~vB_SenMS16	Caudovirales	Myoviridae	S16virus	7_7	Clustered	4	VC_7_7	4	0.0279	0.999972	0.0279	2	2	2	1	refseq
Salmonella~phage~vB_SenS-Ent2	Caudovirales	Siphoviridae	Unassigned	144_0	Clustered	17	VC_144_0	17	0.7903	1	0.7903	4	3	2	1	refseq
Salmonella~phage~vB_SenS-Ent3	Caudovirales	Siphoviridae	Unassigned	144_0	Clustered	17	VC_144_0	17	0.7903	1	0.7903	4	3	2	1	refseq
Salmonella~phage~vB_SnwM_CGG4-1	Unassigned	Unassigned	Unassigned	7_7	Clustered	4	VC_7_7	4	0.0279	0.999972	0.0279	2	2	2	1	refseq
Salmonella~virus~Chi	Caudovirales	Siphoviridae	Chivirus	168_0	Clustered	9	VC_168_0	9	0.6571	1	0.6571	2	2	2	1	refseq
Salmonella~virus~FSLSP030	Caudovirales	Siphoviridae	Chivirus	168_0	Clustered	9	VC_168_0	9	0.6571	1	0.6571	2	2	2	1	refseq
Salmonella~virus~FSLSP088	Caudovirales	Siphoviridae	Chivirus	168_0	Clustered	9	VC_168_0	9	0.6571	1	0.6571	2	2	2	1	refseq
Salmonella~virus~P22	Caudovirales	Podoviridae	P22virus	43_0	Clustered	12	VC_43_0	12	0.4467	1	0.4467	2	2	2	1	refseq
Salmonella~virus~PsP3	Caudovirales	Myoviridae	P2virus	72_0	Clustered	29	VC_72_0	29	0.8485	1	0.8485	2	1	1	1	refseq
Salmonella~virus~SP6	Caudovirales	Podoviridae	Sp6virus	289_0	Clustered	14	VC_289_0	14	0.915	1	0.915	2	2	2	1	refseq
Salmonella~virus~SPC35	Caudovirales	Siphoviridae	T5virus	278_0	Clustered	14	VC_278_0	14	0.8432	1	0.8432	2	2	2	1	refseq
Salmonella~virus~SPN19	Caudovirales	Siphoviridae	Chivirus	168_0	Clustered	9	VC_168_0	9	0.6571	1	0.6571	2	2	2	1	refseq
Salmonella~virus~Stitch	Caudovirales	Siphoviridae	T5virus	278_0	Clustered	14	VC_278_0	14	0.8432	1	0.8432	2	2	2	1	refseq
Salmonella~virus~iEPS5	Caudovirales	Siphoviridae	Chivirus	168_0	Clustered	9	VC_168_0	9	0.6571	1	0.6571	2	2	2	1	refseq
Serratia~phage~phiMAM1	Caudovirales	Ackermannviridae	Unassigned	109_0	Clustered	2	VC_109_0	2	0.0255	0.815966	0.0208	1	1	1	1	refseq
Shewanella~phage~Spp001	Caudovirales	Myoviridae	Unassigned	572_0	Clustered	5	VC_572_0	5	1	1	1	1	1	1	1	refseq
Shewanella~sp.~phage~1/4	Caudovirales	Myoviridae	Unassigned	68_0	Clustered	2	VC_68_0	2	0.3604	0.950539	0.3426	1	1	1	1	refseq
Shewanella~sp.~phage~1/40	Caudovirales	Myoviridae	Unassigned	68_0	Clustered	2	VC_68_0	2	0.3604	0.950539	0.3426	1	1	1	1	refseq
Shewanella~sp.~phage~1/44	Caudovirales	Myoviridae	Unassigned	112_0	Clustered	2	VC_112_0	2	0.1678	0.921044	0.1545	1	2	1	1	refseq
Shigella~phage~75/02~Stx	Caudovirales	Podoviridae	Pocjvirus	28_1	Clustered	13	VC_28_1	13	0.5611	1	0.5611	4	1	1	0.9103	refseq
Shigella~phage~Ag3	Caudovirales	Ackermannviridae	Ag3virus	109_1	Clustered	19	VC_109_1	19	0.7881	1	0.7881	5	1	1	0.7953	refseq
Shigella~phage~EP23	Caudovirales	Siphoviridae	Hk578virus	54_0	Clustered	10	VC_54_0	10	0.7078	1	0.7078	2	2	2	1	refseq
Shigella~phage~POCJ13	Caudovirales	Podoviridae	Pocjvirus	28_1	Clustered	13	VC_28_1	13	0.5611	1	0.5611	4	1	1	0.9103	refseq
Shigella~phage~SHBML-50-1	Unassigned	Unassigned	Unassigned	7_10	Clustered	27	VC_7_10	27	0.2829	1	0.2829	2	2	2	1	refseq
Shigella~phage~SHFML-11	Unassigned	Unassigned	Unassigned	7_10	Clustered	27	VC_7_10	27	0.2829	1	0.2829	2	2	2	1	refseq
Shigella~phage~SHFML-26	Unassigned	Unassigned	Unassigned	7_10	Clustered	27	VC_7_10	27	0.2829	1	0.2829	2	2	2	1	refseq
Shigella~phage~SHSML-45	Unassigned	Unassigned	Unassigned	278_0	Clustered	14	VC_278_0	14	0.8432	1	0.8432	2	2	2	1	refseq
Shigella~phage~SHSML-52-1	Unassigned	Unassigned	Unassigned	7_9	Clustered	7	VC_7_9	7	0.0512	1	0.0512	2	2	2	1	refseq
Shigella~phage~SP18	Caudovirales	Myoviridae	Sp18virus	7_11	Clustered	5	VC_7_11	5	0.0356	0.999999	0.0356	1	1	1	1	refseq
Shigella~phage~SfII	Caudovirales	Myoviridae	Unassigned	23_0	Clustered	6	VC_23_0	6	0.5089	1	0.5089	1	2	2	1	refseq
Shigella~phage~SfIV	Caudovirales	Myoviridae	Unassigned	23_0	Clustered	6	VC_23_0	6	0.5089	1	0.5089	1	2	2	1	refseq
Shigella~phage~SfMu	Caudovirales	Myoviridae	Muvirus	92_0	Clustered	3	VC_92_0	3	0.4734	0.998346	0.4727	2	1	1	1	refseq
Shigella~phage~Shf125875	Caudovirales	Myoviridae	Rb69virus	7_9	Clustered	7	VC_7_9	7	0.0512	1	0.0512	2	2	2	1	refseq
Shigella~phage~Shfl2	Caudovirales	Myoviridae	T4virus	7_10	Clustered	27	VC_7_10	27	0.2829	1	0.2829	2	2	2	1	refseq
Shigella~phage~Ss-VASD	Caudovirales	Podoviridae	Tl2011virus	28_1	Clustered	13	VC_28_1	13	0.5611	1	0.5611	4	1	1	0.9103	refseq
Shigella~phage~pSb-1	Caudovirales	Podoviridae	G7cvirus	100_1	Clustered	10	VC_100_1	10	0.4134	1	0.4134	3	1	1	1	refseq
Shigella~phage~pSf-1	Caudovirales	Siphoviridae	Unassigned	164_0	Clustered	25	VC_164_0	25	0.9723	1	0.9723	6	2	2	0.9633	refseq
Shigella~phage~pSf-2	Caudovirales	Siphoviridae	T1virus	164_0	Clustered	25	VC_164_0	25	0.9723	1	0.9723	6	2	2	0.9633	refseq
Shigella~phage~pSs-1	Caudovirales	Myoviridae	T4virus	7_10	Clustered	27	VC_7_10	27	0.2829	1	0.2829	2	2	2	1	refseq
Shigella~virus~Shfl1	Caudovirales	Siphoviridae	T1virus	164_0	Clustered	25	VC_164_0	25	0.9723	1	0.9723	6	2	2	0.9633	refseq
Silicibacter~phage~DSS3phi2	Caudovirales	Podoviridae	Unassigned	101_0	Clustered	4	VC_101_0	4	0.1811	0.999983	0.1811	2	1	1	1	refseq
Sinorhizobium~phage~phiM12	Caudovirales	Myoviridae	M12virus	34_0	Clustered	2	VC_34_0	2	0.0911	0.955909	0.0871	1	1	1	1	refseq
Sinorhizobium~phage~phiM9	Caudovirales	Myoviridae	Unassigned	41_0	Clustered	2	VC_41_0	2	0.1982	0.955723	0.1895	1	1	1	1	refseq
Sinorhizobium~phage~phiN3	Caudovirales	Myoviridae	M12virus	34_0	Clustered	2	VC_34_0	2	0.0911	0.955909	0.0871	1	1	1	1	refseq
Sodalis~phage~SO1	Caudovirales	Siphoviridae	Hk578virus	54_0	Clustered	10	VC_54_0	10	0.7078	1	0.7078	2	2	2	1	refseq
Spiroplasma~phage~1-C74	Unassigned	Inoviridae	Vespertiliovirus	682_0	Clustered	3	VC_682_0	3	1	1	1	1	1	1	1	refseq
Spiroplasma~phage~1-R8A2B	Unassigned	Inoviridae	Vespertiliovirus	682_0	Clustered	3	VC_682_0	3	1	1	1	1	1	1	1	refseq
Spiroplasma~virus~SkV1CR23x	Unassigned	Inoviridae	Vespertiliovirus	682_0	Clustered	3	VC_682_0	3	1	1	1	1	1	1	1	refseq
Staphylococcus~aureus~phage~P68	Caudovirales	Podoviridae	Unassigned	374_0	Clustered	8	VC_374_0	8	0.8278	1	0.8278	2	2	2	1	refseq
Staphylococcus~phage~23MRA	Caudovirales	Siphoviridae	Unassigned	13_0	Clustered	17	VC_13_0	17	0.3508	1	0.3508	2	2	2	0.7794	refseq
Staphylococcus~phage~3MRA	Caudovirales	Siphoviridae	Unassigned	14_0	Clustered	37	VC_14_0	37	0.6186	1	0.6186	2	1	1	0.7643	refseq
Staphylococcus~phage~44AHJD	Caudovirales	Podoviridae	P68virus	374_0	Clustered	8	VC_374_0	8	0.8278	1	0.8278	2	2	2	1	refseq
Staphylococcus~phage~66	Caudovirales	Podoviridae	Unassigned	374_0	Clustered	8	VC_374_0	8	0.8278	1	0.8278	2	2	2	1	refseq
Staphylococcus~phage~6ec	Caudovirales	Siphoviridae	Sextaecvirus	53_0	Clustered	2	VC_53_0	2	0.3556	0.9548	0.3396	1	1	1	1	refseq
Staphylococcus~phage~812	Caudovirales	Myoviridae	Unassigned	66_0	Clustered	13	VC_66_0	13	0.4496	1	0.4496	3	1	1	1	refseq
Staphylococcus~phage~B166	Caudovirales	Siphoviridae	Unassigned	14_0	Clustered	37	VC_14_0	37	0.6186	1	0.6186	2	1	1	0.7643	refseq
Staphylococcus~phage~B236	Caudovirales	Siphoviridae	Unassigned	14_0	Clustered	37	VC_14_0	37	0.6186	1	0.6186	2	1	1	0.7643	refseq
Staphylococcus~phage~BP39	Unassigned	Unassigned	Unassigned	374_0	Clustered	8	VC_374_0	8	0.8278	1	0.8278	2	2	2	1	refseq
Staphylococcus~phage~CNPx	Unassigned	Unassigned	Unassigned	20_0	Clustered	7	VC_20_0	7	0.1557	1	0.1557	2	2	2	1	refseq
Staphylococcus~phage~DW2	Caudovirales	Siphoviridae	Unassigned	14_0	Clustered	37	VC_14_0	37	0.6186	1	0.6186	2	1	1	0.7643	refseq
Staphylococcus~phage~GH15	Caudovirales	Myoviridae	Kayvirus	66_0	Clustered	13	VC_66_0	13	0.4496	1	0.4496	3	1	1	1	refseq
Staphylococcus~phage~GRCS	Caudovirales	Podoviridae	Unassigned	374_0	Clustered	8	VC_374_0	8	0.8278	1	0.8278	2	2	2	1	refseq
Staphylococcus~phage~JD007	Caudovirales	Myoviridae	Kayvirus	66_0	Clustered	13	VC_66_0	13	0.4496	1	0.4496	3	1	1	1	refseq
Staphylococcus~phage~JS01	Caudovirales	Siphoviridae	Unassigned	13_0	Clustered	17	VC_13_0	17	0.3508	1	0.3508	2	2	2	0.7794	refseq
Staphylococcus~phage~MCE-2014	Caudovirales	Myoviridae	Kayvirus	66_0	Clustered	13	VC_66_0	13	0.4496	1	0.4496	3	1	1	1	refseq
Staphylococcus~phage~P108	Caudovirales	Myoviridae	Kayvirus	66_0	Clustered	13	VC_66_0	13	0.4496	1	0.4496	3	1	1	1	refseq
Staphylococcus~phage~P954	Caudovirales	Siphoviridae	Unassigned	13_0	Clustered	17	VC_13_0	17	0.3508	1	0.3508	2	2	2	0.7794	refseq
Staphylococcus~phage~PVL	Caudovirales	Siphoviridae	Unassigned	13_0	Clustered	17	VC_13_0	17	0.3508	1	0.3508	2	2	2	0.7794	refseq
Staphylococcus~phage~ROSA	Caudovirales	Siphoviridae	Unassigned	14_0	Clustered	37	VC_14_0	37	0.6186	1	0.6186	2	1	1	0.7643	refseq
Staphylococcus~phage~S24-1	Caudovirales	Podoviridae	Unassigned	374_0	Clustered	8	VC_374_0	8	0.8278	1	0.8278	2	2	2	1	refseq
Staphylococcus~phage~S25-3	Caudovirales	Myoviridae	Kayvirus	66_0	Clustered	13	VC_66_0	13	0.4496	1	0.4496	3	1	1	1	refseq
Staphylococcus~phage~S25-4	Caudovirales	Myoviridae	Kayvirus	66_0	Clustered	13	VC_66_0	13	0.4496	1	0.4496	3	1	1	1	refseq
Staphylococcus~phage~SA1	Caudovirales	Myoviridae	Unassigned	139_0	Clustered	16	VC_139_0	16	0.8786	1	0.8786	4	2	2	1	refseq
Staphylococcus~phage~SA12	Caudovirales	Siphoviridae	Unassigned	14_0	Clustered	37	VC_14_0	37	0.6186	1	0.6186	2	1	1	0.7643	refseq
Staphylococcus~phage~SA13	Caudovirales	Siphoviridae	Unassigned	14_0	Clustered	37	VC_14_0	37	0.6186	1	0.6186	2	1	1	0.7643	refseq
Staphylococcus~phage~SA97	Caudovirales	Siphoviridae	Unassigned	14_0	Clustered	37	VC_14_0	37	0.6186	1	0.6186	2	1	1	0.7643	refseq
Staphylococcus~phage~SAP-2	Caudovirales	Podoviridae	Unassigned	374_0	Clustered	8	VC_374_0	8	0.8278	1	0.8278	2	2	2	1	refseq
Staphylococcus~phage~SLPW	Unassigned	Unassigned	Unassigned	374_0	Clustered	8	VC_374_0	8	0.8278	1	0.8278	2	2	2	1	refseq
Staphylococcus~phage~SMSAP5	Caudovirales	Siphoviridae	Unassigned	3_0	Clustered	13	VC_3_0	13	0.3987	1	0.3987	2	2	2	1	refseq
Staphylococcus~phage~Sb-1	Caudovirales	Myoviridae	Kayvirus	66_0	Clustered	13	VC_66_0	13	0.4496	1	0.4496	3	1	1	1	refseq
Staphylococcus~phage~SpaA1	Caudovirales	Siphoviridae	Unassigned	220_1	Clustered	4	VC_220_1	4	0.3485	0.999829	0.3485	1	1	1	1	refseq
Staphylococcus~phage~Stau2	Caudovirales	Myoviridae	Silviavirus	66_1	Clustered	4	VC_66_1	4	0.0974	0.999982	0.0974	1	1	1	1	refseq
Staphylococcus~phage~StauST398-1	Caudovirales	Siphoviridae	Unassigned	14_0	Clustered	37	VC_14_0	37	0.6186	1	0.6186	2	1	1	0.7643	refseq
Staphylococcus~phage~StauST398-2	Caudovirales	Siphoviridae	Unassigned	3_0	Clustered	13	VC_3_0	13	0.3987	1	0.3987	2	2	2	1	refseq
Staphylococcus~phage~StauST398-3	Caudovirales	Siphoviridae	Unassigned	14_0	Clustered	37	VC_14_0	37	0.6186	1	0.6186	2	1	1	0.7643	refseq
Staphylococcus~phage~StauST398-4	Caudovirales	Siphoviridae	Unassigned	13_0	Clustered	17	VC_13_0	17	0.3508	1	0.3508	2	2	2	0.7794	refseq
Staphylococcus~phage~StauST398-5	Caudovirales	Siphoviridae	Unassigned	14_0	Clustered	37	VC_14_0	37	0.6186	1	0.6186	2	1	1	0.7643	refseq
Staphylococcus~phage~Team1	Caudovirales	Myoviridae	kayvirus	66_0	Clustered	13	VC_66_0	13	0.4496	1	0.4496	3	1	1	1	refseq
Staphylococcus~phage~YMC/09/04/R1988	Caudovirales	Siphoviridae	Unassigned	3_0	Clustered	13	VC_3_0	13	0.3987	1	0.3987	2	2	2	1	refseq
Staphylococcus~phage~phi2958PVL	Unassigned	Unassigned	Unassigned	3_0	Clustered	13	VC_3_0	13	0.3987	1	0.3987	2	2	2	1	refseq
Staphylococcus~phage~phi5967PVL	Caudovirales	Siphoviridae	Unassigned	13_0	Clustered	17	VC_13_0	17	0.3508	1	0.3508	2	2	2	0.7794	refseq
Staphylococcus~phage~phi7401PVL	Caudovirales	Siphoviridae	Unassigned	3_0	Clustered	13	VC_3_0	13	0.3987	1	0.3987	2	2	2	1	refseq
Staphylococcus~phage~phiBU01	Caudovirales	Siphoviridae	Unassigned	13_0	Clustered	17	VC_13_0	17	0.3508	1	0.3508	2	2	2	0.7794	refseq
Staphylococcus~phage~phiIPLA-RODI	Caudovirales	Myoviridae	Kayvirus	66_0	Clustered	13	VC_66_0	13	0.4496	1	0.4496	3	1	1	1	refseq
Staphylococcus~phage~phiJB	Caudovirales	Siphoviridae	Unassigned	14_0	Clustered	37	VC_14_0	37	0.6186	1	0.6186	2	1	1	0.7643	refseq
Staphylococcus~phage~phiN315	Caudovirales	Siphoviridae	Unassigned	13_0	Clustered	17	VC_13_0	17	0.3508	1	0.3508	2	2	2	0.7794	refseq
Staphylococcus~phage~phiNM	Caudovirales	Siphoviridae	Phietavirus	14_0	Clustered	37	VC_14_0	37	0.6186	1	0.6186	2	1	1	0.7643	refseq
Staphylococcus~phage~phiNM3	Caudovirales	Siphoviridae	Unassigned	13_0	Clustered	17	VC_13_0	17	0.3508	1	0.3508	2	2	2	0.7794	refseq
Staphylococcus~phage~phiPVL-CN125	Unassigned	Unassigned	Unassigned	13_0	Clustered	17	VC_13_0	17	0.3508	1	0.3508	2	2	2	0.7794	refseq
Staphylococcus~phage~phiSA12	Caudovirales	Myoviridae	Kayvirus	66_0	Clustered	13	VC_66_0	13	0.4496	1	0.4496	3	1	1	1	refseq
Staphylococcus~phage~phiSa119	Caudovirales	Siphoviridae	Unassigned	13_0	Clustered	17	VC_13_0	17	0.3508	1	0.3508	2	2	2	0.7794	refseq
Staphylococcus~phage~tp310-1	Unassigned	Unassigned	Unassigned	13_0	Clustered	17	VC_13_0	17	0.3508	1	0.3508	2	2	2	0.7794	refseq
Staphylococcus~phage~tp310-2	Caudovirales	Siphoviridae	Unassigned	3_0	Clustered	13	VC_3_0	13	0.3987	1	0.3987	2	2	2	1	refseq
Staphylococcus~phage~tp310-3	Unassigned	Unassigned	Unassigned	13_0	Clustered	17	VC_13_0	17	0.3508	1	0.3508	2	2	2	0.7794	refseq
Staphylococcus~phage~vB_SauM_Remus	Caudovirales	Myoviridae	Silviavirus	66_1	Clustered	4	VC_66_1	4	0.0974	0.999982	0.0974	1	1	1	1	refseq
Staphylococcus~phage~vB_SauM_Romulus	Caudovirales	Myoviridae	Silviavirus	66_1	Clustered	4	VC_66_1	4	0.0974	0.999982	0.0974	1	1	1	1	refseq
Staphylococcus~phage~vB_SauS_phi2	Caudovirales	Siphoviridae	Unassigned	3_0	Clustered	13	VC_3_0	13	0.3987	1	0.3987	2	2	2	1	refseq
Staphylococcus~phage~vB_SepS_SEP9	Caudovirales	Siphoviridae	Sextaecvirus	53_0	Clustered	2	VC_53_0	2	0.3556	0.9548	0.3396	1	1	1	1	refseq
Staphylococcus~prophage~phiPV83	Caudovirales	Siphoviridae	Unassigned	13_0	Clustered	17	VC_13_0	17	0.3508	1	0.3508	2	2	2	0.7794	refseq
Staphylococcus~virus~108PVL	Caudovirales	Siphoviridae	Biseptimavirus	13_0	Clustered	17	VC_13_0	17	0.3508	1	0.3508	2	2	2	0.7794	refseq
Staphylococcus~virus~11	Caudovirales	Siphoviridae	Phietavirus	14_0	Clustered	37	VC_14_0	37	0.6186	1	0.6186	2	1	1	0.7643	refseq
Staphylococcus~virus~13	Caudovirales	Siphoviridae	Biseptimavirus	13_0	Clustered	17	VC_13_0	17	0.3508	1	0.3508	2	2	2	0.7794	refseq
Staphylococcus~virus~187	Caudovirales	Siphoviridae	Phietavirus	14_0	Clustered	37	VC_14_0	37	0.6186	1	0.6186	2	1	1	0.7643	refseq
Staphylococcus~virus~29	Caudovirales	Siphoviridae	Phietavirus	14_0	Clustered	37	VC_14_0	37	0.6186	1	0.6186	2	1	1	0.7643	refseq
Staphylococcus~virus~37	Caudovirales	Siphoviridae	Phietavirus	20_0	Clustered	7	VC_20_0	7	0.1557	1	0.1557	2	2	2	1	refseq
Staphylococcus~virus~3a	Caudovirales	Siphoviridae	Triavirus	3_0	Clustered	13	VC_3_0	13	0.3987	1	0.3987	2	2	2	1	refseq
Staphylococcus~virus~42e	Caudovirales	Siphoviridae	Triavirus	3_0	Clustered	13	VC_3_0	13	0.3987	1	0.3987	2	2	2	1	refseq
Staphylococcus~virus~47	Caudovirales	Siphoviridae	Triavirus	3_0	Clustered	13	VC_3_0	13	0.3987	1	0.3987	2	2	2	1	refseq
Staphylococcus~virus~52a	Caudovirales	Siphoviridae	Phietavirus	14_0	Clustered	37	VC_14_0	37	0.6186	1	0.6186	2	1	1	0.7643	refseq
Staphylococcus~virus~53	Caudovirales	Siphoviridae	Phietavirus	14_0	Clustered	37	VC_14_0	37	0.6186	1	0.6186	2	1	1	0.7643	refseq
Staphylococcus~virus~55	Caudovirales	Siphoviridae	Phietavirus	14_0	Clustered	37	VC_14_0	37	0.6186	1	0.6186	2	1	1	0.7643	refseq
Staphylococcus~virus~69	Caudovirales	Siphoviridae	Phietavirus	14_0	Clustered	37	VC_14_0	37	0.6186	1	0.6186	2	1	1	0.7643	refseq
Staphylococcus~virus~71	Caudovirales	Siphoviridae	Phietavirus	14_0	Clustered	37	VC_14_0	37	0.6186	1	0.6186	2	1	1	0.7643	refseq
Staphylococcus~virus~77	Caudovirales	Siphoviridae	Biseptimavirus	13_0	Clustered	17	VC_13_0	17	0.3508	1	0.3508	2	2	2	0.7794	refseq
Staphylococcus~virus~80	Caudovirales	Siphoviridae	Phietavirus	14_0	Clustered	37	VC_14_0	37	0.6186	1	0.6186	2	1	1	0.7643	refseq
Staphylococcus~virus~80alpha	Caudovirales	Siphoviridae	Phietavirus	14_0	Clustered	37	VC_14_0	37	0.6186	1	0.6186	2	1	1	0.7643	refseq
Staphylococcus~virus~85	Caudovirales	Siphoviridae	Phietavirus	14_0	Clustered	37	VC_14_0	37	0.6186	1	0.6186	2	1	1	0.7643	refseq
Staphylococcus~virus~88	Caudovirales	Siphoviridae	Phietavirus	14_0	Clustered	37	VC_14_0	37	0.6186	1	0.6186	2	1	1	0.7643	refseq
Staphylococcus~virus~92	Caudovirales	Siphoviridae	Phietavirus	14_0	Clustered	37	VC_14_0	37	0.6186	1	0.6186	2	1	1	0.7643	refseq
Staphylococcus~virus~96	Caudovirales	Siphoviridae	Phietavirus	14_0	Clustered	37	VC_14_0	37	0.6186	1	0.6186	2	1	1	0.7643	refseq
Staphylococcus~virus~CNPH82	Caudovirales	Siphoviridae	Phietavirus	20_0	Clustered	7	VC_20_0	7	0.1557	1	0.1557	2	2	2	1	refseq
Staphylococcus~virus~EW	Caudovirales	Siphoviridae	Phietavirus	20_0	Clustered	7	VC_20_0	7	0.1557	1	0.1557	2	2	2	1	refseq
Staphylococcus~virus~G1	Caudovirales	Myoviridae	Kayvirus	66_0	Clustered	13	VC_66_0	13	0.4496	1	0.4496	3	1	1	1	refseq
Staphylococcus~virus~IPLA35	Caudovirales	Siphoviridae	Triavirus	3_0	Clustered	13	VC_3_0	13	0.3987	1	0.3987	2	2	2	1	refseq
Staphylococcus~virus~IPLA5	Caudovirales	Siphoviridae	Phietavirus	20_0	Clustered	7	VC_20_0	7	0.1557	1	0.1557	2	2	2	1	refseq
Staphylococcus~virus~IPLA7	Caudovirales	Siphoviridae	Phietavirus	20_0	Clustered	7	VC_20_0	7	0.1557	1	0.1557	2	2	2	1	refseq
Staphylococcus~virus~IPLA88	Caudovirales	Siphoviridae	Phietavirus	14_0	Clustered	37	VC_14_0	37	0.6186	1	0.6186	2	1	1	0.7643	refseq
Staphylococcus~virus~K	Caudovirales	Myoviridae	Kayvirus	66_0	Clustered	13	VC_66_0	13	0.4496	1	0.4496	3	1	1	1	refseq
Staphylococcus~virus~PH15	Caudovirales	Siphoviridae	Phietavirus	20_0	Clustered	7	VC_20_0	7	0.1557	1	0.1557	2	2	2	1	refseq
Staphylococcus~virus~SA11	Caudovirales	Myoviridae	Silviavirus	66_1	Clustered	4	VC_66_1	4	0.0974	0.999982	0.0974	1	1	1	1	refseq
Staphylococcus~virus~SAP26	Caudovirales	Siphoviridae	Phietavirus	14_0	Clustered	37	VC_14_0	37	0.6186	1	0.6186	2	1	1	0.7643	refseq
Staphylococcus~virus~X2	Caudovirales	Siphoviridae	Phietavirus	14_0	Clustered	37	VC_14_0	37	0.6186	1	0.6186	2	1	1	0.7643	refseq
Staphylococcus~virus~phi12	Caudovirales	Siphoviridae	Triavirus	3_0	Clustered	13	VC_3_0	13	0.3987	1	0.3987	2	2	2	1	refseq
Staphylococcus~virus~phiETA	Caudovirales	Siphoviridae	Phietavirus	14_0	Clustered	37	VC_14_0	37	0.6186	1	0.6186	2	1	1	0.7643	refseq
Staphylococcus~virus~phiETA2	Caudovirales	Siphoviridae	Phietavirus	14_0	Clustered	37	VC_14_0	37	0.6186	1	0.6186	2	1	1	0.7643	refseq
Staphylococcus~virus~phiETA3	Caudovirales	Siphoviridae	Phietavirus	14_0	Clustered	37	VC_14_0	37	0.6186	1	0.6186	2	1	1	0.7643	refseq
Staphylococcus~virus~phiMR11	Caudovirales	Siphoviridae	Phietavirus	14_0	Clustered	37	VC_14_0	37	0.6186	1	0.6186	2	1	1	0.7643	refseq
Staphylococcus~virus~phiMR25	Caudovirales	Siphoviridae	Phietavirus	14_0	Clustered	37	VC_14_0	37	0.6186	1	0.6186	2	1	1	0.7643	refseq
Staphylococcus~virus~phiNM2	Caudovirales	Siphoviridae	Phietavirus	14_0	Clustered	37	VC_14_0	37	0.6186	1	0.6186	2	1	1	0.7643	refseq
Staphylococcus~virus~phiNM4	Caudovirales	Siphoviridae	Phietavirus	14_0	Clustered	37	VC_14_0	37	0.6186	1	0.6186	2	1	1	0.7643	refseq
Staphylococcus~virus~phiSLT	Caudovirales	Siphoviridae	Triavirus	3_0	Clustered	13	VC_3_0	13	0.3987	1	0.3987	2	2	2	1	refseq
Stenotrophomonas~phage~IME13	Caudovirales	Myoviridae	Secunda5virus	5_1	Clustered	5	VC_5_1	5	0.0873	1	0.0873	1	1	1	0.9	refseq
Stenotrophomonas~phage~IME15	Caudovirales	Podoviridae	Unassigned	30_0	Clustered	58	VC_30_0	58	0.9437	1	0.9437	3	2	2	1	refseq
Stenotrophomonas~phage~S1	Caudovirales	Siphoviridae	Unassigned	112_0	Clustered	2	VC_112_0	2	0.1678	0.921044	0.1545	1	2	1	1	refseq
Stenotrophomonas~phage~SMA7	Unassigned	Inoviridae	Unassigned	683_0	Clustered	2	VC_683_0	2	0.666	0.5	0.333	1	1	1	1	refseq
Stenotrophomonas~phage~Smp131	Caudovirales	Myoviridae	Unassigned	72_0	Clustered	29	VC_72_0	29	0.8485	1	0.8485	2	1	1	1	refseq
Stenotrophomonas~phage~phiSHP2	Unassigned	Inoviridae	Unassigned	683_0	Clustered	2	VC_683_0	2	0.666	0.5	0.333	1	1	1	1	refseq
Stenotrophomonas~phage~vB_SmaS-DLP_2	Caudovirales	Siphoviridae	Unassigned	56_0	Clustered	6	VC_56_0	6	0.3955	1	0.3955	2	1	1	1	refseq
Streptococcus~phage~20617	Unassigned	Unassigned	Unassigned	96_0	Clustered	8	VC_96_0	8	0.4292	1	0.4292	2	2	2	1	refseq
Streptococcus~phage~315.1	Caudovirales	Podoviridae	Unassigned	132_0	Clustered	6	VC_132_0	6	0.3646	0.999951	0.3646	1	3	2	0.8667	refseq
Streptococcus~phage~315.4	Caudovirales	Podoviridae	Unassigned	65_0	Clustered	7	VC_65_0	7	0.3671	1	0.3671	1	3	2	0.9048	refseq
Streptococcus~phage~315.6	Caudovirales	Podoviridae	Unassigned	119_0	Clustered	2	VC_119_0	2	0.217	0.953873	0.207	1	2	1	1	refseq
Streptococcus~phage~A25	Caudovirales	Podoviridae	Unassigned	65_0	Clustered	7	VC_65_0	7	0.3671	1	0.3671	1	3	2	0.9048	refseq
Streptococcus~phage~APCM01	Caudovirales	Siphoviridae	Unassigned	69_0	Clustered	9	VC_69_0	9	0.3228	1	0.3228	2	1	1	1	refseq
Streptococcus~phage~Cp-1	Caudovirales	Podoviridae	Cp1virus	364_0	Clustered	3	VC_364_0	3	0.1412	0.717139	0.1013	2	1	1	1	refseq
Streptococcus~phage~DCC1738	Unassigned	Unassigned	Unassigned	197_0	Clustered	10	VC_197_0	10	0.7536	1	0.7536	1	1	1	1	refseq
Streptococcus~phage~Dp-1	Caudovirales	Siphoviridae	Unassigned	174_0	Clustered	3	VC_174_0	3	0.2999	0.997636	0.2992	1	2	2	1	refseq
Streptococcus~phage~IC1	Unassigned	Unassigned	Unassigned	197_0	Clustered	10	VC_197_0	10	0.7536	1	0.7536	1	1	1	1	refseq
Streptococcus~phage~K13	Unassigned	Unassigned	Unassigned	197_0	Clustered	10	VC_197_0	10	0.7536	1	0.7536	1	1	1	1	refseq
Streptococcus~phage~M102	Caudovirales	Siphoviridae	Unassigned	69_0	Clustered	9	VC_69_0	9	0.3228	1	0.3228	2	1	1	1	refseq
Streptococcus~phage~M102AD	Caudovirales	Siphoviridae	Unassigned	69_0	Clustered	9	VC_69_0	9	0.3228	1	0.3228	2	1	1	1	refseq
Streptococcus~phage~MM1	Caudovirales	Siphoviridae	Unassigned	65_0	Clustered	7	VC_65_0	7	0.3671	1	0.3671	1	3	2	0.9048	refseq
Streptococcus~phage~P9	Caudovirales	Siphoviridae	Unassigned	119_0	Clustered	2	VC_119_0	2	0.217	0.953873	0.207	1	2	1	1	refseq
Streptococcus~phage~PH10	Caudovirales	Siphoviridae	Unassigned	132_0	Clustered	6	VC_132_0	6	0.3646	0.999951	0.3646	1	3	2	0.8667	refseq
Streptococcus~phage~SPQS1	Caudovirales	Siphoviridae	Sap6virus	423_0	Clustered	4	VC_423_0	4	0.9031	0.999888	0.903	2	1	1	1	refseq
Streptococcus~phage~SpSL1	Caudovirales	Siphoviridae	Unassigned	132_0	Clustered	6	VC_132_0	6	0.3646	0.999951	0.3646	1	3	2	0.8667	refseq
Streptococcus~phage~TP-778L	Caudovirales	Siphoviridae	Unassigned	96_0	Clustered	8	VC_96_0	8	0.4292	1	0.4292	2	2	2	1	refseq
Streptococcus~phage~TP-J34	Caudovirales	Siphoviridae	Unassigned	96_0	Clustered	8	VC_96_0	8	0.4292	1	0.4292	2	2	2	1	refseq
Streptococcus~phage~YMC-2011	Caudovirales	Siphoviridae	Unassigned	69_0	Clustered	9	VC_69_0	9	0.3228	1	0.3228	2	1	1	1	refseq
Streptococcus~phage~phi3396	Caudovirales	Siphoviridae	Unassigned	132_0	Clustered	6	VC_132_0	6	0.3646	0.999951	0.3646	1	3	2	0.8667	refseq
Streptococcus~phage~phiARI0004	Unassigned	Unassigned	Unassigned	197_0	Clustered	10	VC_197_0	10	0.7536	1	0.7536	1	1	1	1	refseq
Streptococcus~phage~phiARI0031	Unassigned	Unassigned	Unassigned	197_0	Clustered	10	VC_197_0	10	0.7536	1	0.7536	1	1	1	1	refseq
Streptococcus~phage~phiARI0131-1	Unassigned	Unassigned	Unassigned	197_0	Clustered	10	VC_197_0	10	0.7536	1	0.7536	1	1	1	1	refseq
Streptococcus~phage~phiARI0131-2	Unassigned	Unassigned	Unassigned	132_0	Clustered	6	VC_132_0	6	0.3646	0.999951	0.3646	1	3	2	0.8667	refseq
Streptococcus~phage~phiARI0460-1	Unassigned	Unassigned	Unassigned	197_0	Clustered	10	VC_197_0	10	0.7536	1	0.7536	1	1	1	1	refseq
Streptococcus~phage~phiARI0462	Unassigned	Unassigned	Unassigned	197_0	Clustered	10	VC_197_0	10	0.7536	1	0.7536	1	1	1	1	refseq
Streptococcus~phage~phiARI0468-1	Unassigned	Unassigned	Unassigned	197_0	Clustered	10	VC_197_0	10	0.7536	1	0.7536	1	1	1	1	refseq
Streptococcus~phage~phiARI0468-2	Unassigned	Unassigned	Unassigned	197_0	Clustered	10	VC_197_0	10	0.7536	1	0.7536	1	1	1	1	refseq
Streptococcus~phage~phiARI0468-4	Unassigned	Unassigned	Unassigned	65_0	Clustered	7	VC_65_0	7	0.3671	1	0.3671	1	3	2	0.9048	refseq
Streptococcus~phage~phiARI0923	Unassigned	Unassigned	Unassigned	132_0	Clustered	6	VC_132_0	6	0.3646	0.999951	0.3646	1	3	2	0.8667	refseq
Streptococcus~phage~phiBHN167	Unassigned	Unassigned	Unassigned	65_0	Clustered	7	VC_65_0	7	0.3671	1	0.3671	1	3	2	0.9048	refseq
Streptococcus~phage~phiNJ2	Caudovirales	Siphoviridae	Unassigned	65_0	Clustered	7	VC_65_0	7	0.3671	1	0.3671	1	3	2	0.9048	refseq
Streptococcus~virus~2972	Caudovirales	Siphoviridae	Sfi11virus	96_0	Clustered	8	VC_96_0	8	0.4292	1	0.4292	2	2	2	1	refseq
Streptococcus~virus~7201	Caudovirales	Siphoviridae	Sfi21dt1virus	69_0	Clustered	9	VC_69_0	9	0.3228	1	0.3228	2	1	1	1	refseq
Streptococcus~virus~858	Caudovirales	Siphoviridae	Sfi11virus	96_0	Clustered	8	VC_96_0	8	0.4292	1	0.4292	2	2	2	1	refseq
Streptococcus~virus~9871	Unassigned	Unassigned	Unassigned	133_1	Clustered	6	VC_133_1	6	0.2799	1	0.2799	1	2	2	1	refseq
Streptococcus~virus~9872	Unassigned	Unassigned	Unassigned	133_1	Clustered	6	VC_133_1	6	0.2799	1	0.2799	1	2	2	1	refseq
Streptococcus~virus~9874	Unassigned	Unassigned	Unassigned	133_1	Clustered	6	VC_133_1	6	0.2799	1	0.2799	1	2	2	1	refseq
Streptococcus~virus~ALQ132	Caudovirales	Siphoviridae	Sfi11virus	96_0	Clustered	8	VC_96_0	8	0.4292	1	0.4292	2	2	2	1	refseq
Streptococcus~virus~DT1	Caudovirales	Siphoviridae	Sfi21dt1virus	69_0	Clustered	9	VC_69_0	9	0.3228	1	0.3228	2	1	1	1	refseq
Streptococcus~virus~O1205	Caudovirales	Siphoviridae	Sfi11virus	96_0	Clustered	8	VC_96_0	8	0.4292	1	0.4292	2	2	2	1	refseq
Streptococcus~virus~Sfi11	Caudovirales	Siphoviridae	Sfi11virus	96_0	Clustered	8	VC_96_0	8	0.4292	1	0.4292	2	2	2	1	refseq
Streptococcus~virus~Sfi19	Caudovirales	Siphoviridae	Sfi21dt1virus	69_0	Clustered	9	VC_69_0	9	0.3228	1	0.3228	2	1	1	1	refseq
Streptococcus~virus~Sfi21	Caudovirales	Siphoviridae	Sfi21dt1virus	69_0	Clustered	9	VC_69_0	9	0.3228	1	0.3228	2	1	1	1	refseq
Streptococcus~virus~phiAbc2	Caudovirales	Siphoviridae	Sfi21dt1virus	69_0	Clustered	9	VC_69_0	9	0.3228	1	0.3228	2	1	1	1	refseq
Streptomyce~phage~TG1	Caudovirales	Siphoviridae	Phic31virus	508_0	Clustered	3	VC_508_0	3	0.756	0.993075	0.7508	1	1	1	1	refseq
Streptomyces~phage~Amela	Caudovirales	Siphoviridae	Camvirus	314_0	Clustered	10	VC_314_0	10	0.9855	1	0.9855	4	2	2	1	refseq
Streptomyces~phage~Caliburn	Caudovirales	Siphoviridae	Likavirus	314_0	Clustered	10	VC_314_0	10	0.9855	1	0.9855	4	2	2	1	refseq
Streptomyces~phage~Izzy	Caudovirales	Siphoviridae	Likavirus	314_0	Clustered	10	VC_314_0	10	0.9855	1	0.9855	4	2	2	1	refseq
Streptomyces~phage~Lannister	Caudovirales	Siphoviridae	Likavirus	314_0	Clustered	10	VC_314_0	10	0.9855	1	0.9855	4	2	2	1	refseq
Streptomyces~phage~Lika	Caudovirales	Siphoviridae	Likavirus	314_0	Clustered	10	VC_314_0	10	0.9855	1	0.9855	4	2	2	1	refseq
Streptomyces~phage~Nanodon	Unassigned	Unassigned	Unassigned	314_0	Clustered	10	VC_314_0	10	0.9855	1	0.9855	4	2	2	1	refseq
Streptomyces~phage~R4	Caudovirales	Siphoviridae	R4virus	314_0	Clustered	10	VC_314_0	10	0.9855	1	0.9855	4	2	2	1	refseq
Streptomyces~phage~SF1	Caudovirales	Siphoviridae	Unassigned	266_0	Clustered	3	VC_266_0	3	0.5206	0.9966	0.5189	1	1	1	1	refseq
Streptomyces~phage~SF3	Caudovirales	Siphoviridae	Unassigned	266_0	Clustered	3	VC_266_0	3	0.5206	0.9966	0.5189	1	1	1	1	refseq
Streptomyces~phage~Sujidade	Caudovirales	Siphoviridae	Likavirus	314_0	Clustered	10	VC_314_0	10	0.9855	1	0.9855	4	2	2	1	refseq
Streptomyces~phage~TP1604	Caudovirales	Siphoviridae	Ydn12virus	365_0	Clustered	3	VC_365_0	3	0.8118	0.99712	0.8094	2	1	1	1	refseq
Streptomyces~phage~VWB	Caudovirales	Siphoviridae	Unassigned	266_0	Clustered	3	VC_266_0	3	0.5206	0.9966	0.5189	1	1	1	1	refseq
Streptomyces~phage~YDN12	Caudovirales	Siphoviridae	Ydn12virus	365_0	Clustered	3	VC_365_0	3	0.8118	0.99712	0.8094	2	1	1	1	refseq
Streptomyces~phage~Zemlya	Caudovirales	Siphoviridae	Likavirus	314_0	Clustered	10	VC_314_0	10	0.9855	1	0.9855	4	2	2	1	refseq
Streptomyces~phage~phiHau3	Caudovirales	Siphoviridae	Unassigned	314_0	Clustered	10	VC_314_0	10	0.9855	1	0.9855	4	2	2	1	refseq
Streptomyces~phage~phiSAJS1	Caudovirales	Siphoviridae	Unassigned	365_0	Clustered	3	VC_365_0	3	0.8118	0.99712	0.8094	2	1	1	1	refseq
Streptomyces~virus~phiBT1	Caudovirales	Siphoviridae	Phic31virus	508_0	Clustered	3	VC_508_0	3	0.756	0.993075	0.7508	1	1	1	1	refseq
Streptomyces~virus~phiC31	Caudovirales	Siphoviridae	Phic31virus	508_0	Clustered	3	VC_508_0	3	0.756	0.993075	0.7508	1	1	1	1	refseq
Stx2-converting~phage~86	Caudovirales	Podoviridae	Unassigned	28_1	Clustered	13	VC_28_1	13	0.5611	1	0.5611	4	1	1	0.9103	refseq
Sulfitobacter~phage~EE36phi1	Caudovirales	Podoviridae	Unassigned	101_0	Clustered	4	VC_101_0	4	0.1811	0.999983	0.1811	2	1	1	1	refseq
Sulfitobacter~phage~NYA-2014a	Unassigned	Unassigned	Unassigned	417_0	Clustered	3	VC_417_0	3	0.9294	0.994708	0.9245	1	1	1	1	refseq
Sulfitobacter~phage~pCB2047-A	Unassigned	Unassigned	Unassigned	417_0	Clustered	3	VC_417_0	3	0.9294	0.994708	0.9245	1	1	1	1	refseq
Sulfitobacter~phage~pCB2047-C	Unassigned	Unassigned	Unassigned	417_0	Clustered	3	VC_417_0	3	0.9294	0.994708	0.9245	1	1	1	1	refseq
Sulfitobacter~phage~phiCB2047-B	Caudovirales	Podoviridae	Unassigned	101_0	Clustered	4	VC_101_0	4	0.1811	0.999983	0.1811	2	1	1	1	refseq
Sulfolobales~Virus~YNP2	Unassigned	Unassigned	Unassigned	502_0	Clustered	2	VC_502_0	2	0.6471	0.918133	0.5941	1	1	1	1	refseq
Sulfolobales~virus~YNP1	Unassigned	Unassigned	Unassigned	502_0	Clustered	2	VC_502_0	2	0.6471	0.918133	0.5941	1	1	1	1	refseq
Sulfolobus~islandicus~filamentous~virus	Ligamenvirales	Lipothrixviridae	Betalipothrixvirus	442_0	Clustered	6	VC_442_0	6	0.9519	0.999982	0.9518	1	1	1	1	refseq
Sulfolobus~islandicus~rod-shaped~virus~1	Ligamenvirales	Rudiviridae	Rudivirus	288_0	Clustered	11	VC_288_0	11	0.7517	1	0.7517	2	2	2	1	refseq
Sulfolobus~islandicus~rod-shaped~virus~10	Unassigned	Unassigned	Unassigned	288_0	Clustered	11	VC_288_0	11	0.7517	1	0.7517	2	2	2	1	refseq
Sulfolobus~islandicus~rod-shaped~virus~11	Unassigned	Unassigned	Unassigned	288_0	Clustered	11	VC_288_0	11	0.7517	1	0.7517	2	2	2	1	refseq
Sulfolobus~islandicus~rod-shaped~virus~2	Ligamenvirales	Rudiviridae	Rudivirus	288_0	Clustered	11	VC_288_0	11	0.7517	1	0.7517	2	2	2	1	refseq
Sulfolobus~islandicus~rod-shaped~virus~4	Unassigned	Unassigned	Unassigned	288_0	Clustered	11	VC_288_0	11	0.7517	1	0.7517	2	2	2	1	refseq
Sulfolobus~islandicus~rod-shaped~virus~5	Unassigned	Unassigned	Unassigned	288_0	Clustered	11	VC_288_0	11	0.7517	1	0.7517	2	2	2	1	refseq
Sulfolobus~islandicus~rod-shaped~virus~6	Unassigned	Unassigned	Unassigned	288_0	Clustered	11	VC_288_0	11	0.7517	1	0.7517	2	2	2	1	refseq
Sulfolobus~islandicus~rod-shaped~virus~7	Unassigned	Unassigned	Unassigned	288_0	Clustered	11	VC_288_0	11	0.7517	1	0.7517	2	2	2	1	refseq
Sulfolobus~islandicus~rod-shaped~virus~8	Unassigned	Unassigned	Unassigned	288_0	Clustered	11	VC_288_0	11	0.7517	1	0.7517	2	2	2	1	refseq
Sulfolobus~islandicus~rod-shaped~virus~9	Unassigned	Unassigned	Unassigned	288_0	Clustered	11	VC_288_0	11	0.7517	1	0.7517	2	2	2	1	refseq
Sulfolobus~islandicus~rudivirus~3	Unassigned	Unassigned	Unassigned	288_0	Clustered	11	VC_288_0	11	0.7517	1	0.7517	2	2	2	1	refseq
Sulfolobus~monocaudavirus~SMV1	Unassigned	Unassigned	Unassigned	414_0	Clustered	4	VC_414_0	4	0.7211	0.999819	0.721	1	1	1	1	refseq
Sulfolobus~monocaudavirus~SMV2	Unassigned	Unassigned	Unassigned	414_0	Clustered	4	VC_414_0	4	0.7211	0.999819	0.721	1	1	1	1	refseq
Sulfolobus~monocaudavirus~SMV3	Unassigned	Unassigned	Unassigned	414_0	Clustered	4	VC_414_0	4	0.7211	0.999819	0.721	1	1	1	1	refseq
Sulfolobus~monocaudavirus~SMV4	Unassigned	Unassigned	Unassigned	414_0	Clustered	4	VC_414_0	4	0.7211	0.999819	0.721	1	1	1	1	refseq
Sulfolobus~spindle-shaped~virus~1	Unassigned	Fuselloviridae	Alphafusellovirus	413_0	Clustered	9	VC_413_0	9	0.9081	0.999998	0.9081	2	1	1	1	refseq
Sulfolobus~spindle-shaped~virus~2	Unassigned	Fuselloviridae	Alphafusellovirus	413_0	Clustered	9	VC_413_0	9	0.9081	0.999998	0.9081	2	1	1	1	refseq
Sulfolobus~spindle-shaped~virus~4	Unassigned	Fuselloviridae	Alphafusellovirus	413_0	Clustered	9	VC_413_0	9	0.9081	0.999998	0.9081	2	1	1	1	refseq
Sulfolobus~spindle-shaped~virus~5	Unassigned	Fuselloviridae	Alphafusellovirus	413_0	Clustered	9	VC_413_0	9	0.9081	0.999998	0.9081	2	1	1	1	refseq
Sulfolobus~spindle-shaped~virus~6	Unassigned	Fuselloviridae	Betafusellovirus	413_0	Clustered	9	VC_413_0	9	0.9081	0.999998	0.9081	2	1	1	1	refseq
Sulfolobus~spindle-shaped~virus~7	Unassigned	Fuselloviridae	Alphafusellovirus	413_0	Clustered	9	VC_413_0	9	0.9081	0.999998	0.9081	2	1	1	1	refseq
Sulfolobus~turreted~icosahedral~virus~1	Unassigned	Turriviridae	Alphaturrivirus	748_0	Clustered	2	VC_748_0	2	1	1	1	1	1	1	1	refseq
Sulfolobus~turreted~icosahedral~virus~2	Unassigned	Turriviridae	Alphaturrivirus	748_0	Clustered	2	VC_748_0	2	1	1	1	1	1	1	1	refseq
Sulfolobus~virus~Kamchatka~1	Unassigned	Fuselloviridae	Alphafusellovirus	413_0	Clustered	9	VC_413_0	9	0.9081	0.999998	0.9081	2	1	1	1	refseq
Sulfolobus~virus~Ragged~Hills	Unassigned	Fuselloviridae	Alphafusellovirus	413_0	Clustered	9	VC_413_0	9	0.9081	0.999998	0.9081	2	1	1	1	refseq
Sulfolobus~virus~STSV1	Unassigned	Bicaudaviridae	Unassigned	471_0	Clustered	2	VC_471_0	2	0.7639	0.855578	0.6536	1	1	1	1	refseq
Sulfolobus~virus~STSV2	Unassigned	Bicaudaviridae	Unassigned	471_0	Clustered	2	VC_471_0	2	0.7639	0.855578	0.6536	1	1	1	1	refseq
Synechococcus~phage~ACG-2014b	Caudovirales	Myoviridae	Unassigned	29_6	Clustered	6	VC_29_6	6	0.0695	0.999999	0.0695	1	2	1	1	refseq
Synechococcus~phage~ACG-2014c	Caudovirales	Myoviridae	Unassigned	29_6	Clustered	6	VC_29_6	6	0.0695	0.999999	0.0695	1	2	1	1	refseq
Synechococcus~phage~ACG-2014e	Caudovirales	Myoviridae	Unassigned	29_13	Clustered	4	VC_29_13	4	0.0523	0.999925	0.0523	1	2	2	1	refseq
Synechococcus~phage~ACG-2014g	Caudovirales	Myoviridae	Unassigned	29_6	Clustered	6	VC_29_6	6	0.0695	0.999999	0.0695	1	2	1	1	refseq
Synechococcus~phage~ACG-2014i	Caudovirales	Myoviridae	Unassigned	29_13	Clustered	4	VC_29_13	4	0.0523	0.999925	0.0523	1	2	2	1	refseq
Synechococcus~phage~ACG-2014j	Caudovirales	Myoviridae	Unassigned	29_13	Clustered	4	VC_29_13	4	0.0523	0.999925	0.0523	1	2	2	1	refseq
Synechococcus~phage~P60	Caudovirales	Podoviridae	Unassigned	88_0	Clustered	18	VC_88_0	18	0.8091	1	0.8091	1	2	2	1	refseq
Synechococcus~phage~S-CAM1	Caudovirales	Myoviridae	Unassigned	29_15	Clustered	2	VC_29_15	2	0.0168	0.938816	0.0158	1	2	2	1	refseq
Synechococcus~phage~S-CAM22	Unassigned	Unassigned	Unassigned	29_4	Clustered	3	VC_29_4	3	0.0267	0.98003	0.0261	1	2	2	0.6667	refseq
Synechococcus~phage~S-CAM3	Unassigned	Unassigned	Unassigned	29_15	Clustered	2	VC_29_15	2	0.0168	0.938816	0.0158	1	2	2	1	refseq
Synechococcus~phage~S-CAM4	Unassigned	Unassigned	Unassigned	29_13	Clustered	4	VC_29_13	4	0.0523	0.999925	0.0523	1	2	2	1	refseq
Synechococcus~phage~S-CAM8	Caudovirales	Myoviridae	Unassigned	29_6	Clustered	6	VC_29_6	6	0.0695	0.999999	0.0695	1	2	1	1	refseq
Synechococcus~phage~S-CBP1	Caudovirales	Podoviridae	Unassigned	88_0	Clustered	18	VC_88_0	18	0.8091	1	0.8091	1	2	2	1	refseq
Synechococcus~phage~S-CBP2	Unassigned	Unassigned	Unassigned	88_0	Clustered	18	VC_88_0	18	0.8091	1	0.8091	1	2	2	1	refseq
Synechococcus~phage~S-CBP3	Unassigned	Unassigned	Unassigned	88_0	Clustered	18	VC_88_0	18	0.8091	1	0.8091	1	2	2	1	refseq
Synechococcus~phage~S-CBP4	Caudovirales	Podoviridae	Unassigned	88_0	Clustered	18	VC_88_0	18	0.8091	1	0.8091	1	2	2	1	refseq
Synechococcus~phage~S-CBS1	Caudovirales	Siphoviridae	Unassigned	293_0	Clustered	2	VC_293_0	2	0.6546	0.912378	0.5972	1	1	1	1	refseq
Synechococcus~phage~S-CBS2	Caudovirales	Siphoviridae	Unassigned	505_0	Clustered	2	VC_505_0	2	0.7959	0.879217	0.6997	1	1	1	1	refseq
Synechococcus~phage~S-CBS3	Caudovirales	Siphoviridae	Unassigned	293_0	Clustered	2	VC_293_0	2	0.6546	0.912378	0.5972	1	1	1	1	refseq
Synechococcus~phage~S-IOM18	Caudovirales	Myoviridae	Unassigned	29_4	Clustered	3	VC_29_4	3	0.0267	0.98003	0.0261	1	2	2	0.6667	refseq
Synechococcus~phage~S-MbCM100	Caudovirales	Myoviridae	Unassigned	29_6	Clustered	6	VC_29_6	6	0.0695	0.999999	0.0695	1	2	1	1	refseq
Synechococcus~phage~S-RIM2~R1_1999	Caudovirales	Myoviridae	Unassigned	29_4	Clustered	3	VC_29_4	3	0.0267	0.98003	0.0261	1	2	2	0.6667	refseq
Synechococcus~phage~S-RIM8~A.HR1	Caudovirales	Myoviridae	Unassigned	29_3	Clustered	2	VC_29_3	2	0.0132	0.875654	0.0116	1	2	2	1	refseq
Synechococcus~phage~S-RIP1	Caudovirales	Podoviridae	Unassigned	88_0	Clustered	18	VC_88_0	18	0.8091	1	0.8091	1	2	2	1	refseq
Synechococcus~phage~S-RIP2	Caudovirales	Podoviridae	Unassigned	88_0	Clustered	18	VC_88_0	18	0.8091	1	0.8091	1	2	2	1	refseq
Synechococcus~phage~S-SM1	Caudovirales	Myoviridae	Unassigned	29_32	Clustered	2	VC_29_32	2	0.0133	0.870306	0.0116	1	1	1	1	refseq
Synechococcus~phage~S-SSM5	Caudovirales	Myoviridae	Unassigned	29_32	Clustered	2	VC_29_32	2	0.0133	0.870306	0.0116	1	1	1	1	refseq
Synechococcus~phage~Syn5	Caudovirales	Podoviridae	Unassigned	88_0	Clustered	18	VC_88_0	18	0.8091	1	0.8091	1	2	2	1	refseq
Synechococcus~phage~metaG-MbCM1	Caudovirales	Myoviridae	Unassigned	29_29	Clustered	2	VC_29_29	2	0.0141	0.918228	0.013	1	1	1	1	refseq
Temperate~phage~phiNIH1.1	Caudovirales	Siphoviridae	Unassigned	65_0	Clustered	7	VC_65_0	7	0.3671	1	0.3671	1	3	2	0.9048	refseq
Thalassomonas~phage~BA3	Caudovirales	Podoviridae	Unassigned	79_0	Clustered	20	VC_79_0	20	0.4909	1	0.4909	1	2	2	1	refseq
Thermoproteus~tenax~spherical~virus~1	Unassigned	Globuloviridae	Globulovirus	746_0	Clustered	2	VC_746_0	2	1	1	1	1	1	1	1	refseq
Thermus~phage~TMA	Caudovirales	Myoviridae	Unassigned	749_0	Clustered	2	VC_749_0	2	1	1	1	1	1	1	1	refseq
Thermus~phage~phiYS40	Caudovirales	Myoviridae	Unassigned	749_0	Clustered	2	VC_749_0	2	1	1	1	1	1	1	1	refseq
Thermus~virus~IN93	Unassigned	Sphaerolipoviridae	Gammasphaerolipovirus	750_0	Clustered	2	VC_750_0	2	1	1	1	1	1	1	1	refseq
Thermus~virus~P23-45	Caudovirales	Siphoviridae	P23virus	751_0	Clustered	2	VC_751_0	2	1	1	1	1	1	1	1	refseq
Thermus~virus~P23-77	Unassigned	Sphaerolipoviridae	Gammasphaerolipovirus	750_0	Clustered	2	VC_750_0	2	1	1	1	1	1	1	1	refseq
Thermus~virus~P74-26	Caudovirales	Siphoviridae	P23virus	751_0	Clustered	2	VC_751_0	2	1	1	1	1	1	1	1	refseq
Tsukamurella~phage~TIN2	Caudovirales	Siphoviridae	Tin2virus	262_1	Clustered	7	VC_262_1	7	0.5082	1	0.5082	3	2	1	0.619	refseq
Tsukamurella~phage~TIN3	Caudovirales	Siphoviridae	Tin2virus	262_1	Clustered	7	VC_262_1	7	0.5082	1	0.5082	3	2	1	0.619	refseq
Uncultured~phage~WW-nAnB~strain~2	Unassigned	Inoviridae	Unassigned	684_0	Clustered	3	VC_684_0	3	1	0	0	1	1	1	1	refseq
Uncultured~phage~WW-nAnB~strain~3	Unassigned	Inoviridae	Unassigned	684_0	Clustered	3	VC_684_0	3	1	0	0	1	1	1	1	refseq
Vibrio~phage~CHOED	Caudovirales	Podoviridae	Unassigned	677_0	Clustered	2	VC_677_0	2	0.7419	0.5	0.3709	1	1	1	1	refseq
Vibrio~phage~CP-T1	Caudovirales	Myoviridae	Unassigned	210_0	Clustered	6	VC_210_0	6	0.6917	1	0.6917	2	1	1	1	refseq
Vibrio~phage~ICP2	Caudovirales	Podoviridae	Unassigned	275_0	Clustered	2	VC_275_0	2	0.4565	0.948844	0.4332	1	1	1	1	refseq
Vibrio~phage~ICP2_2013_A_Haiti	Caudovirales	Podoviridae	Unassigned	275_0	Clustered	2	VC_275_0	2	0.4565	0.948844	0.4332	1	1	1	1	refseq
Vibrio~phage~ICP3	Caudovirales	Podoviridae	Unassigned	30_0	Clustered	58	VC_30_0	58	0.9437	1	0.9437	3	2	2	1	refseq
Vibrio~phage~J2	Caudovirales	Podoviridae	Unassigned	428_0	Clustered	5	VC_428_0	5	0.9302	0.999998	0.9302	2	1	1	1	refseq
Vibrio~phage~JA-1	Caudovirales	Podoviridae	Unassigned	105_0	Clustered	2	VC_105_0	2	0.0937	0.954133	0.0894	1	1	1	1	refseq
Vibrio~phage~K139	Caudovirales	Myoviridae	Hp1virus	130_0	Clustered	7	VC_130_0	7	0.5337	1	0.5337	2	2	2	1	refseq
Vibrio~phage~KSF1	Unassigned	Inoviridae	Unassigned	481_0	Clustered	4	VC_481_0	4	0.7584	0.928164	0.704	1	1	1	1	refseq
Vibrio~phage~KVP40	Caudovirales	Myoviridae	Schizot4virus	4_1	Clustered	2	VC_4_1	2	0.0318	0.953634	0.0303	1	1	1	1	refseq
Vibrio~phage~N4	Caudovirales	Podoviridae	Unassigned	30_0	Clustered	58	VC_30_0	58	0.9437	1	0.9437	3	2	2	1	refseq
Vibrio~phage~QH	Caudovirales	Podoviridae	Unassigned	428_0	Clustered	5	VC_428_0	5	0.9302	0.999998	0.9302	2	1	1	1	refseq
Vibrio~phage~SIO-2	Caudovirales	Siphoviridae	Unassigned	679_0	Clustered	2	VC_679_0	2	0.6485	0.5	0.3243	1	1	1	1	refseq
Vibrio~phage~VBP32	Caudovirales	Podoviridae	Unassigned	106_0	Clustered	3	VC_106_0	3	0.2417	0.998346	0.2413	1	1	1	1	refseq
Vibrio~phage~VBP47	Caudovirales	Podoviridae	Unassigned	106_0	Clustered	3	VC_106_0	3	0.2417	0.998346	0.2413	1	1	1	1	refseq
Vibrio~phage~VCY-phi	Unassigned	Inoviridae	Unassigned	481_0	Clustered	4	VC_481_0	4	0.7584	0.928164	0.704	1	1	1	1	refseq
Vibrio~phage~VEJphi	Unassigned	Inoviridae	Unassigned	509_0	Clustered	4	VC_509_0	4	0.7529	0.998297	0.7516	2	1	1	1	refseq
Vibrio~phage~VFJ	Unassigned	Inoviridae	Saetivirus	752_0	Clustered	2	VC_752_0	2	1	1	1	1	1	1	1	refseq
Vibrio~phage~VGJphi	Unassigned	Inoviridae	Fibrovirus	509_0	Clustered	4	VC_509_0	4	0.7529	0.998297	0.7516	2	1	1	1	refseq
Vibrio~phage~VH7D	Caudovirales	Myoviridae	Unassigned	4_0	Clustered	2	VC_4_0	2	0.0353	0.95361	0.0336	2	1	1	1	refseq
Vibrio~phage~VHML	Caudovirales	Myoviridae	Vhmlvirus	95_0	Clustered	3	VC_95_0	3	0.2277	0.998357	0.2273	1	1	1	1	refseq
Vibrio~phage~VP2	Caudovirales	Podoviridae	Vp5virus	428_0	Clustered	5	VC_428_0	5	0.9302	0.999998	0.9302	2	1	1	1	refseq
Vibrio~phage~VP5	Caudovirales	Podoviridae	Vp5virus	428_0	Clustered	5	VC_428_0	5	0.9302	0.999998	0.9302	2	1	1	1	refseq
Vibrio~phage~VP585	Caudovirales	Myoviridae	Vhmlvirus	95_0	Clustered	3	VC_95_0	3	0.2277	0.998357	0.2273	1	1	1	1	refseq
Vibrio~phage~VP882	Caudovirales	Myoviridae	Hapunavirus	149_0	Clustered	2	VC_149_0	2	0.1902	0.95191	0.1811	1	1	1	1	refseq
Vibrio~phage~VPMS1	Caudovirales	Podoviridae	Unassigned	578_0	Clustered	3	VC_578_0	3	0.8193	0.985907	0.8077	2	2	2	1	refseq
Vibrio~phage~VPUSM~8	Caudovirales	Myoviridae	Unassigned	130_0	Clustered	7	VC_130_0	7	0.5337	1	0.5337	2	2	2	1	refseq
Vibrio~phage~VSK	Unassigned	Inoviridae	Fibrovirus	509_0	Clustered	4	VC_509_0	4	0.7529	0.998297	0.7516	2	1	1	1	refseq
Vibrio~phage~ValKK3	Caudovirales	Myoviridae	Schizot4virus	4_0	Clustered	2	VC_4_0	2	0.0353	0.95361	0.0336	2	1	1	1	refseq
Vibrio~phage~VfO3K6	Unassigned	Inoviridae	Unassigned	481_0	Clustered	4	VC_481_0	4	0.7584	0.928164	0.704	1	1	1	1	refseq
Vibrio~phage~VfO4K68	Unassigned	Inoviridae	Unassigned	481_0	Clustered	4	VC_481_0	4	0.7584	0.928164	0.704	1	1	1	1	refseq
Vibrio~phage~VvAW1	Caudovirales	Podoviridae	Unassigned	79_0	Clustered	20	VC_79_0	20	0.4909	1	0.4909	1	2	2	1	refseq
Vibrio~phage~X29	Caudovirales	Myoviridae	Unassigned	368_0	Clustered	2	VC_368_0	2	0.075	0.5	0.0375	1	2	1	1	refseq
Vibrio~phage~eugene~12A10	Unassigned	Unassigned	Unassigned	188_0	Clustered	2	VC_188_0	2	0.2564	0.950928	0.2438	1	1	1	1	refseq
Vibrio~phage~fs2	Unassigned	Inoviridae	Saetivirus	752_0	Clustered	2	VC_752_0	2	1	1	1	1	1	1	1	refseq
Vibrio~phage~helene~12B3	Unassigned	Unassigned	Unassigned	188_0	Clustered	2	VC_188_0	2	0.2564	0.950928	0.2438	1	1	1	1	refseq
Vibrio~phage~nt-1	Caudovirales	Myoviridae	Schizot4virus	4_1	Clustered	2	VC_4_1	2	0.0318	0.953634	0.0303	1	1	1	1	refseq
Vibrio~phage~pVp-1	Caudovirales	Siphoviridae	Unassigned	300_0	Clustered	2	VC_300_0	2	0.0716	0.947542	0.0678	1	1	1	1	refseq
Vibrio~phage~pYD21-A	Caudovirales	Siphoviridae	Unassigned	221_0	Clustered	5	VC_221_0	5	0.3357	0.999	0.3353	1	2	1	1	refseq
Vibrio~phage~pYD38-A	Unassigned	Unassigned	Unassigned	93_0	Clustered	4	VC_93_0	4	0.4859	0.999981	0.4859	1	2	2	1	refseq
Vibrio~phage~pYD38-B	Caudovirales	Siphoviridae	Unassigned	221_0	Clustered	5	VC_221_0	5	0.3357	0.999	0.3353	1	2	1	1	refseq
Vibrio~phage~phi~1	Caudovirales	Podoviridae	Unassigned	105_0	Clustered	2	VC_105_0	2	0.0937	0.954133	0.0894	1	1	1	1	refseq
Vibrio~phage~phi~3	Caudovirales	Siphoviridae	Unassigned	300_0	Clustered	2	VC_300_0	2	0.0716	0.947542	0.0678	1	1	1	1	refseq
Vibrio~phage~phi-A318	Caudovirales	Podoviridae	Unassigned	289_0	Clustered	14	VC_289_0	14	0.915	1	0.915	2	2	2	1	refseq
Vibrio~phage~phiVC8	Caudovirales	Podoviridae	Vp5virus	428_0	Clustered	5	VC_428_0	5	0.9302	0.999998	0.9302	2	1	1	1	refseq
Vibrio~phage~vB_VchM-138	Caudovirales	Myoviridae	Unassigned	210_0	Clustered	6	VC_210_0	6	0.6917	1	0.6917	2	1	1	1	refseq
Vibrio~phage~vB_VpaM_MAR	Caudovirales	Myoviridae	Vhmlvirus	95_0	Clustered	3	VC_95_0	3	0.2277	0.998357	0.2273	1	1	1	1	refseq
Vibrio~virus~fs1	Unassigned	Inoviridae	Fibrovirus	509_0	Clustered	4	VC_509_0	4	0.7529	0.998297	0.7516	2	1	1	1	refseq
Vibriophage~VP4	Caudovirales	Podoviridae	Unassigned	30_0	Clustered	58	VC_30_0	58	0.9437	1	0.9437	3	2	2	1	refseq
Xanthomonas~citri~phage~CP2	Caudovirales	Podoviridae	Unassigned	36_0	Clustered	40	VC_36_0	40	0.6832	1	0.6832	3	2	2	0.9859	refseq
Xanthomonas~phage~Xp15	Caudovirales	Unassigned	Unassigned	583_0	Clustered	2	VC_583_0	2	0.7328	0.879217	0.6443	1	1	2	1	refseq
Xanthomonas~phage~vB_XveM_DIBBI	Caudovirales	Myoviridae	Unassigned	46_0	Clustered	2	VC_46_0	2	0.0478	0.954692	0.0457	1	1	1	1	refseq
Xanthomonas~virus~CP1	Caudovirales	Siphoviridae	Xp10virus	251_0	Clustered	5	VC_251_0	5	0.6092	1	0.6092	1	1	1	1	refseq
Xanthomonas~virus~OP1	Caudovirales	Siphoviridae	Xp10virus	251_0	Clustered	5	VC_251_0	5	0.6092	1	0.6092	1	1	1	1	refseq
Xanthomonas~virus~Xop411	Caudovirales	Siphoviridae	Xp10virus	251_0	Clustered	5	VC_251_0	5	0.6092	1	0.6092	1	1	1	1	refseq
Xanthomonas~virus~Xp10	Caudovirales	Siphoviridae	Xp10virus	251_0	Clustered	5	VC_251_0	5	0.6092	1	0.6092	1	1	1	1	refseq
Xanthomonas~virus~phil7	Caudovirales	Siphoviridae	Xp10virus	251_0	Clustered	5	VC_251_0	5	0.6092	1	0.6092	1	1	1	1	refseq
Xylella~phage~Paz	Caudovirales	Podoviridae	Unassigned	209_0	Clustered	10	VC_209_0	10	0.5958	1	0.5958	2	2	2	1	refseq
Xylella~phage~Prado	Caudovirales	Podoviridae	Pradovirus	209_0	Clustered	10	VC_209_0	10	0.5958	1	0.5958	2	2	2	1	refseq
Yersinia~phage~Berlin	Caudovirales	Podoviridae	Unassigned	30_0	Clustered	58	VC_30_0	58	0.9437	1	0.9437	3	2	2	1	refseq
Yersinia~phage~L-413C	Caudovirales	Myoviridae	P2virus	72_0	Clustered	29	VC_72_0	29	0.8485	1	0.8485	2	1	1	1	refseq
Yersinia~phage~PST	Caudovirales	Myoviridae	T4virus	7_10	Clustered	27	VC_7_10	27	0.2829	1	0.2829	2	2	2	1	refseq
Yersinia~phage~PY54	Caudovirales	Siphoviridae	Unassigned	148_0	Clustered	2	VC_148_0	2	0.1987	0.941984	0.1871	1	1	1	1	refseq
Yersinia~phage~Yep-phi	Caudovirales	Podoviridae	Unassigned	30_0	Clustered	58	VC_30_0	58	0.9437	1	0.9437	3	2	2	1	refseq
Yersinia~phage~Yepe2	Caudovirales	Podoviridae	Unassigned	30_0	Clustered	58	VC_30_0	58	0.9437	1	0.9437	3	2	2	1	refseq
Yersinia~phage~phi80-18	Caudovirales	Podoviridae	Unassigned	110_0	Clustered	5	VC_110_0	5	0.5686	1	0.5686	1	1	1	1	refseq
Yersinia~phage~phiA1122	Caudovirales	Podoviridae	Unassigned	30_0	Clustered	58	VC_30_0	58	0.9437	1	0.9437	3	2	2	1	refseq
Yersinia~phage~phiD1	Caudovirales	Myoviridae	T4virus	7_10	Clustered	27	VC_7_10	27	0.2829	1	0.2829	2	2	2	1	refseq
Yersinia~phage~phiR1-RT	Caudovirales	Myoviridae	Tg1virus	7_0	Clustered	2	VC_7_0	2	0.0107	0.956822	0.0103	1	1	1	1	refseq
Yersinia~phage~phiR201	Caudovirales	Siphoviridae	Unassigned	278_0	Clustered	14	VC_278_0	14	0.8432	1	0.8432	2	2	2	1	refseq
Yersinia~phage~phiYeO3-12	Caudovirales	Podoviridae	Unassigned	30_0	Clustered	58	VC_30_0	58	0.9437	1	0.9437	3	2	2	1	refseq
Yersinia~phage~vB_YenM_TG1	Caudovirales	Myoviridae	Tg1virus	7_0	Clustered	2	VC_7_0	2	0.0107	0.956822	0.0103	1	1	1	1	refseq
Yersinia~phage~vB_YenP_AP10	Caudovirales	Podoviridae	Unassigned	30_0	Clustered	58	VC_30_0	58	0.9437	1	0.9437	3	2	2	1	refseq
Yersinia~phage~vB_YenP_AP5	Caudovirales	Podoviridae	Unassigned	30_0	Clustered	58	VC_30_0	58	0.9437	1	0.9437	3	2	2	1	refseq
Yersinia~phage~vB_YenP_ISAO8	Caudovirales	Podoviridae	Unassigned	110_0	Clustered	5	VC_110_0	5	0.5686	1	0.5686	1	1	1	1	refseq
biochar_1001	Unassigned	Unassigned	Unassigned	685_0	Clustered	2	VC_685_0	2	0.9049	0.729854	0.6605	1	1	1	1	biochar
biochar_1008	Unassigned	Unassigned	Unassigned	379_0	Clustered	4	VC_379_0	4	0.6323	0.999819	0.6322	1	1	1	1	biochar
biochar_1011	Unassigned	Unassigned	Unassigned	378_0	Clustered	4	VC_378_0	4	0.471	0.964534	0.4543	1	1	1	1	biochar
biochar_1012	Unassigned	Unassigned	Unassigned	352_0	Clustered	3	VC_352_0	3	0.5777	0.99683	0.5758	1	1	1	1	biochar
biochar_1013	Unassigned	Unassigned	Unassigned	353_0	Clustered	5	VC_353_0	5	0.6077	0.999977	0.6077	1	1	1	1	biochar
biochar_1014	Unassigned	Unassigned	Unassigned	127_0	Clustered	23	VC_127_0	23	0.6709	1	0.6709	1	2	2	1	biochar
biochar_1019	Unassigned	Unassigned	Unassigned	86_0	Clustered	11	VC_86_0	11	0.3759	1	0.3759	1	1	1	1	biochar
biochar_102	Unassigned	Unassigned	Unassigned	177_0	Clustered	5	VC_177_0	5	0.4851	1	0.4851	1	1	1	1	biochar
biochar_1023	Unassigned	Unassigned	Unassigned	298_0	Clustered	2	VC_298_0	2	0.1998	0.94671	0.1892	1	1	1	1	biochar
biochar_1024	Unassigned	Unassigned	Unassigned	484_0	Clustered	3	VC_484_0	3	0.3387	0.972512	0.3293	1	1	1	1	biochar
biochar_1028	Unassigned	Unassigned	Unassigned	379_0	Clustered	4	VC_379_0	4	0.6323	0.999819	0.6322	1	1	1	1	biochar
biochar_103	Unassigned	Unassigned	Unassigned	753_0	Clustered	2	VC_753_0	2	1	1	1	1	1	1	1	biochar
biochar_1035	Unassigned	Unassigned	Unassigned	283_0	Clustered	15	VC_283_0	15	0.8394	1	0.8394	1	1	1	1	biochar
biochar_1037	Unassigned	Unassigned	Unassigned	42_0	Clustered	2	VC_42_0	2	0.0519	0.952998	0.0495	1	1	1	1	biochar
biochar_1038	Unassigned	Unassigned	Unassigned	36_0	Clustered	40	VC_36_0	40	0.6832	1	0.6832	3	2	2	0.9859	biochar
biochar_1039	Unassigned	Unassigned	Unassigned	686_0	Clustered	2	VC_686_0	2	0.6321	0.5	0.3161	1	1	1	1	biochar
biochar_1041	Unassigned	Unassigned	Unassigned	382_0	Clustered	2	VC_382_0	2	0.2123	0.941661	0.2	1	1	1	1	biochar
biochar_1046	Unassigned	Unassigned	Unassigned	455_0	Clustered	2	VC_455_0	2	0.7334	0.931895	0.6834	1	1	1	1	biochar
biochar_1048	Unassigned	Unassigned	Unassigned	84_0	Clustered	18	VC_84_0	18	0.4981	1	0.4981	1	1	1	0.9935	biochar
biochar_1049	Unassigned	Unassigned	Unassigned	248_0	Clustered	3	VC_248_0	3	0.3875	0.997561	0.3865	1	1	1	1	biochar
biochar_105	Unassigned	Unassigned	Unassigned	284_0	Clustered	2	VC_284_0	2	0.0924	0.927355	0.0857	1	1	1	1	biochar
biochar_1052	Unassigned	Unassigned	Unassigned	586_0	Clustered	2	VC_586_0	2	0.1659	0.814453	0.1351	1	1	1	1	biochar
biochar_1054	Unassigned	Unassigned	Unassigned	543_0	Clustered	5	VC_543_0	5	0.9609	0.866354	0.8325	1	1	1	1	biochar
biochar_106	Unassigned	Unassigned	Unassigned	687_0	Clustered	2	VC_687_0	2	0.9666	0.5	0.4833	1	1	1	1	biochar
biochar_1061	Unassigned	Unassigned	Unassigned	135_0	Clustered	2	VC_135_0	2	0.0838	0.950447	0.0797	1	1	1	1	biochar
biochar_1062	Unassigned	Unassigned	Unassigned	238_0	Clustered	10	VC_238_0	10	0.6944	1	0.6944	1	1	1	1	biochar
biochar_1064	Unassigned	Unassigned	Unassigned	512_0	Clustered	4	VC_512_0	4	0.8017	0.998793	0.8007	1	1	1	1	biochar
biochar_1065	Unassigned	Unassigned	Unassigned	754_0	Clustered	2	VC_754_0	2	1	1	1	1	1	1	1	biochar
biochar_107	Unassigned	Unassigned	Unassigned	755_0	Clustered	2	VC_755_0	2	1	1	1	1	1	1	1	biochar
biochar_1075	Unassigned	Unassigned	Unassigned	283_0	Clustered	15	VC_283_0	15	0.8394	1	0.8394	1	1	1	1	biochar
biochar_1080	Unassigned	Unassigned	Unassigned	513_0	Clustered	6	VC_513_0	6	0.9196	0.807227	0.7424	1	1	1	1	biochar
biochar_1084	Unassigned	Unassigned	Unassigned	587_0	Clustered	3	VC_587_0	3	0.8716	0.985907	0.8593	1	1	1	1	biochar
biochar_1087	Unassigned	Unassigned	Unassigned	632_0	Clustered	2	VC_632_0	2	0.823	0.729854	0.6006	1	1	1	1	biochar
biochar_1088	Unassigned	Unassigned	Unassigned	634_0	Clustered	2	VC_634_0	2	0.6631	0.729854	0.484	1	1	1	1	biochar
biochar_1089	Unassigned	Unassigned	Unassigned	456_0	Clustered	6	VC_456_0	6	0.9528	0.999939	0.9528	1	1	1	1	biochar
biochar_109	Unassigned	Unassigned	Unassigned	239_0	Clustered	4	VC_239_0	4	0.358	0.999917	0.358	1	1	1	1	biochar
biochar_1090	Unassigned	Unassigned	Unassigned	635_0	Clustered	3	VC_635_0	3	0.9289	0.814453	0.7565	1	1	1	1	biochar
biochar_1094	Unassigned	Unassigned	Unassigned	330_0	Clustered	2	VC_330_0	2	0.5082	0.904785	0.4598	1	1	1	1	biochar
biochar_1097	Unassigned	Unassigned	Unassigned	196_0	Clustered	9	VC_196_0	9	0.5116	0.999992	0.5116	1	1	1	1	biochar
biochar_1098	Unassigned	Unassigned	Unassigned	355_0	Clustered	9	VC_355_0	9	0.9464	0.999999	0.9464	1	1	1	1	biochar
biochar_1101	Unassigned	Unassigned	Unassigned	371_0	Clustered	2	VC_371_0	2	0.3873	0.938654	0.3635	1	1	1	1	biochar
biochar_1102	Unassigned	Unassigned	Unassigned	79_0	Clustered	20	VC_79_0	20	0.4909	1	0.4909	1	2	2	1	biochar
biochar_1106	Unassigned	Unassigned	Unassigned	504_0	Clustered	4	VC_504_0	4	0.5761	0.858012	0.4943	1	1	1	1	biochar
biochar_1109	Unassigned	Unassigned	Unassigned	196_0	Clustered	9	VC_196_0	9	0.5116	0.999992	0.5116	1	1	1	1	biochar
biochar_1110	Unassigned	Unassigned	Unassigned	283_0	Clustered	15	VC_283_0	15	0.8394	1	0.8394	1	1	1	1	biochar
biochar_1114	Unassigned	Unassigned	Unassigned	486_0	Clustered	3	VC_486_0	3	0.5621	0.979371	0.5505	1	1	1	1	biochar
biochar_1115	Unassigned	Unassigned	Unassigned	204_0	Clustered	5	VC_204_0	5	0.3557	0.996707	0.3545	1	1	1	1	biochar
biochar_1117	Unassigned	Unassigned	Unassigned	427_0	Clustered	4	VC_427_0	4	0.7297	0.997922	0.7282	1	1	1	1	biochar
biochar_112	Unassigned	Unassigned	Unassigned	337_0	Clustered	2	VC_337_0	2	0.2353	0.938558	0.2208	1	1	1	1	biochar
biochar_1120	Unassigned	Unassigned	Unassigned	756_0	Clustered	2	VC_756_0	2	1	1	1	1	1	1	1	biochar
biochar_1121	Unassigned	Unassigned	Unassigned	342_0	Clustered	4	VC_342_0	4	0.2856	0.997338	0.2849	1	1	1	1	biochar
biochar_1123	Unassigned	Unassigned	Unassigned	332_0	Clustered	2	VC_332_0	2	0.2137	0.937223	0.2003	1	1	1	1	biochar
biochar_1125	Unassigned	Unassigned	Unassigned	195_0	Clustered	2	VC_195_0	2	0.0642	0.951576	0.0611	1	1	1	1	biochar
biochar_1126	Unassigned	Unassigned	Unassigned	545_0	Clustered	5	VC_545_0	5	0.8718	0.948062	0.8265	1	1	1	1	biochar
biochar_1127	Unassigned	Unassigned	Unassigned	238_0	Clustered	10	VC_238_0	10	0.6944	1	0.6944	1	1	1	1	biochar
biochar_1128	Unassigned	Unassigned	Unassigned	217_0	Clustered	3	VC_217_0	3	0.2401	0.996611	0.2393	1	1	1	1	biochar
biochar_1132	Unassigned	Unassigned	Unassigned	127_0	Clustered	23	VC_127_0	23	0.6709	1	0.6709	1	2	2	1	biochar
biochar_1133	Unassigned	Unassigned	Unassigned	458_0	Clustered	2	VC_458_0	2	0.0396	0.922636	0.0365	1	1	1	1	biochar
biochar_1134	Unassigned	Unassigned	Unassigned	689_0	Clustered	2	VC_689_0	2	0.6828	0.5	0.3414	1	1	1	1	biochar
biochar_1136	Unassigned	Unassigned	Unassigned	638_0	Clustered	2	VC_638_0	2	0.7081	0.855578	0.6059	1	1	1	1	biochar
biochar_1138	Unassigned	Unassigned	Unassigned	36_0	Clustered	40	VC_36_0	40	0.6832	1	0.6832	3	2	2	0.9859	biochar
biochar_1139	Unassigned	Unassigned	Unassigned	757_0	Clustered	2	VC_757_0	2	1	1	1	1	1	1	1	biochar
biochar_1146	Unassigned	Unassigned	Unassigned	127_0	Clustered	23	VC_127_0	23	0.6709	1	0.6709	1	2	2	1	biochar
biochar_1147	Unassigned	Unassigned	Unassigned	127_0	Clustered	23	VC_127_0	23	0.6709	1	0.6709	1	2	2	1	biochar
biochar_1153	Unassigned	Unassigned	Unassigned	165_0	Clustered	11	VC_165_0	11	0.5247	1	0.5247	1	1	1	1	biochar
biochar_1154	Unassigned	Unassigned	Unassigned	537_0	Clustered	2	VC_537_0	2	0.4387	0.904785	0.3969	1	2	2	1	biochar
biochar_1158	Unassigned	Unassigned	Unassigned	432_0	Clustered	4	VC_432_0	4	0.546	0.999767	0.5458	1	1	1	1	biochar
biochar_1161	Unassigned	Unassigned	Unassigned	672_0	Clustered	2	VC_672_0	2	0.9746	0.729854	0.7113	1	1	1	1	biochar
biochar_1163	Unassigned	Unassigned	Unassigned	99_0	Clustered	5	VC_99_0	5	0.4633	0.999996	0.4633	1	1	1	1	biochar
biochar_1167	Unassigned	Unassigned	Unassigned	358_0	Clustered	6	VC_358_0	6	0.6352	0.999982	0.6352	1	1	1	1	biochar
biochar_1168	Unassigned	Unassigned	Unassigned	36_0	Clustered	40	VC_36_0	40	0.6832	1	0.6832	3	2	2	0.9859	biochar
biochar_1169	Unassigned	Unassigned	Unassigned	690_0	Clustered	2	VC_690_0	2	0.7427	0.5	0.3714	1	1	1	1	biochar
biochar_1171	Unassigned	Unassigned	Unassigned	283_0	Clustered	15	VC_283_0	15	0.8394	1	0.8394	1	1	1	1	biochar
biochar_1172	Unassigned	Unassigned	Unassigned	489_0	Clustered	4	VC_489_0	4	0.8221	0.977306	0.8034	1	1	1	1	biochar
biochar_1173	Unassigned	Unassigned	Unassigned	44_0	Clustered	32	VC_44_0	32	0.5828	1	0.5828	1	1	1	0.9738	biochar
biochar_1176	Unassigned	Unassigned	Unassigned	632_0	Clustered	2	VC_632_0	2	0.823	0.729854	0.6006	1	1	1	1	biochar
biochar_1177	Unassigned	Unassigned	Unassigned	590_0	Clustered	3	VC_590_0	3	0.7542	0.959572	0.7237	1	1	1	1	biochar
biochar_118	Unassigned	Unassigned	Unassigned	434_0	Clustered	6	VC_434_0	6	0.6229	0.966002	0.6017	1	1	1	1	biochar
biochar_1184	Unassigned	Unassigned	Unassigned	271_0	Clustered	5	VC_271_0	5	0.4455	0.999517	0.4453	1	1	1	1	biochar
biochar_1188	Unassigned	Unassigned	Unassigned	10_0	Clustered	9	VC_10_0	9	0.1518	1	0.1518	1	2	2	1	biochar
biochar_119	Unassigned	Unassigned	Unassigned	490_0	Clustered	4	VC_490_0	4	0.8262	0.999105	0.8255	1	1	1	1	biochar
biochar_1193	Unassigned	Unassigned	Unassigned	758_0	Clustered	2	VC_758_0	2	1	1	1	1	1	1	1	biochar
biochar_1194	Unassigned	Unassigned	Unassigned	36_0	Clustered	40	VC_36_0	40	0.6832	1	0.6832	3	2	2	0.9859	biochar
biochar_1196	Unassigned	Unassigned	Unassigned	36_0	Clustered	40	VC_36_0	40	0.6832	1	0.6832	3	2	2	0.9859	biochar
biochar_1198	Unassigned	Unassigned	Unassigned	434_0	Clustered	6	VC_434_0	6	0.6229	0.966002	0.6017	1	1	1	1	biochar
biochar_1199	Unassigned	Unassigned	Unassigned	591_0	Clustered	4	VC_591_0	4	0.9665	0.89435	0.8644	1	1	1	1	biochar
biochar_12	Unassigned	Unassigned	Unassigned	326_0	Clustered	2	VC_326_0	2	0.506	0.944617	0.478	1	1	1	1	biochar
biochar_1201	Unassigned	Unassigned	Unassigned	691_0	Clustered	2	VC_691_0	2	0.6079	0.5	0.3039	1	1	1	1	biochar
biochar_1202	Unassigned	Unassigned	Unassigned	155_0	Clustered	11	VC_155_0	11	0.5166	1	0.5166	1	1	1	1	biochar
biochar_1205	Unassigned	Unassigned	Unassigned	672_0	Clustered	2	VC_672_0	2	0.9746	0.729854	0.7113	1	1	1	1	biochar
biochar_1206	Unassigned	Unassigned	Unassigned	549_0	Clustered	3	VC_549_0	3	0.8333	0.959572	0.7996	1	1	1	1	biochar
biochar_1209	Unassigned	Unassigned	Unassigned	354_0	Clustered	4	VC_354_0	4	0.6061	0.999909	0.606	1	1	1	1	biochar
biochar_1211	Unassigned	Unassigned	Unassigned	191_0	Clustered	4	VC_191_0	4	0.226	0.999753	0.2259	1	1	1	1	biochar
biochar_1212	Unassigned	Unassigned	Unassigned	285_0	Clustered	3	VC_285_0	3	0.3681	0.997392	0.3671	1	1	1	1	biochar
biochar_1215	Unassigned	Unassigned	Unassigned	121_0	Clustered	4	VC_121_0	4	0.3382	0.999961	0.3382	1	1	1	1	biochar
biochar_1216	Unassigned	Unassigned	Unassigned	418_0	Clustered	2	VC_418_0	2	0.0596	0.635889	0.0379	1	1	1	1	biochar
biochar_1218	Unassigned	Unassigned	Unassigned	152_0	Clustered	2	VC_152_0	2	0.7677	0.5	0.3838	1	1	1	1	biochar
biochar_122	Unassigned	Unassigned	Unassigned	166_0	Clustered	5	VC_166_0	5	0.31	1	0.31	1	1	1	0.9	biochar
biochar_1220	Unassigned	Unassigned	Unassigned	238_0	Clustered	10	VC_238_0	10	0.6944	1	0.6944	1	1	1	1	biochar
biochar_1222	Unassigned	Unassigned	Unassigned	184_0	Clustered	13	VC_184_0	13	0.5849	1	0.5849	1	1	1	0.9872	biochar
biochar_1225	Unassigned	Unassigned	Unassigned	512_0	Clustered	4	VC_512_0	4	0.8017	0.998793	0.8007	1	1	1	1	biochar
biochar_1227	Unassigned	Unassigned	Unassigned	44_0	Clustered	32	VC_44_0	32	0.5828	1	0.5828	1	1	1	0.9738	biochar
biochar_1229	Unassigned	Unassigned	Unassigned	280_0	Clustered	2	VC_280_0	2	0.5907	0.729854	0.4311	1	1	1	1	biochar
biochar_1231	Unassigned	Unassigned	Unassigned	640_0	Clustered	2	VC_640_0	2	0.3007	0.5	0.1504	1	1	1	1	biochar
biochar_1234	Unassigned	Unassigned	Unassigned	138_0	Clustered	13	VC_138_0	13	0.6267	1	0.6267	1	1	1	1	biochar
biochar_1237	Unassigned	Unassigned	Unassigned	84_0	Clustered	18	VC_84_0	18	0.4981	1	0.4981	1	1	1	0.9935	biochar
biochar_1240	Unassigned	Unassigned	Unassigned	519_0	Clustered	7	VC_519_0	7	1	1	1	1	1	1	1	biochar
biochar_1244	Unassigned	Unassigned	Unassigned	581_0	Clustered	2	VC_581_0	2	0.8044	0.814453	0.6552	1	1	1	1	biochar
biochar_1245	Unassigned	Unassigned	Unassigned	759_0	Clustered	2	VC_759_0	2	1	1	1	1	1	1	1	biochar
biochar_1246	Unassigned	Unassigned	Unassigned	693_0	Clustered	2	VC_693_0	2	0.9304	0.5	0.4652	1	1	1	1	biochar
biochar_1252	Unassigned	Unassigned	Unassigned	361_0	Clustered	3	VC_361_0	3	0.2416	0.977846	0.2363	1	1	1	1	biochar
biochar_1258	Unassigned	Unassigned	Unassigned	760_0	Clustered	2	VC_760_0	2	1	1	1	1	1	1	1	biochar
biochar_1260	Unassigned	Unassigned	Unassigned	145_0	Clustered	7	VC_145_0	7	0.2684	0.999996	0.2684	1	1	1	1	biochar
biochar_1261	Unassigned	Unassigned	Unassigned	91_0	Clustered	4	VC_91_0	4	0.3882	0.999966	0.3881	1	1	1	1	biochar
biochar_1263	Unassigned	Unassigned	Unassigned	593_0	Clustered	2	VC_593_0	2	0.5962	0.89435	0.5333	1	1	1	1	biochar
biochar_1266	Unassigned	Unassigned	Unassigned	694_0	Clustered	2	VC_694_0	2	0.8156	0.5	0.4078	1	1	1	1	biochar
biochar_1267	Unassigned	Unassigned	Unassigned	385_0	Clustered	3	VC_385_0	3	0.4324	0.996459	0.4309	1	1	1	1	biochar
biochar_1268	Unassigned	Unassigned	Unassigned	641_0	Clustered	2	VC_641_0	2	0.813	0.814453	0.6622	1	1	1	1	biochar
biochar_1271	Unassigned	Unassigned	Unassigned	153_0	Clustered	3	VC_153_0	3	0.3435	0.997438	0.3427	1	1	1	1	biochar
biochar_1273	Unassigned	Unassigned	Unassigned	235_0	Clustered	3	VC_235_0	3	0.2309	0.997963	0.2305	1	1	1	1	biochar
[truncated: 3,195 more rows]

## Sheet: SuppTable4
### Supplementary Table 4. Permutational multivariate analyses of variance testing the effect of individual variables on community composition. Analyses were performed on Bray-Curtis dissimilarities calculated on Hellinger-transformed relative abundances across vOTU profiles in viromes and 16S rRNA gene OTU profiles in total metagenomes (Total MG). The effect of nitrogen concentration was only te…
Df	SumsOfSqs	MeanSqs	F.Model	R2	Pr(>F)	Term	Extraction	Set	Formula
1	0.60029	0.60029	12.0172	0.500357	0.001	Month	VIR	vOTU	dist ~ Month
12	0.599432	0.0499527	NA	0.499643	NA	Residuals	VIR	vOTU	dist ~ Month
13	1.19972	NA	NA	1	NA	Total	VIR	vOTU	dist ~ Month
3	0.238261	0.0794203	0.826037	0.198597	0.58	Biochar	VIR	vOTU	dist ~ Biochar
10	0.961461	0.0961461	NA	0.801403	NA	Residuals	VIR	vOTU	dist ~ Biochar
13	1.19972	NA	NA	1	NA	Total	VIR	vOTU	dist ~ Biochar
1	0.213739	0.213739	2.60132	0.178157	0.046	W-E	VIR	vOTU	dist ~ W-E
12	0.985984	0.0821653	NA	0.821843	NA	Residuals	VIR	vOTU	dist ~ W-E
13	1.19972	NA	NA	1	NA	Total	VIR	vOTU	dist ~ W-E
1	0.128898	0.128898	1.44448	0.10744	0.204	S-N	VIR	vOTU	dist ~ S-N
12	1.07082	0.0892353	NA	0.89256	NA	Residuals	VIR	vOTU	dist ~ S-N
13	1.19972	NA	NA	1	NA	Total	VIR	vOTU	dist ~ S-N
1	0.0360019	0.0360019	0.728126	0.127114	0.749	Nitrogen	VIR	vOTU	dist ~ Nitrogen
5	0.247223	0.0494446	NA	0.872886	NA	Residuals	VIR	vOTU	dist ~ Nitrogen
6	0.283225	NA	NA	1	NA	Total	VIR	vOTU	dist ~ Nitrogen
1	0.102542	0.102542	5.43669	0.279713	0.002	Month	TMG	16SOTU	dist ~ Month
14	0.264056	0.0188612	NA	0.720287	NA	Residuals	TMG	16SOTU	dist ~ Month
15	0.366599	NA	NA	1	NA	Total	TMG	16SOTU	dist ~ Month
3	0.0611774	0.0203925	0.801219	0.166878	0.796	Biochar	TMG	16SOTU	dist ~ Biochar
12	0.305421	0.0254518	NA	0.833122	NA	Residuals	TMG	16SOTU	dist ~ Biochar
15	0.366599	NA	NA	1	NA	Total	TMG	16SOTU	dist ~ Biochar
1	0.0174853	0.0174853	0.701186	0.0476959	0.831	W-E	TMG	16SOTU	dist ~ W-E
14	0.349113	0.0249367	NA	0.952304	NA	Residuals	TMG	16SOTU	dist ~ W-E
15	0.366599	NA	NA	1	NA	Total	TMG	16SOTU	dist ~ W-E
1	0.0150025	0.0150025	0.597375	0.0409235	0.981	S-N	TMG	16SOTU	dist ~ S-N
14	0.351596	0.025114	NA	0.959077	NA	Residuals	TMG	16SOTU	dist ~ S-N
15	0.366599	NA	NA	1	NA	Total	TMG	16SOTU	dist ~ S-N
1	0.0162278	0.0162278	0.889748	0.129141	0.614	Nitrogen	TMG	16SOTU	dist ~ Nitrogen
6	0.109432	0.0182387	NA	0.870859	NA	Residuals	TMG	16SOTU	dist ~ Nitrogen
7	0.12566	NA	NA	1	NA	Total	TMG	16SOTU	dist ~ Nitrogen

## Sheet: SuppTable5
### Supplementary Table 5. Permutational multivariate analyses of variance testing the effect of biochar or nitrogen treatments while controlling for the variation due to collection time point and/or W-E spatial gradient. Analyses were performed on Bray-Curtis dissimilarities calculated on Hellinger-transformed relative abundances across vOTU profiles in viromes and 16S rRNA gene OTU profiles in …
Df	SumsOfSqs	MeanSqs	F.Model	R2	Pr(>F)	Term	Extraction	Set	Formula
3	0.238261	0.0794203	1.80748	0.198597	0.111	Biochar	VIR	vOTU	dist ~ Biochar + Month
1	0.566004	0.566004	12.8813	0.471779	0.001	Month	VIR	vOTU	dist ~ Biochar + Month
9	0.395458	0.0439398	NA	0.329625	NA	Residuals	VIR	vOTU	dist ~ Biochar + Month
13	1.19972	NA	NA	1	NA	Total	VIR	vOTU	dist ~ Biochar + Month
3	0.238261	0.0794203	0.904366	0.198597	0.517	Biochar	VIR	vOTU	dist ~ Biochar + W-E
1	0.171093	0.171093	1.94825	0.14261	0.111	W-E	VIR	vOTU	dist ~ Biochar + W-E
9	0.790368	0.0878187	NA	0.658793	NA	Residuals	VIR	vOTU	dist ~ Biochar + W-E
13	1.19972	NA	NA	1	NA	Total	VIR	vOTU	dist ~ Biochar + W-E
3	0.238261	0.0794203	2.83182	0.198597	0.012	Biochar	VIR	vOTU	dist ~ Biochar + Month + W-E
1	0.566004	0.566004	20.1815	0.471779	0.001	Month	VIR	vOTU	dist ~ Biochar + Month + W-E
1	0.171093	0.171093	6.10052	0.14261	0.004	W-E	VIR	vOTU	dist ~ Biochar + Month + W-E
8	0.224365	0.0280456	NA	0.187014	NA	Residuals	VIR	vOTU	dist ~ Biochar + Month + W-E
13	1.19972	NA	NA	1	NA	Total	VIR	vOTU	dist ~ Biochar + Month + W-E
1	0.0360019	0.0360019	1.03231	0.127114	0.449	Nitrogen	VIR	vOTU	dist ~ Nitrogen + W-E
1	0.107723	0.107723	3.08882	0.380344	0.004	W-E	VIR	vOTU	dist ~ Nitrogen + W-E
4	0.1395	0.034875	NA	0.492542	NA	Residuals	VIR	vOTU	dist ~ Nitrogen + W-E
6	0.283225	NA	NA	1	NA	Total	VIR	vOTU	dist ~ Nitrogen + W-E
3	0.0611774	0.0203925	1.10567	0.166878	0.302	Biochar	TMG	16SOTU	dist ~ Biochar + Month
1	0.102542	0.102542	5.55979	0.279713	0.001	Month	TMG	16SOTU	dist ~ Biochar + Month
11	0.202879	0.0184435	NA	0.553409	NA	Residuals	TMG	16SOTU	dist ~ Biochar + Month
15	0.366599	NA	NA	1	NA	Total	TMG	16SOTU	dist ~ Biochar + Month
3	0.0611774	0.0203925	0.778452	0.166878	0.835	Biochar	TMG	16SOTU	dist ~ Biochar + W-E
1	0.0172637	0.0172637	0.659015	0.0470914	0.892	W-E	TMG	16SOTU	dist ~ Biochar + W-E
11	0.288158	0.0261962	NA	0.78603	NA	Residuals	TMG	16SOTU	dist ~ Biochar + W-E
15	0.366599	NA	NA	1	NA	Total	TMG	16SOTU	dist ~ Biochar + W-E
3	0.0611774	0.0203925	1.09864	0.166878	0.309	Biochar	TMG	16SOTU	dist ~ Biochar + Month + W-E
1	0.102542	0.102542	5.52445	0.279713	0.001	Month	TMG	16SOTU	dist ~ Biochar + Month + W-E
1	0.0172637	0.0172637	0.930077	0.0470914	0.448	W-E	TMG	16SOTU	dist ~ Biochar + Month + W-E
10	0.185615	0.0185615	NA	0.506318	NA	Residuals	TMG	16SOTU	dist ~ Biochar + Month + W-E
15	0.366599	NA	NA	1	NA	Total	TMG	16SOTU	dist ~ Biochar + Month + W-E
1	0.0162278	0.0162278	0.880052	0.129141	0.702	Nitrogen	TMG	16SOTU	dist ~ Nitrogen + W-E
1	0.0172339	0.0172339	0.93461	0.137147	0.57	W-E	TMG	16SOTU	dist ~ Nitrogen + W-E
5	0.0921982	0.0184396	NA	0.733712	NA	Residuals	TMG	16SOTU	dist ~ Nitrogen + W-E
7	0.12566	NA	NA	1	NA	Total	TMG	16SOTU	dist ~ Nitrogen + W-E

## Sheet: SuppTable6
### Supplementary Table 6. Set of vOTUs differentially abundant across collection time points (Wald test, adjusted P-val < 0.05). The first 7 columns are the default output from DESeq2. Column “VC” indicates the viral cluster assigned to each vOTU by vConTACT2.
OTU_ID	baseMean	log2FoldChange	lfcSE	stat	pvalue	padj	TemporalEnrichment	VC	Order	Family	Genus	HostPhylum	HostClass	HostOrder	HostFamily	HostGenus
biochar_0	9462.54	30	3.13781	9.5608	1.16855e-21	1.74023e-20	Apr		NA	NA	NA	NA	NA	NA	NA	NA
biochar_1000	354.544	30	3.04449	9.85386	6.59617e-23	1.39368e-21	Apr		NA	NA	NA	NA	NA	NA	NA	NA
biochar_1008	756.346	-11.1243	1.53931	-7.22682	4.9445e-13	2.28886e-12	Aug	379_0	Unassigned	Unassigned	Unassigned	Unassigned	Unassigned	Unassigned	Unassigned	Unassigned
biochar_101	2359.68	-1.28988	0.295164	-4.37004	1.24224e-05	3.29853e-05	Aug		NA	NA	NA	NA	NA	NA	NA	NA
biochar_1011	4384.77	-9.32492	1.89909	-4.9102	9.09845e-07	2.78894e-06	Aug	378_0	Unassigned	Unassigned	Unassigned	Unassigned	Unassigned	Unassigned	Unassigned	Unassigned
biochar_1012	1239.93	-9.70331	3.074	-3.15657	0.00159634	0.00327688	Aug	352_0	Unassigned	Unassigned	Unassigned	Unassigned	Unassigned	Unassigned	Unassigned	Unassigned
biochar_1013	2009.07	3.07151	1.33268	2.30475	0.0211805	0.037138	Apr	353_0	Unassigned	Unassigned	Unassigned	Unassigned	Unassigned	Unassigned	Unassigned	Unassigned
biochar_1014	1565.03	-3.55945	1.62085	-2.19603	0.0280897	0.047973	Aug	127_0	Caudovirales	Podoviridae	Unassigned	Proteobacteria	Deltaproteobacteria	Myxococcales	Myxococcaceae	Myxococcus
biochar_102	3206.42	1.90999	0.848343	2.25143	0.0243581	0.042234	Apr	177_0	Unassigned	Unassigned	Unassigned	Unassigned	Unassigned	Unassigned	Unassigned	Unassigned
biochar_1023	1707	5.29109	1.28044	4.13224	3.59249e-05	9.0516e-05	Apr	298_0	Unassigned	Unassigned	Unassigned	Unassigned	Unassigned	Unassigned	Unassigned	Unassigned
biochar_1028	929.236	-11.7698	3.05448	-3.85328	0.000116546	0.000277347	Aug	379_0	Unassigned	Unassigned	Unassigned	Unassigned	Unassigned	Unassigned	Unassigned	Unassigned
biochar_103	1268.71	-11.7745	3.04743	-3.86374	0.000111666	0.000266378	Aug	753_0	Unassigned	Unassigned	Unassigned	Unassigned	Unassigned	Unassigned	Unassigned	Unassigned
biochar_1032	383.837	-18.7056	3.07165	-6.08976	1.13083e-09	4.28295e-09	Aug		NA	NA	NA	NA	NA	NA	NA	NA
biochar_1034	867.978	13.0736	0.985683	13.2635	3.76915e-40	2.47759e-38	Apr		NA	NA	NA	NA	NA	NA	NA	NA
biochar_1035	517.269	-27.6487	3.14469	-8.79217	1.46694e-18	1.34341e-17	Aug	283_0	Unassigned	Unassigned	Unassigned	Unassigned	Unassigned	Unassigned	Unassigned	Unassigned
biochar_1037	349.083	9.89558	3.01777	3.27911	0.00104136	0.00218774	Apr	42_0	Unassigned	Unassigned	Unassigned	Unassigned	Unassigned	Unassigned	Unassigned	Unassigned
biochar_1038	740.749	12.6252	1.07337	11.7622	6.11026e-32	2.15168e-30	Apr	36_0	Caudovirales	Podoviridae	Mixed	Proteobacteria	Mixed	Mixed	Mixed	Mixed
biochar_1039	1311.16	10.4966	1.68342	6.23524	4.51083e-10	1.75335e-09	Apr	686_0	Unassigned	Unassigned	Unassigned	Unassigned	Unassigned	Unassigned	Unassigned	Unassigned
biochar_104	1722.76	27.0974	3.14469	8.61688	6.88036e-18	5.88211e-17	Apr		NA	NA	NA	NA	NA	NA	NA	NA
biochar_1042	149.053	25.2349	3.14469	8.02459	1.01867e-15	6.48003e-15	Apr		NA	NA	NA	NA	NA	NA	NA	NA
biochar_1044	401.137	-7.45416	3.0238	-2.46516	0.0136952	0.0246865	Aug		NA	NA	NA	NA	NA	NA	NA	NA
biochar_105	255.91	25.0176	3.15362	7.93299	2.13936e-15	1.30211e-14	Apr	284_0	Unassigned	Unassigned	Unassigned	Unassigned	Unassigned	Unassigned	Unassigned	Unassigned
biochar_1052	550.661	29.98	3.13805	9.55372	1.25124e-21	1.788e-20	Apr	586_0	Unassigned	Unassigned	Unassigned	Unassigned	Unassigned	Unassigned	Unassigned	Unassigned
biochar_1054	2788.92	3.9204	1.04902	3.73721	0.000186075	0.000432034	Apr	543_0	Unassigned	Unassigned	Unassigned	Unassigned	Unassigned	Unassigned	Unassigned	Unassigned
biochar_106	2702.78	14.4551	1.07331	13.4678	2.42131e-41	1.74688e-39	Apr	687_0	Unassigned	Unassigned	Unassigned	Unassigned	Unassigned	Unassigned	Unassigned	Unassigned
biochar_1061	4987.83	-2.44535	0.315584	-7.74866	9.28675e-15	5.1677e-14	Aug	135_0	Unassigned	Unassigned	Unassigned	Unassigned	Unassigned	Unassigned	Unassigned	Unassigned
biochar_1065	635.578	12.6215	1.79126	7.04612	1.83981e-12	8.1837e-12	Apr	754_0	Unassigned	Unassigned	Unassigned	Unassigned	Unassigned	Unassigned	Unassigned	Unassigned
biochar_107	2193.71	2.71199	1.13248	2.39473	0.0166326	0.0297457	Apr	755_0	Unassigned	Unassigned	Unassigned	Unassigned	Unassigned	Unassigned	Unassigned	Unassigned
biochar_1075	677.276	12.3843	1.06329	11.6471	2.37342e-31	8.16347e-30	Apr	283_0	Unassigned	Unassigned	Unassigned	Unassigned	Unassigned	Unassigned	Unassigned	Unassigned
biochar_1076	338.202	11.722	2.57512	4.55204	5.31291e-06	1.48541e-05	Apr		NA	NA	NA	NA	NA	NA	NA	NA
biochar_1079	739.574	12.5887	2.17482	5.78836	7.1076e-09	2.56081e-08	Apr		NA	NA	NA	NA	NA	NA	NA	NA
biochar_1080	10673.4	-2.63149	0.940831	-2.79699	0.00515814	0.00981839	Aug	513_0	Unassigned	Unassigned	Unassigned	Unassigned	Unassigned	Unassigned	Unassigned	Unassigned
biochar_1083	6389.28	1.03795	0.310361	3.34433	0.000824803	0.00176029	Apr		NA	NA	NA	NA	NA	NA	NA	NA
biochar_1086	558.036	-12.6241	1.1119	-11.3537	7.11079e-30	2.3114e-28	Aug		NA	NA	NA	NA	NA	NA	NA	NA
biochar_1089	636.883	12.0083	2.30378	5.21243	1.86382e-07	6.0852e-07	Apr	456_0	Unassigned	Unassigned	Unassigned	Unassigned	Unassigned	Unassigned	Unassigned	Unassigned
biochar_109	6898.76	-1.68607	0.321981	-5.23654	1.63619e-07	5.36568e-07	Aug	239_0	Unassigned	Unassigned	Unassigned	Unassigned	Unassigned	Unassigned	Unassigned	Unassigned
biochar_1090	3141.22	1.76839	0.235466	7.5102	5.90351e-14	3.01599e-13	Apr	635_0	Unassigned	Unassigned	Unassigned	Unassigned	Unassigned	Unassigned	Unassigned	Unassigned
biochar_1091	984.059	13.1906	0.968811	13.6152	3.25103e-42	2.53067e-40	Apr		NA	NA	NA	NA	NA	NA	NA	NA
biochar_1093	152.609	-15.0739	3.14469	-4.79342	1.63959e-06	4.89396e-06	Aug		NA	NA	NA	NA	NA	NA	NA	NA
biochar_1094	8781.18	-1.2727	0.232474	-5.47459	4.38515e-08	1.51357e-07	Aug	330_0	Unassigned	Unassigned	Unassigned	Unassigned	Unassigned	Unassigned	Unassigned	Unassigned
biochar_1097	3079.61	-14.9707	1.0094	-14.8313	9.18885e-50	1.94147e-47	Aug	196_0	Unassigned	Unassigned	Unassigned	Unassigned	Unassigned	Unassigned	Unassigned	Unassigned
biochar_1101	2628.01	-14.1272	1.52456	-9.26642	1.92498e-20	2.12466e-19	Aug	371_0	Unassigned	Unassigned	Unassigned	Unassigned	Unassigned	Unassigned	Unassigned	Unassigned
biochar_1102	366.966	21.0672	3.15371	6.68013	2.3873e-11	9.94594e-11	Apr	79_0	Caudovirales	Podoviridae	Unassigned	Proteobacteria	Gammaproteobacteria	Mixed	Mixed	Mixed
biochar_1107	2648.31	0.810662	0.275694	2.94044	0.00327743	0.00638646	Apr		NA	NA	NA	NA	NA	NA	NA	NA
biochar_1110	581.519	11.8797	2.30308	5.15819	2.49348e-07	8.04329e-07	Apr	283_0	Unassigned	Unassigned	Unassigned	Unassigned	Unassigned	Unassigned	Unassigned	Unassigned
biochar_1114	698.181	-12.5577	2.25992	-5.5567	2.74918e-08	9.6124e-08	Aug	486_0	Unassigned	Unassigned	Unassigned	Unassigned	Unassigned	Unassigned	Unassigned	Unassigned
biochar_1119	634.591	12.6217	1.79298	7.03951	1.92923e-12	8.55572e-12	Apr		NA	NA	NA	NA	NA	NA	NA	NA
biochar_112	11102.5	2.24505	0.231615	9.69302	3.22829e-22	6.47797e-21	Apr	337_0	Unassigned	Unassigned	Unassigned	Unassigned	Unassigned	Unassigned	Unassigned	Unassigned
biochar_1120	837.332	3.40301	1.35336	2.51449	0.0119203	0.021672	Apr	756_0	Unassigned	Unassigned	Unassigned	Unassigned	Unassigned	Unassigned	Unassigned	Unassigned
biochar_1123	390.734	27.3503	3.12572	8.75009	2.13191e-18	1.92262e-17	Apr	332_0	Unassigned	Unassigned	Unassigned	Unassigned	Unassigned	Unassigned	Unassigned	Unassigned
biochar_1125	1281.85	13.4031	0.998576	13.4223	4.4788e-41	3.15436e-39	Apr	195_0	Unassigned	Unassigned	Unassigned	Unassigned	Unassigned	Unassigned	Unassigned	Unassigned
biochar_1126	238.185	29.9868	3.13807	9.55582	1.22611e-21	1.76705e-20	Apr	545_0	Unassigned	Unassigned	Unassigned	Unassigned	Unassigned	Unassigned	Unassigned	Unassigned
biochar_1127	4899.8	-0.548128	0.209775	-2.61294	0.00897676	0.016627	Aug	238_0	Unassigned	Unassigned	Unassigned	Unassigned	Unassigned	Unassigned	Unassigned	Unassigned
biochar_1131	343.721	10.1258	3.05697	3.31238	0.000925068	0.00195873	Apr		NA	NA	NA	NA	NA	NA	NA	NA
biochar_1132	13836.8	0.565368	0.153871	3.67431	0.000238491	0.000545174	Apr	127_0	Caudovirales	Podoviridae	Unassigned	Proteobacteria	Deltaproteobacteria	Myxococcales	Myxococcaceae	Myxococcus
biochar_1133	387.436	10.9515	2.58611	4.23476	2.288e-05	5.93156e-05	Apr	458_0	Unassigned	Unassigned	Unassigned	Unassigned	Unassigned	Unassigned	Unassigned	Unassigned
biochar_1134	1169.2	-13.4504	1.59942	-8.40951	4.11713e-17	3.25627e-16	Aug	689_0	Unassigned	Unassigned	Unassigned	Unassigned	Unassigned	Unassigned	Unassigned	Unassigned
biochar_1138	418.026	-11.5775	2.51953	-4.59508	4.32585e-06	1.22919e-05	Aug	36_0	Caudovirales	Podoviridae	Mixed	Proteobacteria	Mixed	Mixed	Mixed	Mixed
biochar_1140	225.586	26.0649	3.11718	8.36167	6.18388e-17	4.77596e-16	Apr		NA	NA	NA	NA	NA	NA	NA	NA
biochar_1144	388.53	27.0565	3.15362	8.57952	9.52704e-18	8.05171e-17	Apr		NA	NA	NA	NA	NA	NA	NA	NA
biochar_1146	912.436	5.79964	1.93279	3.00066	0.00269398	0.00534817	Apr	127_0	Caudovirales	Podoviridae	Unassigned	Proteobacteria	Deltaproteobacteria	Myxococcales	Myxococcaceae	Myxococcus
biochar_1151	1896.81	9.014	1.73008	5.21016	1.8868e-07	6.15341e-07	Apr		NA	NA	NA	NA	NA	NA	NA	NA
biochar_1152	1559.34	12.8819	3.05437	4.21753	2.46994e-05	6.38087e-05	Apr		NA	NA	NA	NA	NA	NA	NA	NA
biochar_1153	698.428	10.8386	2.16608	5.0038	5.6211e-07	1.77074e-06	Apr	165_0	Unassigned	Unassigned	Unassigned	Unassigned	Unassigned	Unassigned	Unassigned	Unassigned
biochar_1154	222.055	30	3.15362	9.51288	1.85459e-21	2.32453e-20	Apr	537_0	Caudovirales	Siphoviridae	Unassigned	Bacteroidetes	Flavobacteriia	Flavobacteriales	Flavobacteriaceae	Cellulophaga
biochar_1155	981.294	12.5293	3.06014	4.09434	4.23369e-05	0.00010586	Apr		NA	NA	NA	NA	NA	NA	NA	NA
biochar_1161	2172.49	-14.2058	3.06013	-4.64223	3.44661e-06	9.91738e-06	Aug	672_0	Unassigned	Unassigned	Unassigned	Unassigned	Unassigned	Unassigned	Unassigned	Unassigned
biochar_1163	2408.25	5.24298	1.51759	3.45482	0.000550664	0.00120657	Apr	99_0	Unassigned	Unassigned	Unassigned	Unassigned	Unassigned	Unassigned	Unassigned	Unassigned
biochar_1169	1064.74	7.42238	1.53643	4.83094	1.35889e-06	4.08912e-06	Apr	690_0	Unassigned	Unassigned	Unassigned	Unassigned	Unassigned	Unassigned	Unassigned	Unassigned
biochar_1176	736.183	18.2616	3.07449	5.93972	2.85513e-09	1.05437e-08	Apr	632_0	Unassigned	Unassigned	Unassigned	Unassigned	Unassigned	Unassigned	Unassigned	Unassigned
biochar_1178	1983.08	1.39058	0.623228	2.23125	0.0256644	0.0442396	Apr		NA	NA	NA	NA	NA	NA	NA	NA
biochar_1182	182.315	25.1148	3.14469	7.98642	1.38919e-15	8.57873e-15	Apr		NA	NA	NA	NA	NA	NA	NA	NA
biochar_1184	715.527	-12.2277	1.802	-6.78562	1.15593e-11	4.90564e-11	Aug	271_0	Unassigned	Unassigned	Unassigned	Unassigned	Unassigned	Unassigned	Unassigned	Unassigned
biochar_1185	141.194	-13.7232	3.13067	-4.38347	1.16806e-05	3.10712e-05	Aug		NA	NA	NA	NA	NA	NA	NA	NA
biochar_1188	715.851	12.5427	1.74167	7.20154	5.95357e-13	2.74737e-12	Apr	10_0	Caudovirales	Podoviridae	Unassigned	Mixed	Mixed	Mixed	Mixed	Mixed
biochar_119	4117.16	1.15189	0.222956	5.16645	2.38588e-07	7.70461e-07	Apr	490_0	Unassigned	Unassigned	Unassigned	Unassigned	Unassigned	Unassigned	Unassigned	Unassigned
biochar_1190	2700.4	1.59727	0.219028	7.29252	3.04212e-13	1.43977e-12	Apr		NA	NA	NA	NA	NA	NA	NA	NA
biochar_1191	443.79	11.7538	1.79467	6.54929	5.78122e-11	2.37842e-10	Apr		NA	NA	NA	NA	NA	NA	NA	NA
biochar_1194	698.264	12.8537	1.06822	12.0328	2.38881e-33	9.17675e-32	Apr	36_0	Caudovirales	Podoviridae	Mixed	Proteobacteria	Mixed	Mixed	Mixed	Mixed
biochar_1196	224.675	10.6117	3.06031	3.46751	0.000525297	0.00115526	Apr	36_0	Caudovirales	Podoviridae	Mixed	Proteobacteria	Mixed	Mixed	Mixed	Mixed
biochar_1198	871.652	12.4888	1.71132	7.29774	2.9264e-13	1.38723e-12	Apr	434_0	Unassigned	Unassigned	Unassigned	Unassigned	Unassigned	Unassigned	Unassigned	Unassigned
biochar_1199	2633.77	1.49258	0.273673	5.45389	4.92798e-08	1.695e-07	Apr	591_0	Unassigned	Unassigned	Unassigned	Unassigned	Unassigned	Unassigned	Unassigned	Unassigned
biochar_12	1637.35	29.9903	3.06014	9.8003	1.12254e-22	2.32202e-21	Apr	326_0	Unassigned	Unassigned	Unassigned	Unassigned	Unassigned	Unassigned	Unassigned	Unassigned
biochar_1200	413.374	-8.35759	3.04197	-2.74743	0.00600644	0.0113455	Aug		NA	NA	NA	NA	NA	NA	NA	NA
biochar_1202	888.932	-12.7886	1.75687	-7.27918	3.35861e-13	1.58449e-12	Aug	155_0	Unassigned	Unassigned	Unassigned	Unassigned	Unassigned	Unassigned	Unassigned	Unassigned
biochar_1203	97.4406	29.996	3.1447	9.5386	1.44768e-21	1.93799e-20	Apr		NA	NA	NA	NA	NA	NA	NA	NA
biochar_1207	756.228	11.9754	2.551	4.6944	2.67392e-06	7.8234e-06	Apr		NA	NA	NA	NA	NA	NA	NA	NA
biochar_1209	309.854	-25.1371	3.11801	-8.06193	7.51e-16	4.83978e-15	Aug	354_0	Unassigned	Unassigned	Unassigned	Unassigned	Unassigned	Unassigned	Unassigned	Unassigned
biochar_1213	172.261	25.5224	3.14469	8.11604	4.81646e-16	3.17307e-15	Apr		NA	NA	NA	NA	NA	NA	NA	NA
biochar_1215	767.769	-6.60848	1.6775	-3.93947	8.16626e-05	0.000196869	Aug	121_0	Unassigned	Unassigned	Unassigned	Unassigned	Unassigned	Unassigned	Unassigned	Unassigned
biochar_1216	597.764	-12.6493	1.7772	-7.11753	1.0988e-12	4.99272e-12	Aug	418_0	Unassigned	Unassigned	Unassigned	Unassigned	Unassigned	Unassigned	Unassigned	Unassigned
biochar_1219	452.411	11.6947	1.84838	6.32699	2.49992e-10	9.85969e-10	Apr		NA	NA	NA	NA	NA	NA	NA	NA
biochar_1223	636.028	-12.8021	1.10008	-11.6374	2.66002e-31	9.04408e-30	Aug		NA	NA	NA	NA	NA	NA	NA	NA
biochar_1229	3350.3	2.0081	0.253652	7.91675	2.4379e-15	1.4687e-14	Apr	280_0	Unassigned	Unassigned	Unassigned	Unassigned	Unassigned	Unassigned	Unassigned	Unassigned
biochar_1231	1023.92	8.20367	1.74541	4.70015	2.59967e-06	7.6137e-06	Apr	640_0	Unassigned	Unassigned	Unassigned	Unassigned	Unassigned	Unassigned	Unassigned	Unassigned
biochar_1234	297.735	11.0867	2.59592	4.27084	1.9474e-05	5.08422e-05	Apr	138_0	Unassigned	Unassigned	Unassigned	Unassigned	Unassigned	Unassigned	Unassigned	Unassigned
biochar_1237	1017.26	-13.4241	1.72087	-7.80081	6.15132e-15	3.52628e-14	Aug	84_0	Unassigned	Unassigned	Unassigned	Unassigned	Unassigned	Unassigned	Unassigned	Unassigned
biochar_1238	5441.14	-15.8989	0.917604	-17.3266	2.96459e-67	4.38463e-64	Aug		NA	NA	NA	NA	NA	NA	NA	NA
biochar_1239	556.85	11.8577	1.7187	6.89925	5.22782e-12	2.25421e-11	Apr		NA	NA	NA	NA	NA	NA	NA	NA
biochar_1244	1891.44	1.54691	0.236466	6.54182	6.0775e-11	2.48992e-10	Apr	581_0	Unassigned	Unassigned	Unassigned	Unassigned	Unassigned	Unassigned	Unassigned	Unassigned
biochar_1246	6975.86	0.632246	0.174462	3.62398	0.000290102	0.00065706	Apr	693_0	Unassigned	Unassigned	Unassigned	Unassigned	Unassigned	Unassigned	Unassigned	Unassigned
biochar_1248	879.37	3.96058	1.316	3.00955	0.00261634	0.00520803	Apr		NA	NA	NA	NA	NA	NA	NA	NA
biochar_1252	640.879	-4.27767	1.91495	-2.23383	0.0254943	0.0439978	Aug	361_0	Unassigned	Unassigned	Unassigned	Unassigned	Unassigned	Unassigned	Unassigned	Unassigned
biochar_1253	139.287	29.359	3.14469	9.33603	1.00014e-20	1.1335e-19	Apr		NA	NA	NA	NA	NA	NA	NA	NA
biochar_1258	1142.05	-1.11935	0.379216	-2.95175	0.00315975	0.00618567	Aug	760_0	Unassigned	Unassigned	Unassigned	Unassigned	Unassigned	Unassigned	Unassigned	Unassigned
biochar_1260	209.604	29.608	3.13782	9.43586	3.87814e-21	4.66323e-20	Apr	145_0	Unassigned	Unassigned	Unassigned	Unassigned	Unassigned	Unassigned	Unassigned	Unassigned
biochar_1261	2541.08	-13.0731	1.41978	-9.20783	3.32788e-20	3.61907e-19	Aug	91_0	Unassigned	Unassigned	Unassigned	Unassigned	Unassigned	Unassigned	Unassigned	Unassigned
biochar_1263	115.093	25.2969	3.15362	8.02155	1.04416e-15	6.62796e-15	Apr	593_0	Unassigned	Unassigned	Unassigned	Unassigned	Unassigned	Unassigned	Unassigned	Unassigned
biochar_1267	1103.68	12.7193	1.00068	12.7107	5.15838e-37	2.63077e-35	Apr	385_0	Unassigned	Unassigned	Unassigned	Unassigned	Unassigned	Unassigned	Unassigned	Unassigned
biochar_1271	1088.76	-5.97355	1.51547	-3.94171	8.09017e-05	0.000195353	Aug	153_0	Unassigned	Unassigned	Unassigned	Unassigned	Unassigned	Unassigned	Unassigned	Unassigned
biochar_1273	390.289	-11.9334	2.5087	-4.75679	1.96695e-06	5.82407e-06	Aug	235_0	Unassigned	Unassigned	Unassigned	Unassigned	Unassigned	Unassigned	Unassigned	Unassigned
biochar_1274	1358.19	11.7976	1.45021	8.13511	4.11556e-16	2.75426e-15	Apr	259_0	Unassigned	Unassigned	Unassigned	Unassigned	Unassigned	Unassigned	Unassigned	Unassigned
biochar_1279	139.997	-14.9982	3.14469	-4.76937	1.84799e-06	5.48832e-06	Aug		NA	NA	NA	NA	NA	NA	NA	NA
biochar_1284	285.203	-12.2163	2.75688	-4.43121	9.37054e-06	2.51297e-05	Aug	113_0	Unassigned	Unassigned	Unassigned	Unassigned	Unassigned	Unassigned	Unassigned	Unassigned
biochar_1287	4085.47	1.42827	0.348385	4.09969	4.13699e-05	0.00010353	Apr		NA	NA	NA	NA	NA	NA	NA	NA
biochar_129	425.717	27.5336	3.15362	8.73078	2.52914e-18	2.26018e-17	Apr		NA	NA	NA	NA	NA	NA	NA	NA
biochar_1292	1009.64	-5.34714	1.58491	-3.37377	0.000741451	0.00158813	Aug	361_0	Unassigned	Unassigned	Unassigned	Unassigned	Unassigned	Unassigned	Unassigned	Unassigned
biochar_1295	177.168	25.1486	3.14469	7.99717	1.27313e-15	7.91161e-15	Apr	200_0	Unassigned	Unassigned	Unassigned	Unassigned	Unassigned	Unassigned	Unassigned	Unassigned
biochar_1296	659.947	10.1357	1.92518	5.26477	1.40362e-07	4.61837e-07	Apr		NA	NA	NA	NA	NA	NA	NA	NA
biochar_13	5703	4.81941	1.97009	2.44629	0.0144335	0.0259698	Apr	479_0	Unassigned	Unassigned	Unassigned	Unassigned	Unassigned	Unassigned	Unassigned	Unassigned
biochar_130	4437.83	0.941291	0.335593	2.80486	0.00503385	0.00960653	Apr	635_0	Unassigned	Unassigned	Unassigned	Unassigned	Unassigned	Unassigned	Unassigned	Unassigned
biochar_1301	734.446	7.88583	1.76268	4.47376	7.68559e-06	2.08187e-05	Apr	184_0	Unassigned	Unassigned	Unassigned	Unassigned	Unassigned	Unassigned	Unassigned	Unassigned
biochar_1306	276.592	12.5646	3.08183	4.077	4.56206e-05	0.000113591	Apr	461_0	Unassigned	Unassigned	Unassigned	Unassigned	Unassigned	Unassigned	Unassigned	Unassigned
biochar_131	2506.3	-17.9062	3.13594	-5.71	1.12974e-08	4.02622e-08	Aug	174_0	Caudovirales	Siphoviridae	Unassigned	Firmicutes	Mixed	Mixed	Mixed	Mixed
biochar_1319	691.94	-13.7649	2.72583	-5.04979	4.42294e-07	1.40376e-06	Aug	97_0	Unassigned	Unassigned	Unassigned	Unassigned	Unassigned	Unassigned	Unassigned	Unassigned
biochar_132	3245.51	-3.18371	1.44825	-2.19831	0.0279269	0.0477226	Aug		NA	NA	NA	NA	NA	NA	NA	NA
biochar_1320	1567.04	-14.2387	3.07076	-4.63685	3.53762e-06	1.01644e-05	Aug		NA	NA	NA	NA	NA	NA	NA	NA
biochar_1322	788.186	29.9916	2.81299	10.6618	1.53576e-26	4.16769e-25	Apr		NA	NA	NA	NA	NA	NA	NA	NA
biochar_1329	195.954	25.9278	3.11643	8.31973	8.8166e-17	6.53622e-16	Apr		NA	NA	NA	NA	NA	NA	NA	NA
biochar_1331	702.378	7.35111	1.49975	4.90154	9.50883e-07	2.8997e-06	Apr		NA	NA	NA	NA	NA	NA	NA	NA
biochar_1332	267.587	-11.6095	3.04559	-3.81192	0.00013789	0.000325261	Aug	154_0	Unassigned	Unassigned	Unassigned	Unassigned	Unassigned	Unassigned	Unassigned	Unassigned
biochar_1333	572.475	-12.0723	1.62997	-7.40645	1.29722e-13	6.29045e-13	Aug		NA	NA	NA	NA	NA	NA	NA	NA
biochar_1334	11120.2	-16.9415	0.845536	-20.0364	2.65451e-89	7.85203e-86	Aug		NA	NA	NA	NA	NA	NA	NA	NA
biochar_1336	116.559	25.2904	3.15362	8.01949	1.06189e-15	6.71064e-15	Apr		NA	NA	NA	NA	NA	NA	NA	NA
biochar_1338	122.496	24.5867	3.11721	7.8874	3.08551e-15	1.8364e-14	Apr	695_0	Unassigned	Unassigned	Unassigned	Unassigned	Unassigned	Unassigned	Unassigned	Unassigned
biochar_1340	419.539	10.7585	2.01049	5.35115	8.73961e-08	2.93825e-07	Apr	307_0	Unassigned	Unassigned	Unassigned	Unassigned	Unassigned	Unassigned	Unassigned	Unassigned
biochar_1341	183.395	29.9637	3.14469	9.52834	1.59813e-21	2.0825e-20	Apr		NA	NA	NA	NA	NA	NA	NA	NA
biochar_1342	7014.17	0.675632	0.207924	3.24942	0.0011564	0.00241059	Apr	492_0	Unassigned	Unassigned	Unassigned	Unassigned	Unassigned	Unassigned	Unassigned	Unassigned
biochar_1344	5093.18	-3.81545	1.66561	-2.29073	0.0219791	0.0384244	Aug	138_0	Unassigned	Unassigned	Unassigned	Unassigned	Unassigned	Unassigned	Unassigned	Unassigned
biochar_1348	1730.8	-2.78151	1.12953	-2.46253	0.013796	0.0248529	Aug		NA	NA	NA	NA	NA	NA	NA	NA
biochar_135	1150.45	13.4077	0.982561	13.6457	2.14101e-42	1.71165e-40	Apr	145_0	Unassigned	Unassigned	Unassigned	Unassigned	Unassigned	Unassigned	Unassigned	Unassigned
biochar_1351	614.739	13.369	1.68676	7.92583	2.26623e-15	1.37086e-14	Apr		NA	NA	NA	NA	NA	NA	NA	NA
biochar_1352	479.586	12.0711	1.77381	6.80519	1.00914e-11	4.295e-11	Apr	36_0	Caudovirales	Podoviridae	Mixed	Proteobacteria	Mixed	Mixed	Mixed	Mixed
biochar_1353	727.764	30	2.34185	12.8104	1.43457e-37	8.00654e-36	Apr	207_0	Unassigned	Unassigned	Unassigned	Unassigned	Unassigned	Unassigned	Unassigned	Unassigned
biochar_1361	362.791	11.4672	1.92722	5.95013	2.67938e-09	9.907e-09	Apr	761_0	Unassigned	Unassigned	Unassigned	Unassigned	Unassigned	Unassigned	Unassigned	Unassigned
biochar_1363	387.562	6.4899	2.78964	2.32643	0.0199956	0.0351857	Apr	225_0	Unassigned	Unassigned	Unassigned	Unassigned	Unassigned	Unassigned	Unassigned	Unassigned
biochar_1366	782.995	-13.062	1.02064	-12.7979	1.68464e-37	9.22809e-36	Aug		NA	NA	NA	NA	NA	NA	NA	NA
biochar_1369	508.7	9.2922	2.09596	4.43338	9.27655e-06	2.49002e-05	Apr		NA	NA	NA	NA	NA	NA	NA	NA
biochar_1376	127.61	-14.9433	3.1447	-4.7519	2.0151e-06	5.96066e-06	Aug		NA	NA	NA	NA	NA	NA	NA	NA
biochar_1377	722.701	12.6937	1.03531	12.2607	1.4721e-34	6.13307e-33	Apr		NA	NA	NA	NA	NA	NA	NA	NA
biochar_1380	1474.75	-13.8937	0.931996	-14.9074	2.94816e-50	6.70821e-48	Aug		NA	NA	NA	NA	NA	NA	NA	NA
biochar_1382	1149.07	-1.92761	0.883453	-2.18191	0.0291163	0.0494692	Aug	594_0	Unassigned	Unassigned	Unassigned	Unassigned	Unassigned	Unassigned	Unassigned	Unassigned
biochar_1383	737.456	13.7229	1.61308	8.50726	1.78085e-17	1.47144e-16	Apr	458_0	Unassigned	Unassigned	Unassigned	Unassigned	Unassigned	Unassigned	Unassigned	Unassigned
biochar_1384	124.49	25.4085	3.15362	8.05694	7.82248e-16	5.0302e-15	Apr	283_0	Unassigned	Unassigned	Unassigned	Unassigned	Unassigned	Unassigned	Unassigned	Unassigned
biochar_139	8104.89	30	3.15362	9.51288	1.85453e-21	2.32453e-20	Apr		NA	NA	NA	NA	NA	NA	NA	NA
biochar_1391	960.501	13.1763	1.06794	12.338	5.65174e-35	2.45851e-33	Apr		NA	NA	NA	NA	NA	NA	NA	NA
biochar_1393	196.428	-25.3656	3.13253	-8.09749	5.61046e-16	3.67163e-15	Aug	697_0	Unassigned	Unassigned	Unassigned	Unassigned	Unassigned	Unassigned	Unassigned	Unassigned
biochar_1399	1703.17	-14.0543	0.922785	-15.2303	2.22604e-52	5.98603e-50	Aug		NA	NA	NA	NA	NA	NA	NA	NA
biochar_14	2081.55	-12.2294	3.04425	-4.0172	5.88929e-05	0.000144809	Aug	203_0	Unassigned	Unassigned	Unassigned	Unassigned	Unassigned	Unassigned	Unassigned	Unassigned
biochar_140	615.645	-8.09045	2.81849	-2.87049	0.0040984	0.00787213	Aug		NA	NA	NA	NA	NA	NA	NA	NA
biochar_1401	764.857	-12.7637	2.24534	-5.68451	1.31191e-08	4.66422e-08	Aug		NA	NA	NA	NA	NA	NA	NA	NA
biochar_1407	167.512	-26.1108	3.14469	-8.30313	1.01405e-16	7.44311e-16	Aug	341_0	Unassigned	Unassigned	Unassigned	Unassigned	Unassigned	Unassigned	Unassigned	Unassigned
biochar_1410	2938.1	-14.8425	0.902402	-16.4478	8.70076e-61	6.43421e-58	Aug		NA	NA	NA	NA	NA	NA	NA	NA
biochar_1414	450.894	-18.1862	3.11917	-5.83045	5.52766e-09	2.0087e-08	Aug	595_0	Unassigned	Unassigned	Unassigned	Unassigned	Unassigned	Unassigned	Unassigned	Unassigned
biochar_1415	146.354	-12.5915	3.13806	-4.01252	6.00739e-05	0.000147223	Aug		NA	NA	NA	NA	NA	NA	NA	NA
biochar_1417	3235.18	-0.834555	0.22096	-3.77696	0.000158757	0.000370349	Aug	436_0	Unassigned	Unassigned	Unassigned	Unassigned	Unassigned	Unassigned	Unassigned	Unassigned
biochar_142	3420.63	0.623268	0.275076	2.26581	0.0234632	0.040778	Apr	177_0	Unassigned	Unassigned	Unassigned	Unassigned	Unassigned	Unassigned	Unassigned	Unassigned
biochar_1422	150.71	-25.1122	3.13253	-8.0166	1.08715e-15	6.82989e-15	Aug	382_0	Unassigned	Unassigned	Unassigned	Unassigned	Unassigned	Unassigned	Unassigned	Unassigned
biochar_1425	852.93	12.9228	1.03022	12.5438	4.30049e-36	2.01918e-34	Apr		NA	NA	NA	NA	NA	NA	NA	NA
biochar_1426	512.64	-12.3302	1.08843	-11.3284	9.49676e-30	3.05341e-28	Aug	178_0	Unassigned	Unassigned	Unassigned	Unassigned	Unassigned	Unassigned	Unassigned	Unassigned
biochar_1427	133.068	13.2768	3.15372	4.20988	2.55501e-05	6.58912e-05	Apr	150_0	Unassigned	Unassigned	Unassigned	Unassigned	Unassigned	Unassigned	Unassigned	Unassigned
biochar_1429	1292.62	3.50131	1.34271	2.60764	0.00911686	0.0168443	Apr		NA	NA	NA	NA	NA	NA	NA	NA
biochar_143	2570.49	14.5254	0.916469	15.8493	1.42097e-56	7.0054e-54	Apr	150_0	Unassigned	Unassigned	Unassigned	Unassigned	Unassigned	Unassigned	Unassigned	Unassigned
biochar_1430	157.452	25.5518	3.1172	8.19704	2.46382e-16	1.7028e-15	Apr		NA	NA	NA	NA	NA	NA	NA	NA
biochar_1431	2180.06	1.94201	0.18684	10.394	2.64097e-25	6.50999e-24	Apr	596_0	Unassigned	Unassigned	Unassigned	Unassigned	Unassigned	Unassigned	Unassigned	Unassigned
biochar_1432	788.313	12.8843	1.83134	7.03546	1.98608e-12	8.78148e-12	Apr		NA	NA	NA	NA	NA	NA	NA	NA
biochar_1435	3293.76	-0.977995	0.218298	-4.4801	7.46075e-06	2.03026e-05	Aug		NA	NA	NA	NA	NA	NA	NA	NA
biochar_1436	1436.62	1.28896	0.283238	4.55079	5.3445e-06	1.49283e-05	Apr		NA	NA	NA	NA	NA	NA	NA	NA
biochar_1437	1206.52	-6.69491	1.48737	-4.50117	6.75792e-06	1.85092e-05	Aug		NA	NA	NA	NA	NA	NA	NA	NA
biochar_1442	477.014	11.3045	1.69674	6.66249	2.69229e-11	1.11538e-10	Apr		NA	NA	NA	NA	NA	NA	NA	NA
biochar_1443	783.881	12.686	1.00273	12.6515	1.09782e-36	5.504e-35	Apr		NA	NA	NA	NA	NA	NA	NA	NA
biochar_1451	107.696	25.1871	3.14469	8.0094	1.15273e-15	7.17846e-15	Apr		NA	NA	NA	NA	NA	NA	NA	NA
biochar_1454	556.474	-12.3896	1.83537	-6.75047	1.47366e-11	6.2007e-11	Aug	26_1	Unassigned	Unassigned	Unassigned	Unassigned	Unassigned	Unassigned	Unassigned	Unassigned
biochar_1457	1105.46	7.52492	1.50222	5.0092	5.46581e-07	1.72549e-06	Apr	195_0	Unassigned	Unassigned	Unassigned	Unassigned	Unassigned	Unassigned	Unassigned	Unassigned
biochar_1459	338.305	10.182	2.98571	3.41023	0.00064907	0.00140245	Apr		NA	NA	NA	NA	NA	NA	NA	NA
biochar_1460	104.869	22.0653	3.15372	6.99661	2.62228e-12	1.14914e-11	Apr	85_0	Unassigned	Unassigned	Unassigned	Unassigned	Unassigned	Unassigned	Unassigned	Unassigned
biochar_1463	5518.58	-15.0111	3.0533	-4.91636	8.81662e-07	2.70816e-06	Aug	44_0	Unassigned	Unassigned	Unassigned	Unassigned	Unassigned	Unassigned	Unassigned	Unassigned
biochar_1465	518.229	-5.79615	1.74377	-3.32393	0.000887583	0.00188611	Aug	127_0	Caudovirales	Podoviridae	Unassigned	Proteobacteria	Deltaproteobacteria	Myxococcales	Myxococcaceae	Myxococcus
biochar_1476	166.116	-15.1369	3.14469	-4.81347	1.48334e-06	4.45001e-06	Aug		NA	NA	NA	NA	NA	NA	NA	NA
biochar_1477	737.83	6.96801	1.83997	3.78703	0.000152461	0.000357071	Apr	599_0	Unassigned	Unassigned	Unassigned	Unassigned	Unassigned	Unassigned	Unassigned	Unassigned
biochar_1478	1098.69	-10.6009	1.67744	-6.31968	2.62108e-10	1.031e-09	Aug	79_0	Caudovirales	Podoviridae	Unassigned	Proteobacteria	Gammaproteobacteria	Mixed	Mixed	Mixed
biochar_1480	293.524	-9.11728	2.75344	-3.31124	0.000928852	0.00196534	Aug	26_1	Unassigned	Unassigned	Unassigned	Unassigned	Unassigned	Unassigned	Unassigned	Unassigned
biochar_1481	571.23	-6.55172	2.10023	-3.11952	0.00181144	0.00369025	Aug		NA	NA	NA	NA	NA	NA	NA	NA
biochar_1484	334.209	-10.762	3.0538	-3.52414	0.000424857	0.000947757	Aug	456_0	Unassigned	Unassigned	Unassigned	Unassigned	Unassigned	Unassigned	Unassigned	Unassigned
biochar_1487	399.928	11.8406	1.19275	9.92716	3.17162e-23	6.79831e-22	Apr		NA	NA	NA	NA	NA	NA	NA	NA
biochar_1490	581.765	-5.14706	1.92167	-2.67843	0.00739691	0.0138481	Aug		NA	NA	NA	NA	NA	NA	NA	NA
biochar_1493	1396.17	2.29225	0.836224	2.74119	0.00612165	0.0115484	Apr		NA	NA	NA	NA	NA	NA	NA	NA
biochar_1497	696.4	4.13885	1.32881	3.1147	0.00184131	0.00374852	Apr		NA	NA	NA	NA	NA	NA	NA	NA
biochar_1498	838.322	-6.7931	1.47519	-4.6049	4.12671e-06	1.17713e-05	Aug		NA	NA	NA	NA	NA	NA	NA	NA
biochar_15	1244.6	16.5292	3.0962	5.33855	9.36912e-08	3.14216e-07	Apr	765_0	Unassigned	Unassigned	Unassigned	Unassigned	Unassigned	Unassigned	Unassigned	Unassigned
biochar_1500	164.325	-15.13	3.14469	-4.81127	1.49978e-06	4.49023e-06	Aug	459_0	Unassigned	Unassigned	Unassigned	Unassigned	Unassigned	Unassigned	Unassigned	Unassigned
biochar_1502	934.95	10.7594	1.87117	5.75009	8.91966e-09	3.19423e-08	Apr	492_0	Unassigned	Unassigned	Unassigned	Unassigned	Unassigned	Unassigned	Unassigned	Unassigned
biochar_1509	3551.37	-0.46818	0.196224	-2.38595	0.0170349	0.0304466	Aug	127_0	Caudovirales	Podoviridae	Unassigned	Proteobacteria	Deltaproteobacteria	Myxococcales	Myxococcaceae	Myxococcus
biochar_1515	164.483	30	3.11709	9.62437	6.30907e-22	1.08641e-20	Apr	766_0	Unassigned	Unassigned	Unassigned	Unassigned	Unassigned	Unassigned	Unassigned	Unassigned
biochar_1516	569.84	12.552	1.11629	11.2444	2.46666e-29	7.6804e-28	Apr	556_0	Unassigned	Unassigned	Unassigned	Unassigned	Unassigned	Unassigned	Unassigned	Unassigned
biochar_1518	1765.55	8.74369	1.74839	5.00099	5.70375e-07	1.79486e-06	Apr	191_0	Unassigned	Unassigned	Unassigned	Unassigned	Unassigned	Unassigned	Unassigned	Unassigned
biochar_1519	247.497	10.5453	3.06034	3.4458	0.000569365	0.00124386	Apr	97_0	Unassigned	Unassigned	Unassigned	Unassigned	Unassigned	Unassigned	Unassigned	Unassigned
biochar_1521	791.985	12.6504	1.00314	12.6107	1.84242e-36	9.08312e-35	Apr	464_0	Unassigned	Unassigned	Unassigned	Unassigned	Unassigned	Unassigned	Unassigned	Unassigned
biochar_1522	350.065	-11.5953	1.86243	-6.2259	4.78811e-10	1.85869e-09	Aug		NA	NA	NA	NA	NA	NA	NA	NA
biochar_1526	274.601	10.5491	2.58283	4.08431	4.42081e-05	0.000110167	Apr	518_0	Unassigned	Unassigned	Unassigned	Unassigned	Unassigned	Unassigned	Unassigned	Unassigned
biochar_1527	5157.75	1.34114	0.565153	2.37306	0.0176414	0.0314168	Apr	397_0	Caudovirales	Podoviridae	Unassigned	Proteobacteria	Betaproteobacteria	Burkholderiales	Oxalobacteraceae	Ralstonia
biochar_153	615.474	29.9977	3.04825	9.84096	7.49901e-23	1.5732e-21	Apr	150_0	Unassigned	Unassigned	Unassigned	Unassigned	Unassigned	Unassigned	Unassigned	Unassigned
biochar_1535	1290.76	-13.256	1.68699	-7.8578	3.90951e-15	2.30825e-14	Aug	184_0	Unassigned	Unassigned	Unassigned	Unassigned	Unassigned	Unassigned	Unassigned	Unassigned
biochar_1536	3170.39	-15.1773	0.967801	-15.6822	2.00087e-55	8.45512e-53	Aug	44_0	Unassigned	Unassigned	Unassigned	Unassigned	Unassigned	Unassigned	Unassigned	Unassigned
biochar_1537	280.711	10.8121	2.54346	4.25095	2.12868e-05	5.53793e-05	Apr	138_0	Unassigned	Unassigned	Unassigned	Unassigned	Unassigned	Unassigned	Unassigned	Unassigned
biochar_154	3409.59	-1.19519	0.267436	-4.46908	7.8556e-06	2.11822e-05	Aug	NA	NA	NA	NA	NA	NA	NA	NA	NA
biochar_1540	1480.48	1.23407	0.183213	6.73573	1.63105e-11	6.84347e-11	Apr		NA	NA	NA	NA	NA	NA	NA	NA
biochar_1543	402.829	-12.0041	1.89023	-6.35063	2.14437e-10	8.50275e-10	Aug	560_0	Unassigned	Unassigned	Unassigned	Unassigned	Unassigned	Unassigned	Unassigned	Unassigned
biochar_1545	1634.08	8.14552	1.54188	5.28286	1.2718e-07	4.20805e-07	Apr	138_0	Unassigned	Unassigned	Unassigned	Unassigned	Unassigned	Unassigned	Unassigned	Unassigned
biochar_1547	657.376	12.5972	1.02709	12.265	1.39544e-34	5.89675e-33	Apr	768_0	Unassigned	Unassigned	Unassigned	Unassigned	Unassigned	Unassigned	Unassigned	Unassigned
biochar_1548	1601.05	-1.02711	0.323816	-3.1719	0.00151445	0.00311959	Aug	409_0	Unassigned	Unassigned	Unassigned	Unassigned	Unassigned	Unassigned	Unassigned	Unassigned
biochar_1550	1100.84	2.64019	1.10954	2.37954	0.0173344	0.0309259	Apr		NA	NA	NA	NA	NA	NA	NA	NA
biochar_1552	123.785	-25.4884	3.14469	-8.10522	5.26489e-16	3.46079e-15	Aug	229_0	Unassigned	Unassigned	Unassigned	Unassigned	Unassigned	Unassigned	Unassigned	Unassigned
biochar_1553	330.592	6.34062	2.14453	2.95665	0.00311005	0.00610049	Apr		NA	NA	NA	NA	NA	NA	NA	NA
biochar_1554	5121.23	-3.14413	0.329582	-9.53975	1.43179e-21	1.93799e-20	Aug	158_0	Unassigned	Unassigned	Unassigned	Unassigned	Unassigned	Unassigned	Unassigned	Unassigned
biochar_1555	311.897	11.0466	2.45569	4.49837	6.84753e-06	1.87373e-05	Apr	703_0	Unassigned	Unassigned	Unassigned	Unassigned	Unassigned	Unassigned	Unassigned	Unassigned
biochar_1558	181.336	25.9715	3.15362	8.23547	1.78857e-16	1.25967e-15	Apr	324_0	Unassigned	Unassigned	Unassigned	Unassigned	Unassigned	Unassigned	Unassigned	Unassigned
biochar_1559	516.87	12.3761	1.16993	10.5785	3.75036e-26	9.64658e-25	Apr	575_0	Caudovirales	Myoviridae	Unassigned	Proteobacteria	Deltaproteobacteria	Bdellovibrionales	Bdellovibrionaceae	Bdellovibrio
biochar_156	1878.55	8.86569	2.5489	3.47824	0.00050471	0.00111496	Apr	461_0	Unassigned	Unassigned	Unassigned	Unassigned	Unassigned	Unassigned	Unassigned	Unassigned
biochar_1560	76.8212	24.4517	3.14469	7.77555	7.51217e-15	4.24876e-14	Apr	331_0	Unassigned	Unassigned	Unassigned	Unassigned	Unassigned	Unassigned	Unassigned	Unassigned
biochar_1561	1674.52	7.52773	1.30306	5.77695	7.60684e-09	2.73735e-08	Apr	433_0	Unassigned	Unassigned	Unassigned	Unassigned	Unassigned	Unassigned	Unassigned	Unassigned
biochar_1568	345.906	12.8337	2.66841	4.80949	1.51314e-06	4.52566e-06	Apr	465_0	Unassigned	Unassigned	Unassigned	Unassigned	Unassigned	Unassigned	Unassigned	Unassigned
biochar_1573	893.273	9.60595	1.6317	5.88708	3.9308e-09	1.44439e-08	Apr		NA	NA	NA	NA	NA	NA	NA	NA
biochar_1576	196.554	17.349	3.15372	5.50114	3.77347e-08	1.31009e-07	Apr	196_0	Unassigned	Unassigned	Unassigned	Unassigned	Unassigned	Unassigned	Unassigned	Unassigned
biochar_1579	687.294	-12.5542	1.04133	-12.0559	1.80536e-33	7.02664e-32	Aug		NA	NA	NA	NA	NA	NA	NA	NA
biochar_158	4055.05	-5.52566	1.27841	-4.32228	1.54425e-05	4.05674e-05	Aug		NA	NA	NA	NA	NA	NA	NA	NA
biochar_1580	646.526	7.24151	1.58128	4.57953	4.66023e-06	1.31914e-05	Apr		NA	NA	NA	NA	NA	NA	NA	NA
biochar_1582	1108.15	1.09593	0.28346	3.86624	0.000110527	0.000263873	Apr	549_0	Unassigned	Unassigned	Unassigned	Unassigned	Unassigned	Unassigned	Unassigned	Unassigned
biochar_1584	1102.12	-13.6353	0.960878	-14.1905	1.04921e-45	1.00115e-43	Aug		NA	NA	NA	NA	NA	NA	NA	NA
biochar_1587	837.371	10.0515	1.72918	5.81285	6.14164e-09	2.21819e-08	Apr	705_0	Unassigned	Unassigned	Unassigned	Unassigned	Unassigned	Unassigned	Unassigned	Unassigned
biochar_1589	1456.45	10.8184	1.57899	6.85143	7.31155e-12	3.14354e-11	Apr	770_0	Unassigned	Unassigned	Unassigned	Unassigned	Unassigned	Unassigned	Unassigned	Unassigned
biochar_1592	782.837	12.7437	1.00066	12.7353	3.76348e-37	1.98792e-35	Apr	400_0	Unassigned	Unassigned	Unassigned	Unassigned	Unassigned	Unassigned	Unassigned	Unassigned
biochar_1595	1036.77	-13.3856	0.961241	-13.9253	4.44484e-44	3.98419e-42	Aug	138_0	Unassigned	Unassigned	Unassigned	Unassigned	Unassigned	Unassigned	Unassigned	Unassigned
biochar_1597	143.206	-15.0226	3.14469	-4.77714	1.7781e-06	5.29047e-06	Aug	638_0	Unassigned	Unassigned	Unassigned	Unassigned	Unassigned	Unassigned	Unassigned	Unassigned
biochar_1598	136.313	26.24	3.13253	8.3766	5.44773e-17	4.26307e-16	Apr	10_0	Caudovirales	Podoviridae	Unassigned	Mixed	Mixed	Mixed	Mixed	Mixed
biochar_1599	994.215	-6.38426	1.50833	-4.23267	2.30932e-05	5.98158e-05	Aug		NA	NA	NA	NA	NA	NA	NA	NA
biochar_16	3352.07	-15.1346	0.926661	-16.3324	5.80745e-60	3.43569e-57	Aug	NA	NA	NA	NA	NA	NA	NA	NA	NA
biochar_1605	746.329	12.6549	1.01562	12.4604	1.228e-35	5.67568e-34	Apr		NA	NA	NA	NA	NA	NA	NA	NA
biochar_1606	863.487	12.9921	1.01759	12.7676	2.48661e-37	1.33734e-35	Apr	271_0	Unassigned	Unassigned	Unassigned	Unassigned	Unassigned	Unassigned	Unassigned	Unassigned
biochar_161	886.918	-7.13257	3.02079	-2.36116	0.0182179	0.0324044	Aug	430_0	Unassigned	Unassigned	Unassigned	Unassigned	Unassigned	Unassigned	Unassigned	Unassigned
biochar_1615	3128.16	1.11312	0.322903	3.44724	0.000566337	0.00123816	Apr		NA	NA	NA	NA	NA	NA	NA	NA
biochar_162	347.113	26.0666	3.14469	8.28909	1.14122e-16	8.33514e-16	Apr	NA	NA	NA	NA	NA	NA	NA	NA	NA
biochar_1624	978.046	8.35967	1.72471	4.84699	1.25352e-06	3.79132e-06	Apr	772_0	Unassigned	Unassigned	Unassigned	Unassigned	Unassigned	Unassigned	Unassigned	Unassigned
biochar_1625	925.2	10.5057	3.03701	3.45922	0.000541739	0.00118965	Apr	203_0	Unassigned	Unassigned	Unassigned	Unassigned	Unassigned	Unassigned	Unassigned	Unassigned
biochar_1627	1570.49	0.821864	0.251108	3.27295	0.00106432	0.00222807	Apr	178_0	Unassigned	Unassigned	Unassigned	Unassigned	Unassigned	Unassigned	Unassigned	Unassigned
biochar_163	420.83	-29.4886	3.11061	-9.48	2.54272e-21	3.1209e-20	Aug		NA	NA	NA	NA	NA	NA	NA	NA
biochar_1630	1569.47	-1.55252	0.429343	-3.61603	0.000299156	0.000675499	Aug	598_0	Unassigned	Unassigned	Unassigned	Unassigned	Unassigned	Unassigned	Unassigned	Unassigned
biochar_1634	2634.85	-4.01987	1.11704	-3.59868	0.000319839	0.000720552	Aug	338_0	Unassigned	Unassigned	Unassigned	Unassigned	Unassigned	Unassigned	Unassigned	Unassigned
biochar_1635	78.2814	24.3919	3.14469	7.75651	8.72981e-15	4.88289e-14	Apr		NA	NA	NA	NA	NA	NA	NA	NA
biochar_1636	575.43	13.1385	2.19239	5.99279	2.06272e-09	7.72344e-09	Apr	351_0	Unassigned	Unassigned	Unassigned	Unassigned	Unassigned	Unassigned	Unassigned	Unassigned
biochar_1637	375.133	11.855	1.22855	9.6496	4.93467e-22	9.35689e-21	Apr	773_0	Unassigned	Unassigned	Unassigned	Unassigned	Unassigned	Unassigned	Unassigned	Unassigned
biochar_164	5461.64	1.97533	0.889351	2.22109	0.0263449	0.045202	Apr	497_0	Unassigned	Unassigned	Unassigned	Unassigned	Unassigned	Unassigned	Unassigned	Unassigned
biochar_1647	1444.76	2.32533	0.828839	2.80552	0.00502348	0.00959294	Apr	494_0	Unassigned	Unassigned	Unassigned	Unassigned	Unassigned	Unassigned	Unassigned	Unassigned
biochar_165	4286.75	4.60494	1.30698	3.52333	0.000426157	0.000949941	Apr	561_0	Unassigned	Unassigned	Unassigned	Unassigned	Unassigned	Unassigned	Unassigned	Unassigned
biochar_1653	82.2451	24.5566	3.14469	7.80889	5.76948e-15	3.32673e-14	Apr		NA	NA	NA	NA	NA	NA	NA	NA
biochar_1655	144.21	30	3.11715	9.62417	6.32121e-22	1.08641e-20	Apr		NA	NA	NA	NA	NA	NA	NA	NA
biochar_166	848.939	30	3.09966	9.67847	3.72236e-22	7.33886e-21	Apr	150_0	Unassigned	Unassigned	Unassigned	Unassigned	Unassigned	Unassigned	Unassigned	Unassigned
biochar_1660	3957.86	-1.6004	0.167906	-9.53151	1.55014e-21	2.0289e-20	Aug	97_0	Unassigned	Unassigned	Unassigned	Unassigned	Unassigned	Unassigned	Unassigned	Unassigned
biochar_1665	155.416	29.2374	3.11642	9.38175	6.48893e-21	7.52716e-20	Apr	460_0	Unassigned	Unassigned	Unassigned	Unassigned	Unassigned	Unassigned	Unassigned	Unassigned
biochar_1667	104.521	-29.9258	3.1447	-9.51628	1.79481e-21	2.27856e-20	Aug	308_0	Unassigned	Unassigned	Unassigned	Unassigned	Unassigned	Unassigned	Unassigned	Unassigned
biochar_167	4773.07	2.54328	0.837473	3.03685	0.00239065	0.00478777	Apr	127_0	Caudovirales	Podoviridae	Unassigned	Proteobacteria	Deltaproteobacteria	Myxococcales	Myxococcaceae	Myxococcus
biochar_168	567.453	-19.1008	3.10225	-6.1571	7.409e-10	2.8315e-09	Aug		NA	NA	NA	NA	NA	NA	NA	NA
biochar_1683	70.1456	24.4044	3.14469	7.76049	8.46027e-15	4.7577e-14	Apr	44_0	Unassigned	Unassigned	Unassigned	Unassigned	Unassigned	Unassigned	Unassigned	Unassigned
biochar_1685	449.056	-10.632	2.40448	-4.42174	9.79084e-06	2.61856e-05	Aug		NA	NA	NA	NA	NA	NA	NA	NA
biochar_1687	92.2551	29.4588	3.1447	9.36776	7.40909e-21	8.52766e-20	Apr	514_0	Unassigned	Unassigned	Unassigned	Unassigned	Unassigned	Unassigned	Unassigned	Unassigned
biochar_1688	92.6026	26.6286	3.1447	8.46777	2.50138e-17	2.04395e-16	Apr	383_0	Unassigned	Unassigned	Unassigned	Unassigned	Unassigned	Unassigned	Unassigned	Unassigned
biochar_169	4618.81	-0.951294	0.260344	-3.65399	0.000258199	0.000587502	Aug	604_0	Unassigned	Unassigned	Unassigned	Unassigned	Unassigned	Unassigned	Unassigned	Unassigned
biochar_1691	169.301	30	3.10761	9.65374	4.7397e-22	9.04518e-21	Apr		NA	NA	NA	NA	NA	NA	NA	NA
biochar_1692	399.797	11.0668	2.82698	3.91473	9.05073e-05	0.000216953	Apr	327_0	Unassigned	Unassigned	Unassigned	Unassigned	Unassigned	Unassigned	Unassigned	Unassigned
biochar_1699	115.429	26.1034	3.13253	8.33299	7.88235e-17	5.97846e-16	Apr		NA	NA	NA	NA	NA	NA	NA	NA
biochar_1704	1818.28	-2.81397	0.847969	-3.31848	0.000905084	0.00191779	Aug	150_0	Unassigned	Unassigned	Unassigned	Unassigned	Unassigned	Unassigned	Unassigned	Unassigned
biochar_1706	303.081	-10.4097	2.2521	-4.62224	3.79624e-06	1.08811e-05	Aug	435_0	Unassigned	Unassigned	Unassigned	Unassigned	Unassigned	Unassigned	Unassigned	Unassigned
biochar_1707	117.892	25.3311	3.15362	8.03239	9.55948e-16	6.10733e-15	Apr	522_0	Unassigned	Unassigned	Unassigned	Unassigned	Unassigned	Unassigned	Unassigned	Unassigned
biochar_171	3935.09	1.78559	0.277317	6.4388	1.20424e-10	4.85968e-10	Apr		NA	NA	NA	NA	NA	NA	NA	NA
biochar_1711	1830.07	-2.30911	0.296137	-7.79743	6.31807e-15	3.61486e-14	Aug	517_0	Unassigned	Unassigned	Unassigned	Unassigned	Unassigned	Unassigned	Unassigned	Unassigned
biochar_1714	7680.5	-1.44958	0.197247	-7.34905	1.99615e-13	9.53895e-13	Aug	97_0	Unassigned	Unassigned	Unassigned	Unassigned	Unassigned	Unassigned	Unassigned	Unassigned
biochar_1715	953.585	1.88676	0.856779	2.20216	0.027654	0.0472836	Apr	138_0	Unassigned	Unassigned	Unassigned	Unassigned	Unassigned	Unassigned	Unassigned	Unassigned
biochar_172	928.727	12.8787	3.06015	4.20853	2.57043e-05	6.62311e-05	Apr		NA	NA	NA	NA	NA	NA	NA	NA
biochar_1720	475.153	12.2376	1.10035	11.1215	9.85578e-29	3.00551e-27	Apr	653_0	Unassigned	Unassigned	Unassigned	Unassigned	Unassigned	Unassigned	Unassigned	Unassigned
biochar_1722	698.574	-13.9672	1.65184	-8.45554	2.77806e-17	2.25137e-16	Aug	475_0	Unassigned	Unassigned	Unassigned	Unassigned	Unassigned	Unassigned	Unassigned	Unassigned
biochar_1723	358.503	11.6435	2.55422	4.55853	5.15136e-06	1.4457e-05	Apr		NA	NA	NA	NA	NA	NA	NA	NA
biochar_1728	432.479	11.9685	1.17613	10.1762	2.53278e-24	5.80771e-23	Apr	327_0	Unassigned	Unassigned	Unassigned	Unassigned	Unassigned	Unassigned	Unassigned	Unassigned
biochar_1729	306.545	10.3582	3.05456	3.39105	0.000696259	0.00149784	Apr	575_0	Caudovirales	Myoviridae	Unassigned	Proteobacteria	Deltaproteobacteria	Bdellovibrionales	Bdellovibrionaceae	Bdellovibrio
biochar_1732	107.834	-14.821	3.1447	-4.71301	2.44083e-06	7.17691e-06	Aug	44_0	Unassigned	Unassigned	Unassigned	Unassigned	Unassigned	Unassigned	Unassigned	Unassigned
biochar_1733	2037.01	0.559934	0.249601	2.24332	0.0248762	0.0430818	Apr		NA	NA	NA	NA	NA	NA	NA	NA
biochar_1734	959.608	13.1309	1.01602	12.9238	3.30233e-38	1.99353e-36	Apr		NA	NA	NA	NA	NA	NA	NA	NA
biochar_1736	543.09	12.3524	1.14353	10.8019	3.37083e-27	9.40653e-26	Apr	451_0	Unassigned	Unassigned	Unassigned	Unassigned	Unassigned	Unassigned	Unassigned	Unassigned
biochar_1737	1797.97	-14.3551	0.919702	-15.6084	6.38419e-55	2.09827e-52	Aug		NA	NA	NA	NA	NA	NA	NA	NA
biochar_1738	611.473	-11.4198	2.18343	-5.23023	1.69301e-07	5.53974e-07	Aug		NA	NA	NA	NA	NA	NA	NA	NA
biochar_1741	246.113	8.89971	2.97012	2.99641	0.00273177	0.00541231	Apr	575_0	Caudovirales	Myoviridae	Unassigned	Proteobacteria	Deltaproteobacteria	Bdellovibrionales	Bdellovibrionaceae	Bdellovibrio
biochar_1742	2194.7	0.716569	0.320675	2.23456	0.0254461	0.0439627	Apr	36_0	Caudovirales	Podoviridae	Mixed	Proteobacteria	Mixed	Mixed	Mixed	Mixed
biochar_1744	139.498	-25.7153	3.14469	-8.17738	2.9009e-16	1.98631e-15	Aug		NA	NA	NA	NA	NA	NA	NA	NA
biochar_1745	588.834	5.90645	1.31644	4.48667	7.23453e-06	1.97233e-05	Apr	388_0	Unassigned	Unassigned	Unassigned	Unassigned	Unassigned	Unassigned	Unassigned	Unassigned
biochar_1748	1812.27	1.86988	0.405115	4.61569	3.91792e-06	1.1219e-05	Apr	698_0	Unassigned	Unassigned	Unassigned	Unassigned	Unassigned	Unassigned	Unassigned	Unassigned
biochar_1751	273.545	-11.1621	2.57742	-4.33073	1.48618e-05	3.90766e-05	Aug	774_0	Unassigned	Unassigned	Unassigned	Unassigned	Unassigned	Unassigned	Unassigned	Unassigned
biochar_1756	564.323	8.49187	1.77421	4.78629	1.69889e-06	5.06583e-06	Apr		NA	NA	NA	NA	NA	NA	NA	NA
biochar_176	1878.05	10.6591	1.45201	7.34096	2.12063e-13	1.01175e-12	Apr		NA	NA	NA	NA	NA	NA	NA	NA
biochar_1761	261.823	10.7259	1.89918	5.64763	1.62674e-08	5.75585e-08	Apr		NA	NA	NA	NA	NA	NA	NA	NA
biochar_1767	1648.56	4.55753	1.27832	3.56526	0.000363496	0.000814561	Apr	147_0	Unassigned	Unassigned	Unassigned	Unassigned	Unassigned	Unassigned	Unassigned	Unassigned
biochar_1768	252.037	10.4666	3.15372	3.31881	0.000904023	0.00191692	Apr	207_0	Unassigned	Unassigned	Unassigned	Unassigned	Unassigned	Unassigned	Unassigned	Unassigned
biochar_1770	181.208	29.2756	3.1172	9.39164	5.90739e-21	6.93415e-20	Apr	497_0	Unassigned	Unassigned	Unassigned	Unassigned	Unassigned	Unassigned	Unassigned	Unassigned
biochar_1771	641.316	-29.4459	2.98598	-9.8614	6.11897e-23	1.30215e-21	Aug		NA	NA	NA	NA	NA	NA	NA	NA
biochar_1772	166.615	12.169	3.10218	3.92271	8.75599e-05	0.0002104	Apr	551_0	Unassigned	Unassigned	Unassigned	Unassigned	Unassigned	Unassigned	Unassigned	Unassigned
biochar_1774	224.901	12.3286	3.08184	4.0004	6.32357e-05	0.000154588	Apr	461_0	Unassigned	Unassigned	Unassigned	Unassigned	Unassigned	Unassigned	Unassigned	Unassigned
biochar_1775	925.96	-12.6104	1.62887	-7.74176	9.80498e-15	5.42115e-14	Aug	269_0	Unassigned	Unassigned	Unassigned	Unassigned	Unassigned	Unassigned	Unassigned	Unassigned
biochar_178	991.266	16.7636	3.04562	5.50416	3.70927e-08	1.28931e-07	Apr	123_0	Unassigned	Unassigned	Unassigned	Unassigned	Unassigned	Unassigned	Unassigned	Unassigned
biochar_1790	1032.98	-1.94658	0.828456	-2.34965	0.0187909	0.0332836	Aug	200_0	Unassigned	Unassigned	Unassigned	Unassigned	Unassigned	Unassigned	Unassigned	Unassigned
biochar_1792	670.652	2.58306	1.10264	2.34262	0.019149	0.0338832	Apr		NA	NA	NA	NA	NA	NA	NA	NA
biochar_1793	934.705	-3.10158	1.34556	-2.30505	0.0211639	0.0371309	Aug	84_0	Unassigned	Unassigned	Unassigned	Unassigned	Unassigned	Unassigned	Unassigned	Unassigned
biochar_1795	316.323	-18.9244	3.07171	-6.16087	7.23456e-10	2.76841e-09	Aug	44_0	Unassigned	Unassigned	Unassigned	Unassigned	Unassigned	Unassigned	Unassigned	Unassigned
biochar_1799	252.179	-25.8265	3.13253	-8.24463	1.65677e-16	1.17523e-15	Aug		NA	NA	NA	NA	NA	NA	NA	NA
biochar_1803	852.695	3.17496	1.39003	2.28409	0.0223663	0.0390783	Apr	10_0	Caudovirales	Podoviridae	Unassigned	Mixed	Mixed	Mixed	Mixed	Mixed
biochar_1807	339.136	11.5142	1.20383	9.56464	1.12593e-21	1.69061e-20	Apr	357_0	Unassigned	Unassigned	Unassigned	Unassigned	Unassigned	Unassigned	Unassigned	Unassigned
biochar_1808	217.272	-26.602	3.11721	-8.53391	1.41481e-17	1.1822e-16	Aug	238_0	Unassigned	Unassigned	Unassigned	Unassigned	Unassigned	Unassigned	Unassigned	Unassigned
biochar_1809	966.264	13.0218	1.00978	12.8957	4.76027e-38	2.76096e-36	Apr	304_1	Unassigned	Unassigned	Unassigned	Unassigned	Unassigned	Unassigned	Unassigned	Unassigned
biochar_1817	345.5	11.5899	1.94267	5.96598	2.43176e-09	9.03663e-09	Apr	327_0	Unassigned	Unassigned	Unassigned	Unassigned	Unassigned	Unassigned	Unassigned	Unassigned
biochar_1822	7687.67	-2.84018	0.282691	-10.0469	9.47634e-24	2.10759e-22	Aug	189_0	Unassigned	Unassigned	Unassigned	Unassigned	Unassigned	Unassigned	Unassigned	Unassigned
biochar_183	748.713	9.90163	2.61962	3.7798	0.000156955	0.000367014	Apr		NA	NA	NA	NA	NA	NA	NA	NA
biochar_1837	294.925	-11.5222	1.97995	-5.81944	5.90456e-09	2.1404e-08	Aug		NA	NA	NA	NA	NA	NA	NA	NA
biochar_1839	893.632	8.55425	1.71738	4.98098	6.32631e-07	1.98024e-06	Apr	546_0	Unassigned	Unassigned	Unassigned	Unassigned	Unassigned	Unassigned	Unassigned	Unassigned
biochar_184	289.729	26.3164	3.14469	8.36853	5.83435e-17	4.54158e-16	Apr	631_0	Unassigned	Unassigned	Unassigned	Unassigned	Unassigned	Unassigned	Unassigned	Unassigned
biochar_1842	10442.5	-2.25772	0.238825	-9.45343	3.27912e-21	3.99162e-20	Aug	160_0	Unassigned	Unassigned	Unassigned	Unassigned	Unassigned	Unassigned	Unassigned	Unassigned
biochar_1843	289.809	-7.17096	2.30673	-3.10872	0.001879	0.00381999	Aug	235_0	Unassigned	Unassigned	Unassigned	Unassigned	Unassigned	Unassigned	Unassigned	Unassigned
biochar_1844	149.757	22.8506	3.13807	7.28176	3.295e-13	1.55697e-12	Apr		NA	NA	NA	NA	NA	NA	NA	NA
biochar_1846	184.504	8.89141	3.04968	2.91553	0.0035509	0.00687856	Apr	636_0	Unassigned	Unassigned	Unassigned	Unassigned	Unassigned	Unassigned	Unassigned	Unassigned
biochar_185	1924.01	-9.62966	3.02729	-3.18095	0.00146791	0.00302795	Aug	551_0	Unassigned	Unassigned	Unassigned	Unassigned	Unassigned	Unassigned	Unassigned	Unassigned
biochar_1853	622.15	12.4884	1.08067	11.5562	6.87067e-31	2.28353e-29	Apr		NA	NA	NA	NA	NA	NA	NA	NA
biochar_1855	1297.53	-3.62689	1.10187	-3.29158	0.000996249	0.00209893	Aug	207_0	Unassigned	Unassigned	Unassigned	Unassigned	Unassigned	Unassigned	Unassigned	Unassigned
biochar_186	2283.21	15.5199	1.58349	9.80107	1.11394e-22	2.32046e-21	Apr	298_0	Unassigned	Unassigned	Unassigned	Unassigned	Unassigned	Unassigned	Unassigned	Unassigned
biochar_1861	1419.17	-0.715589	0.229278	-3.12105	0.00180205	0.00367871	Aug	42_0	Unassigned	Unassigned	Unassigned	Unassigned	Unassigned	Unassigned	Unassigned	Unassigned
biochar_1862	587.269	7.06429	1.8501	3.81833	0.00013436	0.000317441	Apr		NA	NA	NA	NA	NA	NA	NA	NA
biochar_1865	299.186	-11.6593	1.24183	-9.38882	6.06768e-21	7.09415e-20	Aug		NA	NA	NA	NA	NA	NA	NA	NA
biochar_1866	391.315	11.1603	1.74293	6.40317	1.5218e-10	6.11615e-10	Apr	36_0	Caudovirales	Podoviridae	Mixed	Proteobacteria	Mixed	Mixed	Mixed	Mixed
biochar_1867	226.991	-27.4247	3.12921	-8.76409	1.88288e-18	1.71371e-17	Aug	165_0	Unassigned	Unassigned	Unassigned	Unassigned	Unassigned	Unassigned	Unassigned	Unassigned
biochar_1868	97.2137	25.4606	3.13254	8.12778	4.37232e-16	2.91948e-15	Apr	267_0	Unassigned	Unassigned	Unassigned	Unassigned	Unassigned	Unassigned	Unassigned	Unassigned
biochar_1870	87.236	25.7115	3.15362	8.15302	3.54945e-16	2.41737e-15	Apr	247_0	Unassigned	Unassigned	Unassigned	Unassigned	Unassigned	Unassigned	Unassigned	Unassigned
biochar_1872	470.584	9.75188	1.95928	4.97727	6.44857e-07	2.01424e-06	Apr		NA	NA	NA	NA	NA	NA	NA	NA
biochar_1873	350.226	30	3.10759	9.65378	4.73772e-22	9.04518e-21	Apr		NA	NA	NA	NA	NA	NA	NA	NA
biochar_1874	1799.71	-1.22467	0.362737	-3.37619	0.000734969	0.00157748	Aug		NA	NA	NA	NA	NA	NA	NA	NA
biochar_1875	978.389	-12.8651	0.99666	-12.9082	4.04559e-38	2.39337e-36	Aug	184_0	Unassigned	Unassigned	Unassigned	Unassigned	Unassigned	Unassigned	Unassigned	Unassigned
biochar_1880	2118.72	1.61774	0.314993	5.13579	2.80956e-07	9.02353e-07	Apr		NA	NA	NA	NA	NA	NA	NA	NA
biochar_1881	897.711	-12.9973	1.75607	-7.40135	1.34804e-13	6.52621e-13	Aug		NA	NA	NA	NA	NA	NA	NA	NA
biochar_1885	906.712	-5.053	1.61127	-3.13604	0.00171248	0.00350554	Aug		NA	NA	NA	NA	NA	NA	NA	NA
biochar_1887	279.888	-10.4487	2.59982	-4.01903	5.84392e-05	0.000143813	Aug		NA	NA	NA	NA	NA	NA	NA	NA
biochar_1897	822.703	13.8873	1.53449	9.05013	1.42793e-19	1.49251e-18	Apr		NA	NA	NA	NA	NA	NA	NA	NA
biochar_1901	65.7647	24.4484	3.14469	7.77448	7.57577e-15	4.27655e-14	Apr		NA	NA	NA	NA	NA	NA	NA	NA
biochar_1905	762.111	2.63028	1.12796	2.3319	0.0197062	0.0347449	Apr		NA	NA	NA	NA	NA	NA	NA	NA
biochar_1906	395.066	11.7908	1.25337	9.40729	5.09076e-21	6.02339e-20	Apr	71_0	Unassigned	Unassigned	Unassigned	Unassigned	Unassigned	Unassigned	Unassigned	Unassigned
biochar_1909	171.019	-25.1948	3.14469	-8.01184	1.13002e-15	7.06683e-15	Aug	44_0	Unassigned	Unassigned	Unassigned	Unassigned	Unassigned	Unassigned	Unassigned	Unassigned
biochar_1911	638.897	12.496	1.71932	7.26799	3.64879e-13	1.70507e-12	Apr		NA	NA	NA	NA	NA	NA	NA	NA
biochar_1916	529.47	12.4454	1.13276	10.9868	4.42151e-28	1.26979e-26	Apr	225_0	Unassigned	Unassigned	Unassigned	Unassigned	Unassigned	Unassigned	Unassigned	Unassigned
biochar_1919	284.34	-10.0272	2.41755	-4.14766	3.35891e-05	8.51029e-05	Aug	305_0	Unassigned	Unassigned	Unassigned	Unassigned	Unassigned	Unassigned	Unassigned	Unassigned
biochar_1920	509.929	11.2145	2.44606	4.58472	4.54602e-06	1.28927e-05	Apr		NA	NA	NA	NA	NA	NA	NA	NA
biochar_1925	584.113	12.4843	1.16702	10.6976	1.04499e-26	2.8621e-25	Apr		NA	NA	NA	NA	NA	NA	NA	NA
biochar_1926	289.08	-10.1629	2.41754	-4.20382	2.62443e-05	6.74462e-05	Aug	305_0	Unassigned	Unassigned	Unassigned	Unassigned	Unassigned	Unassigned	Unassigned	Unassigned
biochar_1927	560.298	-10.6077	1.52972	-6.93442	4.07893e-12	1.76654e-11	Aug	388_0	Unassigned	Unassigned	Unassigned	Unassigned	Unassigned	Unassigned	Unassigned	Unassigned
biochar_1930	1216.87	-13.7922	0.946832	-14.5667	4.57509e-48	6.44434e-46	Aug	707_0	Unassigned	Unassigned	Unassigned	Unassigned	Unassigned	Unassigned	Unassigned	Unassigned
biochar_1932	146.507	25.539	3.14469	8.1213	4.61207e-16	3.05201e-15	Apr		NA	NA	NA	NA	NA	NA	NA	NA
biochar_1933	2230.06	-14.6653	0.997171	-14.7069	5.82235e-49	9.56807e-47	Aug		NA	NA	NA	NA	NA	NA	NA	NA
biochar_1934	823.163	7.46401	1.48266	5.03419	4.79875e-07	1.51978e-06	Apr	147_0	Unassigned	Unassigned	Unassigned	Unassigned	Unassigned	Unassigned	Unassigned	Unassigned
biochar_1938	383.197	9.83627	2.16425	4.54489	5.49642e-06	1.53092e-05	Apr	780_0	Unassigned	Unassigned	Unassigned	Unassigned	Unassigned	Unassigned	Unassigned	Unassigned
biochar_1942	544.255	7.43319	1.83125	4.05909	4.92653e-05	0.000122254	Apr		NA	NA	NA	NA	NA	NA	NA	NA
biochar_1944	82.8378	-12.9897	3.13189	-4.14756	3.36039e-05	8.51029e-05	Aug	781_0	Unassigned	Unassigned	Unassigned	Unassigned	Unassigned	Unassigned	Unassigned	Unassigned
biochar_1945	239.59	10.7383	2.59484	4.13834	3.49825e-05	8.83675e-05	Apr		NA	NA	NA	NA	NA	NA	NA	NA
biochar_195	2077.52	8.4073	1.56497	5.37217	7.77951e-08	2.63897e-07	Apr	225_0	Unassigned	Unassigned	Unassigned	Unassigned	Unassigned	Unassigned	Unassigned	Unassigned
biochar_1950	610.189	9.40831	1.63963	5.73808	9.57572e-09	3.42503e-08	Apr	506_0	Unassigned	Unassigned	Unassigned	Unassigned	Unassigned	Unassigned	Unassigned	Unassigned
biochar_1954	280.769	-12.5903	2.57374	-4.89183	9.99032e-07	3.03714e-06	Aug	138_0	Unassigned	Unassigned	Unassigned	Unassigned	Unassigned	Unassigned	Unassigned	Unassigned
biochar_1962	319.832	29.9996	3.11661	9.62572	6.22674e-22	1.08641e-20	Apr		NA	NA	NA	NA	NA	NA	NA	NA
biochar_1965	1189.66	-1.16868	0.317361	-3.68248	0.000230975	0.000529632	Aug		NA	NA	NA	NA	NA	NA	NA	NA
biochar_1974	383.046	11.7009	1.16976	10.0028	1.48111e-23	3.2214e-22	Apr		NA	NA	NA	NA	NA	NA	NA	NA
biochar_1975	101.364	25.6806	3.15362	8.14322	3.84912e-16	2.60308e-15	Apr		NA	NA	NA	NA	NA	NA	NA	NA
biochar_1978	1234.16	-8.65342	1.78487	-4.8482	1.24584e-06	3.77195e-06	Aug	200_0	Unassigned	Unassigned	Unassigned	Unassigned	Unassigned	Unassigned	Unassigned	Unassigned
biochar_1981	90.5954	-14.6994	3.1447	-4.67436	2.94878e-06	8.56826e-06	Aug	687_0	Unassigned	Unassigned	Unassigned	Unassigned	Unassigned	Unassigned	Unassigned	Unassigned
biochar_1985	1157.8	1.24965	0.310217	4.02832	5.61773e-05	0.000138601	Apr		NA	NA	NA	NA	NA	NA	NA	NA
biochar_1986	89.602	29.9972	3.1447	9.53898	1.44243e-21	1.93799e-20	Apr	222_0	Caudovirales	Myoviridae	Unassigned	Bacteroidetes	Flavobacteriia	Flavobacteriales	Flavobacteriaceae	Mixed
biochar_1988	2823.69	2.92289	1.19638	2.44312	0.014561	0.0261673	Apr		NA	NA	NA	NA	NA	NA	NA	NA
biochar_1991	1306.07	-13.7002	0.996555	-13.7476	5.26544e-43	4.45005e-41	Aug	85_0	Unassigned	Unassigned	Unassigned	Unassigned	Unassigned	Unassigned	Unassigned	Unassigned
biochar_1993	460.461	-12.283	1.86969	-6.56958	5.04576e-11	2.07874e-10	Aug	283_0	Unassigned	Unassigned	Unassigned	Unassigned	Unassigned	Unassigned	Unassigned	Unassigned
biochar_1997	295.84	10.2014	2.66378	3.82966	0.000128322	0.00030366	Apr		NA	NA	NA	NA	NA	NA	NA	NA
biochar_1999	655.647	-12.8788	1.04088	-12.373	3.65764e-35	1.61482e-33	Aug		NA	NA	NA	NA	NA	NA	NA	NA
biochar_2	6306.96	13.429	2.74368	4.89453	9.85406e-07	2.9988e-06	Apr	NA	NA	NA	NA	NA	NA	NA	NA	NA
biochar_200	2249.14	-14.4145	1.68728	-8.54308	1.30695e-17	1.09517e-16	Aug	552_0	Unassigned	Unassigned	Unassigned	Unassigned	Unassigned	Unassigned	Unassigned	Unassigned
biochar_2003	280.05	-26.5653	3.14469	-8.44767	2.97181e-17	2.40181e-16	Aug	184_0	Unassigned	Unassigned	Unassigned	Unassigned	Unassigned	Unassigned	Unassigned	Unassigned
biochar_2008	839.644	-1.53642	0.424352	-3.62063	0.000293883	0.000664606	Aug	386_0	Unassigned	Unassigned	Unassigned	Unassigned	Unassigned	Unassigned	Unassigned	Unassigned
biochar_2011	81.8839	29.9974	3.1447	9.53905	1.44147e-21	1.93799e-20	Apr		NA	NA	NA	NA	NA	NA	NA	NA
biochar_2020	61.9054	23.9933	3.1447	7.62977	2.35168e-14	1.25791e-13	Apr	228_0	Unassigned	Unassigned	Unassigned	Unassigned	Unassigned	Unassigned	Unassigned	Unassigned
biochar_203	9399.64	2.20481	0.229103	9.62364	6.3539e-22	1.08641e-20	Apr	761_0	Unassigned	Unassigned	Unassigned	Unassigned	Unassigned	Unassigned	Unassigned	Unassigned
biochar_2031	167.946	23.2717	3.13807	7.41592	1.20782e-13	5.88587e-13	Apr		NA	NA	NA	NA	NA	NA	NA	NA
biochar_2035	55.0171	-24.9581	3.15362	-7.91412	2.49008e-15	1.49708e-14	Aug		NA	NA	NA	NA	NA	NA	NA	NA
biochar_2040	846.577	-12.5843	3.06018	-4.11227	3.91785e-05	9.83786e-05	Aug	150_0	Unassigned	Unassigned	Unassigned	Unassigned	Unassigned	Unassigned	Unassigned	Unassigned
biochar_2043	466.969	28.8926	3.15362	9.16173	5.10707e-20	5.45368e-19	Apr	355_0	Unassigned	Unassigned	Unassigned	Unassigned	Unassigned	Unassigned	Unassigned	Unassigned
biochar_2045	84.0275	-13.0081	3.13184	-4.1535	3.27423e-05	8.31344e-05	Aug	184_0	Unassigned	Unassigned	Unassigned	Unassigned	Unassigned	Unassigned	Unassigned	Unassigned
biochar_2047	455.301	5.51024	1.62213	3.39692	0.000681486	0.0014682	Apr	512_0	Unassigned	Unassigned	Unassigned	Unassigned	Unassigned	Unassigned	Unassigned	Unassigned
biochar_2048	80.5717	24.7692	3.15362	7.85421	4.02309e-15	2.37058e-14	Apr		NA	NA	NA	NA	NA	NA	NA	NA
biochar_2052	925.094	-3.26987	1.40023	-2.33524	0.0195309	0.034491	Aug		NA	NA	NA	NA	NA	NA	NA	NA
biochar_2056	414.154	-5.02291	2.25537	-2.22709	0.0259413	0.0446129	Aug	84_0	Unassigned	Unassigned	Unassigned	Unassigned	Unassigned	Unassigned	Unassigned	Unassigned
biochar_2058	3649.08	-1.53293	0.38054	-4.0283	5.61809e-05	0.000138601	Aug	513_0	Unassigned	Unassigned	Unassigned	Unassigned	Unassigned	Unassigned	Unassigned	Unassigned
biochar_2069	657.215	3.14482	1.40709	2.23498	0.0254184	0.0439437	Apr	431_0	Unassigned	Unassigned	Unassigned	Unassigned	Unassigned	Unassigned	Unassigned	Unassigned
biochar_2075	412.236	11.8944	1.26303	9.41736	4.62591e-21	5.51752e-20	Apr	189_0	Unassigned	Unassigned	Unassigned	Unassigned	Unassigned	Unassigned	Unassigned	Unassigned
biochar_2077	48.4823	-23.6798	3.15362	-7.50875	5.96956e-14	3.04447e-13	Aug	269_0	Unassigned	Unassigned	Unassigned	Unassigned	Unassigned	Unassigned	Unassigned	Unassigned
biochar_2079	105.894	-14.8074	3.1447	-4.70869	2.49317e-06	7.32353e-06	Aug	200_0	Unassigned	Unassigned	Unassigned	Unassigned	Unassigned	Unassigned	Unassigned	Unassigned
biochar_2080	110.087	24.6172	3.1447	7.82818	4.94999e-15	2.88798e-14	Apr	536_0	Unassigned	Unassigned	Unassigned	Unassigned	Unassigned	Unassigned	Unassigned	Unassigned
biochar_2083	428.003	6.99112	1.83518	3.80951	0.000139244	0.000328194	Apr		NA	NA	NA	NA	NA	NA	NA	NA
biochar_2085	36.9204	21.5352	3.15363	6.82873	8.56725e-12	3.66743e-11	Apr		NA	NA	NA	NA	NA	NA	NA	NA
biochar_2086	464.844	7.36225	1.85976	3.95872	7.53528e-05	0.00018255	Apr		NA	NA	NA	NA	NA	NA	NA	NA
biochar_2087	360.795	9.83434	1.92444	5.11024	3.21755e-07	1.02781e-06	Apr	711_0	Unassigned	Unassigned	Unassigned	Unassigned	Unassigned	Unassigned	Unassigned	Unassigned
biochar_2091	259.608	-10.3467	3.05727	-3.3843	0.000713609	0.00153294	Aug	91_0	Unassigned	Unassigned	Unassigned	Unassigned	Unassigned	Unassigned	Unassigned	Unassigned
biochar_2092	3001.72	-1.16325	0.233584	-4.98002	6.3579e-07	1.98802e-06	Aug	285_0	Unassigned	Unassigned	Unassigned	Unassigned	Unassigned	Unassigned	Unassigned	Unassigned
biochar_2093	1318.44	-13.7091	0.962271	-14.2466	4.70475e-46	4.79885e-44	Aug	516_0	Unassigned	Unassigned	Unassigned	Unassigned	Unassigned	Unassigned	Unassigned	Unassigned
biochar_2094	190.627	-27.9036	3.11065	-8.97036	2.95545e-19	2.9837e-18	Aug		NA	NA	NA	NA	NA	NA	NA	NA
biochar_2095	480.304	-12.2414	1.11019	-11.0264	2.8519e-28	8.35239e-27	Aug	178_0	Unassigned	Unassigned	Unassigned	Unassigned	Unassigned	Unassigned	Unassigned	Unassigned
biochar_2098	262.818	6.57367	2.47246	2.65876	0.00784295	0.0146369	Apr		NA	NA	NA	NA	NA	NA	NA	NA
biochar_2100	577.08	3.1884	1.37085	2.32585	0.0200265	0.035219	Apr	783_0	Unassigned	Unassigned	Unassigned	Unassigned	Unassigned	Unassigned	Unassigned	Unassigned
biochar_2101	267.624	11.5001	1.27802	8.99838	2.29066e-19	2.35269e-18	Apr	784_0	Unassigned	Unassigned	Unassigned	Unassigned	Unassigned	Unassigned	Unassigned	Unassigned
biochar_2104	506.146	-11.9974	1.79722	-6.67553	2.46344e-11	1.02487e-10	Aug	207_0	Unassigned	Unassigned	Unassigned	Unassigned	Unassigned	Unassigned	Unassigned	Unassigned
biochar_2107	192.397	9.23256	3.05587	3.02125	0.00251732	0.00502444	Apr		NA	NA	NA	NA	NA	NA	NA	NA
biochar_2108	367.676	12.2529	2.23043	5.49353	3.93972e-08	1.3646e-07	Apr	145_0	Unassigned	Unassigned	Unassigned	Unassigned	Unassigned	Unassigned	Unassigned	Unassigned
biochar_2110	81.9409	-23.7198	3.13254	-7.57207	3.67329e-14	1.93338e-13	Aug		NA	NA	NA	NA	NA	NA	NA	NA
biochar_2111	343.356	11.6793	1.81134	6.44786	1.13441e-10	4.58412e-10	Apr		NA	NA	NA	NA	NA	NA	NA	NA
biochar_2112	363.35	5.1362	1.96637	2.61202	0.00900084	0.0166611	Apr		NA	NA	NA	NA	NA	NA	NA	NA
biochar_2115	484.555	6.81693	1.86417	3.65683	0.000255355	0.000582375	Apr		NA	NA	NA	NA	NA	NA	NA	NA
biochar_2121	605.743	-12.5792	1.04305	-12.06	1.71693e-33	6.77159e-32	Aug		NA	NA	NA	NA	NA	NA	NA	NA
biochar_2123	355.532	-11.8781	1.89686	-6.26199	3.80102e-10	1.4833e-09	Aug		NA	NA	NA	NA	NA	NA	NA	NA
biochar_2129	598.912	13.6191	1.61917	8.41113	4.06087e-17	3.22464e-16	Apr	388_0	Unassigned	Unassigned	Unassigned	Unassigned	Unassigned	Unassigned	Unassigned	Unassigned
biochar_2133	71.4494	23.8576	3.14469	7.58662	3.28358e-14	1.73754e-13	Apr	222_0	Caudovirales	Myoviridae	Unassigned	Bacteroidetes	Flavobacteriia	Flavobacteriales	Flavobacteriaceae	Mixed
biochar_2134	434.038	7.99179	1.50701	5.3031	1.13855e-07	3.77559e-07	Apr		NA	NA	NA	NA	NA	NA	NA	NA
biochar_2135	4920.65	-3.60288	0.88561	-4.06825	4.73671e-05	0.00011784	Aug	281_0	Unassigned	Unassigned	Unassigned	Unassigned	Unassigned	Unassigned	Unassigned	Unassigned
biochar_2141	203.742	12.4828	3.0733	4.06168	4.87211e-05	0.000121005	Apr	303_0	Unassigned	Unassigned	Unassigned	Unassigned	Unassigned	Unassigned	Unassigned	Unassigned
biochar_2145	112.294	-25.366	3.1447	-8.06627	7.24809e-16	4.68119e-15	Aug		NA	NA	NA	NA	NA	NA	NA	NA
biochar_2150	190.55	11.5624	3.02844	3.81793	0.000134576	0.000317698	Apr	609_0	Unassigned	Unassigned	Unassigned	Unassigned	Unassigned	Unassigned	Unassigned	Unassigned
biochar_2158	45.0708	-23.5016	3.15362	-7.45227	9.17491e-14	4.55359e-13	Aug	507_0	Unassigned	Unassigned	Unassigned	Unassigned	Unassigned	Unassigned	Unassigned	Unassigned
biochar_2164	500.325	4.18979	1.32545	3.16103	0.0015721	0.0032316	Apr	526_0	Unassigned	Unassigned	Unassigned	Unassigned	Unassigned	Unassigned	Unassigned	Unassigned
biochar_2167	104.407	-9.40299	3.1347	-2.99964	0.00270294	0.00536238	Aug		NA	NA	NA	NA	NA	NA	NA	NA
biochar_2171	327.58	-13.5652	2.15459	-6.29593	3.05568e-10	1.19718e-09	Aug		NA	NA	NA	NA	NA	NA	NA	NA
biochar_2176	2129.5	1.03112	0.436852	2.36034	0.0182581	0.0324564	Apr	79_0	Caudovirales	Podoviridae	Unassigned	Proteobacteria	Gammaproteobacteria	Mixed	Mixed	Mixed
biochar_2178	109.09	26.0922	3.13253	8.32942	8.12392e-17	6.12855e-16	Apr	427_0	Unassigned	Unassigned	Unassigned	Unassigned	Unassigned	Unassigned	Unassigned	Unassigned
biochar_2182	196.322	29.9769	3.11064	9.63689	5.5854e-22	1.03909e-20	Apr	596_0	Unassigned	Unassigned	Unassigned	Unassigned	Unassigned	Unassigned	Unassigned	Unassigned
biochar_2184	114.624	29.9948	3.15372	9.51094	1.88949e-21	2.35828e-20	Apr	437_0	Unassigned	Unassigned	Unassigned	Unassigned	Unassigned	Unassigned	Unassigned	Unassigned
biochar_2187	601.647	-3.15599	1.41593	-2.22892	0.0258195	0.0444293	Aug	607_0	Unassigned	Unassigned	Unassigned	Unassigned	Unassigned	Unassigned	Unassigned	Unassigned
biochar_2191	458.104	-9.57395	1.86447	-5.13495	2.82212e-07	9.05406e-07	Aug	265_0	Unassigned	Unassigned	Unassigned	Unassigned	Unassigned	Unassigned	Unassigned	Unassigned
biochar_2192	274.248	11.1963	2.01975	5.54339	2.96664e-08	1.03605e-07	Apr	225_0	Unassigned	Unassigned	Unassigned	Unassigned	Unassigned	Unassigned	Unassigned	Unassigned
biochar_22	2985.39	14.763	1.02112	14.4577	2.24222e-47	2.88368e-45	Apr	494_0	Unassigned	Unassigned	Unassigned	Unassigned	Unassigned	Unassigned	Unassigned	Unassigned
biochar_220	2252.51	3.06044	1.09764	2.7882	0.00530011	0.0100692	Apr	196_0	Unassigned	Unassigned	Unassigned	Unassigned	Unassigned	Unassigned	Unassigned	Unassigned
biochar_2201	65.3475	24.2269	3.14469	7.70404	1.31827e-14	7.20785e-14	Apr		NA	NA	NA	NA	NA	NA	NA	NA
biochar_2202	83.0722	20.6492	3.15372	6.54758	5.84788e-11	2.40251e-10	Apr		NA	NA	NA	NA	NA	NA	NA	NA
biochar_2209	187.74	26.5888	3.11065	8.54767	1.25602e-17	1.05549e-16	Apr		NA	NA	NA	NA	NA	NA	NA	NA
biochar_221	345.55	14.4194	3.15371	4.57218	4.82666e-06	1.35974e-05	Apr		NA	NA	NA	NA	NA	NA	NA	NA
biochar_2210	86.0053	29.5787	3.1447	9.4059	5.15859e-21	6.07933e-20	Apr		NA	NA	NA	NA	NA	NA	NA	NA
biochar_2213	7279.86	0.616709	0.197165	3.12789	0.00176067	0.00359672	Apr		NA	NA	NA	NA	NA	NA	NA	NA
biochar_2214	298.266	-11.2726	2.5538	-4.41405	1.01454e-05	2.71093e-05	Aug	544_0	Unassigned	Unassigned	Unassigned	Unassigned	Unassigned	Unassigned	Unassigned	Unassigned
biochar_2215	578.51	6.802	1.64313	4.13967	3.47812e-05	8.79715e-05	Apr	154_0	Unassigned	Unassigned	Unassigned	Unassigned	Unassigned	Unassigned	Unassigned	Unassigned
biochar_2217	307.904	12.0395	2.33984	5.14546	2.66859e-07	8.59879e-07	Apr	713_0	Unassigned	Unassigned	Unassigned	Unassigned	Unassigned	Unassigned	Unassigned	Unassigned
biochar_2221	152.098	26.2907	3.1172	8.43408	3.33809e-17	2.68317e-16	Apr		NA	NA	NA	NA	NA	NA	NA	NA
biochar_2223	1099.13	1.2436	0.314581	3.95321	7.71107e-05	0.000186503	Apr		NA	NA	NA	NA	NA	NA	NA	NA
biochar_2229	1031.86	-29.4009	3.13781	-9.36986	7.26295e-21	8.39211e-20	Aug	36_0	Caudovirales	Podoviridae	Mixed	Proteobacteria	Mixed	Mixed	Mixed	Mixed
biochar_2230	130.984	29.7752	3.11698	9.55255	1.26538e-21	1.79952e-20	Apr		NA	NA	NA	NA	NA	NA	NA	NA
biochar_2231	66.0257	23.9913	3.1447	7.62914	2.36333e-14	1.26186e-13	Apr	714_0	Unassigned	Unassigned	Unassigned	Unassigned	Unassigned	Unassigned	Unassigned	Unassigned
biochar_2232	69.8327	24.7785	3.14469	7.87946	3.28801e-15	1.94908e-14	Apr	490_0	Unassigned	Unassigned	Unassigned	Unassigned	Unassigned	Unassigned	Unassigned	Unassigned
biochar_2233	98.3453	29.9868	3.13807	9.55582	1.22609e-21	1.76705e-20	Apr		NA	NA	NA	NA	NA	NA	NA	NA
biochar_2238	373.391	13.3747	1.77472	7.53626	4.83657e-14	2.50391e-13	Apr	283_0	Unassigned	Unassigned	Unassigned	Unassigned	Unassigned	Unassigned	Unassigned	Unassigned
biochar_2239	539.678	2.76602	1.11244	2.48644	0.0129029	0.023358	Apr	604_0	Unassigned	Unassigned	Unassigned	Unassigned	Unassigned	Unassigned	Unassigned	Unassigned
biochar_2240	193.742	9.86212	3.05425	3.22898	0.00124234	0.00257883	Apr	304_1	Unassigned	Unassigned	Unassigned	Unassigned	Unassigned	Unassigned	Unassigned	Unassigned
biochar_2247	198.02	-7.23815	3.04887	-2.37404	0.0175944	0.031352	Aug	332_0	Unassigned	Unassigned	Unassigned	Unassigned	Unassigned	Unassigned	Unassigned	Unassigned
biochar_2249	676.083	1.90856	0.811822	2.35096	0.0187252	0.0332046	Apr		NA	NA	NA	NA	NA	NA	NA	NA
biochar_2252	70.3068	22.2677	3.1447	7.08102	1.43101e-12	6.44282e-12	Apr		NA	NA	NA	NA	NA	NA	NA	NA
biochar_2253	161.998	-28.7917	3.11063	-9.25591	2.12417e-20	2.3358e-19	Aug	265_0	Unassigned	Unassigned	Unassigned	Unassigned	Unassigned	Unassigned	Unassigned	Unassigned
biochar_2255	232.19	26.1689	3.14469	8.32161	8.67729e-17	6.4491e-16	Apr		NA	NA	NA	NA	NA	NA	NA	NA
biochar_2264	1212.29	0.726964	0.248536	2.92499	0.0034447	0.00668597	Apr	517_0	Unassigned	Unassigned	Unassigned	Unassigned	Unassigned	Unassigned	Unassigned	Unassigned
biochar_2269	377.938	7.67825	1.87182	4.10203	4.09542e-05	0.000102576	Apr		NA	NA	NA	NA	NA	NA	NA	NA
biochar_227	2505.18	1.82683	0.823992	2.21705	0.0266195	0.0456466	Apr		NA	NA	NA	NA	NA	NA	NA	NA
biochar_2271	122.85	-23.388	3.1447	-7.4373	1.02767e-13	5.058e-13	Aug	384_0	Unassigned	Unassigned	Unassigned	Unassigned	Unassigned	Unassigned	Unassigned	Unassigned
biochar_2280	18565.5	-2.29157	0.259675	-8.82477	1.09684e-18	1.01389e-17	Aug	44_0	Unassigned	Unassigned	Unassigned	Unassigned	Unassigned	Unassigned	Unassigned	Unassigned
biochar_2281	85.4636	-24.5326	3.13254	-7.83153	4.8195e-15	2.82299e-14	Aug		NA	NA	NA	NA	NA	NA	NA	NA
biochar_2283	127.394	-25.24	3.09958	-8.14305	3.85446e-16	2.60308e-15	Aug		NA	NA	NA	NA	NA	NA	NA	NA
biochar_2284	614.002	-12.0741	1.7626	-6.85016	7.37677e-12	3.16698e-11	Aug	658_0	Unassigned	Unassigned	Unassigned	Unassigned	Unassigned	Unassigned	Unassigned	Unassigned
biochar_2291	484.925	12.1594	1.11403	10.9148	9.79373e-28	2.75903e-26	Apr	596_0	Unassigned	Unassigned	Unassigned	Unassigned	Unassigned	Unassigned	Unassigned	Unassigned
biochar_2295	8521.82	-1.09409	0.186249	-5.87436	4.24477e-09	1.55589e-08	Aug	643_0	Unassigned	Unassigned	Unassigned	Unassigned	Unassigned	Unassigned	Unassigned	Unassigned
biochar_2297	408.674	11.6201	1.81899	6.38823	1.67812e-10	6.71703e-10	Apr	371_0	Unassigned	Unassigned	Unassigned	Unassigned	Unassigned	Unassigned	Unassigned	Unassigned
biochar_2299	71.6333	24.2942	3.1447	7.72544	1.11469e-14	6.12873e-14	Apr		NA	NA	NA	NA	NA	NA	NA	NA
biochar_23	774.311	24.6629	2.82741	8.72278	2.71463e-18	2.40415e-17	Apr	659_0	Unassigned	Unassigned	Unassigned	Unassigned	Unassigned	Unassigned	Unassigned	Unassigned
biochar_230	508.549	28.3271	3.14207	9.01542	1.96121e-19	2.02134e-18	Apr	44_0	Unassigned	Unassigned	Unassigned	Unassigned	Unassigned	Unassigned	Unassigned	Unassigned
biochar_2303	342.921	10.4713	2.2065	4.74566	2.07825e-06	6.14131e-06	Apr	433_0	Unassigned	Unassigned	Unassigned	Unassigned	Unassigned	Unassigned	Unassigned	Unassigned
biochar_2305	314.629	11.6124	1.23223	9.42392	4.34563e-21	5.2042e-20	Apr	658_0	Unassigned	Unassigned	Unassigned	Unassigned	Unassigned	Unassigned	Unassigned	Unassigned
biochar_2307	220.588	10.3799	1.94387	5.33983	9.30319e-08	3.12359e-07	Apr		NA	NA	NA	NA	NA	NA	NA	NA
biochar_2308	400.087	11.9035	1.15899	10.2705	9.56879e-25	2.26436e-23	Apr	460_0	Unassigned	Unassigned	Unassigned	Unassigned	Unassigned	Unassigned	Unassigned	Unassigned
biochar_231	707.661	10.5478	2.47535	4.26113	2.03394e-05	5.3008e-05	Apr		NA	NA	NA	NA	NA	NA	NA	NA
biochar_2314	1051.11	-7.23067	1.46287	-4.94278	7.70163e-07	2.37533e-06	Aug	467_0	Unassigned	Unassigned	Unassigned	Unassigned	Unassigned	Unassigned	Unassigned	Unassigned
biochar_2319	853.185	8.18847	1.75993	4.65272	3.27581e-06	9.47199e-06	Apr		NA	NA	NA	NA	NA	NA	NA	NA
biochar_2321	330.966	6.07296	1.84043	3.29975	0.000967715	0.00204173	Apr	575_0	Caudovirales	Myoviridae	Unassigned	Proteobacteria	Deltaproteobacteria	Bdellovibrionales	Bdellovibrionaceae	Bdellovibrio
biochar_2323	117.106	29.9613	3.11066	9.63182	5.86831e-22	1.06494e-20	Apr	538_0	Caudovirales	Siphoviridae	Unassigned	Bacteroidetes	Flavobacteriia	Flavobacteriales	Flavobacteriaceae	Cellulophaga
biochar_2326	357.352	-10.6818	2.18529	-4.88802	1.01853e-06	3.09324e-06	Aug	79_0	Caudovirales	Podoviridae	Unassigned	Proteobacteria	Gammaproteobacteria	Mixed	Mixed	Mixed
biochar_2329	82.0378	24.8562	3.15362	7.88178	3.2274e-15	1.917e-14	Apr		NA	NA	NA	NA	NA	NA	NA	NA
biochar_233	1256.12	-13.595	0.948828	-14.3282	1.45859e-46	1.5409e-44	Aug	191_0	Unassigned	Unassigned	Unassigned	Unassigned	Unassigned	Unassigned	Unassigned	Unassigned
biochar_2334	313.509	10.7576	2.95642	3.63872	0.000273993	0.000622961	Apr		NA	NA	NA	NA	NA	NA	NA	NA
biochar_2335	1406.37	-1.59248	0.257347	-6.18807	6.0904e-10	2.34575e-09	Aug	79_0	Caudovirales	Podoviridae	Unassigned	Proteobacteria	Gammaproteobacteria	Mixed	Mixed	Mixed
biochar_2338	278.288	12.8127	2.13404	6.00399	1.9253e-09	7.21804e-09	Apr	475_0	Unassigned	Unassigned	Unassigned	Unassigned	Unassigned	Unassigned	Unassigned	Unassigned
biochar_234	1118.87	-9.26062	2.98942	-3.0978	0.00194962	0.00394457	Aug	222_0	Caudovirales	Myoviridae	Unassigned	Bacteroidetes	Flavobacteriia	Flavobacteriales	Flavobacteriaceae	Mixed
biochar_2345	465.801	2.97283	1.36499	2.17791	0.0294128	0.0499443	Apr	343_0	Unassigned	Unassigned	Unassigned	Unassigned	Unassigned	Unassigned	Unassigned	Unassigned
biochar_2346	355.38	12.632	1.66999	7.56413	3.90484e-14	2.0516e-13	Apr	611_0	Unassigned	Unassigned	Unassigned	Unassigned	Unassigned	Unassigned	Unassigned	Unassigned
biochar_235	682.454	-12.6146	1.79791	-7.01623	2.27936e-12	1.00035e-11	Aug	126_0	Unassigned	Unassigned	Unassigned	Unassigned	Unassigned	Unassigned	Unassigned	Unassigned
biochar_2351	551.558	12.3806	1.06654	11.6081	3.74724e-31	1.25958e-29	Apr		NA	NA	NA	NA	NA	NA	NA	NA
biochar_2353	385.826	8.52653	1.86317	4.57637	4.73117e-06	1.33666e-05	Apr		NA	NA	NA	NA	NA	NA	NA	NA
biochar_2360	4720.28	-8.03927	1.75987	-4.56811	4.92138e-06	1.3851e-05	Aug	498_0	Unassigned	Unassigned	Unassigned	Unassigned	Unassigned	Unassigned	Unassigned	Unassigned
biochar_2363	763.647	-0.964283	0.265787	-3.62803	0.000285588	0.00064783	Aug	86_0	Unassigned	Unassigned	Unassigned	Unassigned	Unassigned	Unassigned	Unassigned	Unassigned
biochar_2366	22178.4	-4.34927	0.45375	-9.58516	9.23171e-22	1.41489e-20	Aug	467_0	Unassigned	Unassigned	Unassigned	Unassigned	Unassigned	Unassigned	Unassigned	Unassigned
biochar_2367	475.295	7.25548	1.75939	4.12386	3.72574e-05	9.37934e-05	Apr		NA	NA	NA	NA	NA	NA	NA	NA
biochar_2369	2696.9	-4.24336	1.11747	-3.79729	0.000146288	0.000343975	Aug	483_0	Unassigned	Unassigned	Unassigned	Unassigned	Unassigned	Unassigned	Unassigned	Unassigned
biochar_2370	446.177	11.0128	2.03583	5.40952	6.31949e-08	2.15358e-07	Apr	201_0	Unassigned	Unassigned	Unassigned	Unassigned	Unassigned	Unassigned	Unassigned	Unassigned
biochar_2376	281.552	11.4757	1.36875	8.38406	5.11311e-17	4.02975e-16	Apr		NA	NA	NA	NA	NA	NA	NA	NA
biochar_2377	132.933	29.9927	3.13807	9.55769	1.20418e-21	1.76705e-20	Apr		NA	NA	NA	NA	NA	NA	NA	NA
biochar_238	21219.5	0.800147	0.306369	2.61171	0.00900906	0.0166659	Apr	583_0	Caudovirales	Unassigned	Unassigned	Proteobacteria	Gammaproteobacteria	Xanthomonadales	Xanthomonadaceae	Xanthomonas
biochar_2380	293.385	-11.4079	1.96971	-5.79166	6.96931e-09	2.51405e-08	Aug	611_0	Unassigned	Unassigned	Unassigned	Unassigned	Unassigned	Unassigned	Unassigned	Unassigned
biochar_2381	1781.51	1.77524	0.28774	6.1696	6.84622e-10	2.62661e-09	Apr		NA	NA	NA	NA	NA	NA	NA	NA
biochar_2386	753.563	-2.02747	0.853885	-2.37441	0.0175771	0.03134	Aug	467_0	Unassigned	Unassigned	Unassigned	Unassigned	Unassigned	Unassigned	Unassigned	Unassigned
biochar_2389	221.391	-9.27362	3.04903	-3.04149	0.00235407	0.0047209	Aug	715_0	Unassigned	Unassigned	Unassigned	Unassigned	Unassigned	Unassigned	Unassigned	Unassigned
biochar_2393	256.586	10.8108	1.967	5.49605	3.88396e-08	1.34686e-07	Apr	787_0	Unassigned	Unassigned	Unassigned	Unassigned	Unassigned	Unassigned	Unassigned	Unassigned
biochar_2396	245.787	14.223	2.73115	5.20771	1.91183e-07	6.22818e-07	Apr		NA	NA	NA	NA	NA	NA	NA	NA
biochar_2398	312.56	11.5942	1.87487	6.18398	6.25048e-10	2.40428e-09	Apr	354_0	Unassigned	Unassigned	Unassigned	Unassigned	Unassigned	Unassigned	Unassigned	Unassigned
biochar_2400	1028.83	8.5309	1.70789	4.99499	5.88393e-07	1.84567e-06	Apr		NA	NA	NA	NA	NA	NA	NA	NA
biochar_2402	428.549	8.962	2.13074	4.20606	2.59867e-05	6.69004e-05	Apr	464_0	Unassigned	Unassigned	Unassigned	Unassigned	Unassigned	Unassigned	Unassigned	Unassigned
biochar_2405	676.239	-12.6431	1.07607	-11.7493	7.11924e-32	2.47749e-30	Aug	113_0	Unassigned	Unassigned	Unassigned	Unassigned	Unassigned	Unassigned	Unassigned	Unassigned
biochar_2407	137.18	26.1426	3.13253	8.34551	7.09094e-17	5.40593e-16	Apr		NA	NA	NA	NA	NA	NA	NA	NA
biochar_2408	605.095	-12.6663	1.04973	-12.0662	1.5929e-33	6.36729e-32	Aug	183_0	Unassigned	Unassigned	Unassigned	Unassigned	Unassigned	Unassigned	Unassigned	Unassigned
biochar_2409	2080.37	-0.924811	0.271506	-3.40622	0.000658681	0.00142114	Aug	285_0	Unassigned	Unassigned	Unassigned	Unassigned	Unassigned	Unassigned	Unassigned	Unassigned
biochar_241	118742	0.753083	0.273193	2.7566	0.00584058	0.0110463	Apr	405_0	Unassigned	Unassigned	Unassigned	Unassigned	Unassigned	Unassigned	Unassigned	Unassigned
biochar_2412	346.29	-11.7059	1.90616	-6.14113	8.19374e-10	3.11931e-09	Aug		NA	NA	NA	NA	NA	NA	NA	NA
biochar_2413	1655.39	-2.71879	0.852233	-3.1902	0.00142175	0.00293682	Aug		NA	NA	NA	NA	NA	NA	NA	NA
biochar_2414	514.961	-6.01689	1.41774	-4.244	2.19574e-05	5.70238e-05	Aug	661_0	Unassigned	Unassigned	Unassigned	Unassigned	Unassigned	Unassigned	Unassigned	Unassigned
biochar_2415	285.729	-14.6316	3.13806	-4.66263	3.12189e-06	9.05349e-06	Aug		NA	NA	NA	NA	NA	NA	NA	NA
biochar_2417	210.079	8.92807	3.04756	2.92957	0.00339426	0.00659673	Apr		NA	NA	NA	NA	NA	NA	NA	NA
biochar_242	1289.62	-29.8826	3.11717	-9.58643	9.11847e-22	1.40481e-20	Aug	19_0	Unassigned	Unassigned	Unassigned	Unassigned	Unassigned	Unassigned	Unassigned	Unassigned
biochar_2421	1719.71	-2.8509	1.01333	-2.8134	0.00490208	0.00936716	Aug	511_0	Unassigned	Unassigned	Unassigned	Unassigned	Unassigned	Unassigned	Unassigned	Unassigned
biochar_2425	4661.43	1.07398	0.34618	3.10238	0.00191972	0.00389475	Apr		NA	NA	NA	NA	NA	NA	NA	NA
biochar_2427	340.026	10.4491	2.4891	4.19792	2.69379e-05	6.89889e-05	Apr		NA	NA	NA	NA	NA	NA	NA	NA
biochar_2429	105.651	29.9877	3.13807	9.55611	1.22263e-21	1.76705e-20	Apr		NA	NA	NA	NA	NA	NA	NA	NA
biochar_243	8157.22	3.10847	0.842107	3.6913	0.000223109	0.000512786	Apr		NA	NA	NA	NA	NA	NA	NA	NA
biochar_2436	2632.75	2.33378	0.918015	2.54221	0.0110155	0.0201259	Apr	642_0	Unassigned	Unassigned	Unassigned	Unassigned	Unassigned	Unassigned	Unassigned	Unassigned
biochar_2437	1125.25	-1.20929	0.230191	-5.25344	1.49288e-07	4.9066e-07	Aug	85_0	Unassigned	Unassigned	Unassigned	Unassigned	Unassigned	Unassigned	Unassigned	Unassigned
biochar_2440	396.671	9.3895	2.20605	4.25625	2.07889e-05	5.41316e-05	Apr	705_0	Unassigned	Unassigned	Unassigned	Unassigned	Unassigned	Unassigned	Unassigned	Unassigned
biochar_2441	90.8939	-14.7039	3.1447	-4.67576	2.92866e-06	8.51817e-06	Aug	565_0	Unassigned	Unassigned	Unassigned	Unassigned	Unassigned	Unassigned	Unassigned	Unassigned
biochar_2445	468.514	-12.3516	1.84151	-6.70728	1.98284e-11	8.28423e-11	Aug	707_0	Unassigned	Unassigned	Unassigned	Unassigned	Unassigned	Unassigned	Unassigned	Unassigned
biochar_245	526.95	-27.9376	3.14469	-8.88407	6.44574e-19	6.21059e-18	Aug	19_0	Unassigned	Unassigned	Unassigned	Unassigned	Unassigned	Unassigned	Unassigned	Unassigned
biochar_2452	279.472	11.1497	1.9797	5.63204	1.78087e-08	6.28616e-08	Apr		NA	NA	NA	NA	NA	NA	NA	NA
biochar_2453	312.893	11.5459	1.2521	9.22129	2.93554e-20	3.21604e-19	Apr		NA	NA	NA	NA	NA	NA	NA	NA
biochar_2455	89.304	-9.32171	3.13509	-2.97335	0.00294569	0.0058089	Aug	279_0	Unassigned	Unassigned	Unassigned	Unassigned	Unassigned	Unassigned	Unassigned	Unassigned
biochar_2462	75.2223	19.7278	3.15372	6.25541	3.96464e-10	1.54308e-09	Apr	519_0	Unassigned	Unassigned	Unassigned	Unassigned	Unassigned	Unassigned	Unassigned	Unassigned
biochar_2467	313.645	11.5944	1.77858	6.5189	7.08247e-11	2.89364e-10	Apr		NA	NA	NA	NA	NA	NA	NA	NA
biochar_2471	285.792	9.81875	2.97396	3.30158	0.000961429	0.00202991	Apr		NA	NA	NA	NA	NA	NA	NA	NA
biochar_2473	182.454	18.669	3.15372	5.91968	3.22574e-09	1.18974e-08	Apr	788_0	Unassigned	Unassigned	Unassigned	Unassigned	Unassigned	Unassigned	Unassigned	Unassigned
biochar_2478	178.324	-10.7092	2.75434	-3.88812	0.000101023	0.000241574	Aug	397_0	Caudovirales	Podoviridae	Unassigned	Proteobacteria	Betaproteobacteria	Burkholderiales	Oxalobacteraceae	Ralstonia
biochar_2479	84.8492	-14.6574	3.1447	-4.66099	3.14687e-06	9.11699e-06	Aug	714_0	Unassigned	Unassigned	Unassigned	Unassigned	Unassigned	Unassigned	Unassigned	Unassigned
biochar_248	697.856	8.82778	3.00003	2.94256	0.00325509	0.0063513	Apr	178_0	Unassigned	Unassigned	Unassigned	Unassigned	Unassigned	Unassigned	Unassigned	Unassigned
biochar_2483	350.363	3.12581	1.36044	2.29766	0.0215813	0.0377892	Apr		NA	NA	NA	NA	NA	NA	NA	NA
biochar_2484	678.56	-1.17829	0.296966	-3.96775	7.25529e-05	0.000176055	Aug	558_0	Unassigned	Unassigned	Unassigned	Unassigned	Unassigned	Unassigned	Unassigned	Unassigned
biochar_2489	2777.37	-2.33443	0.390948	-5.97119	2.35527e-09	8.7855e-09	Aug	789_0	Unassigned	Unassigned	Unassigned	Unassigned	Unassigned	Unassigned	Unassigned	Unassigned
biochar_2492	143.235	-25.6037	3.14469	-8.14187	3.89208e-16	2.6225e-15	Aug		NA	NA	NA	NA	NA	NA	NA	NA
biochar_2493	81.1179	-14.6289	3.1447	-4.65193	3.2885e-06	9.49012e-06	Aug	97_0	Unassigned	Unassigned	Unassigned	Unassigned	Unassigned	Unassigned	Unassigned	Unassigned
biochar_2498	68.4393	22.3289	3.15372	7.08019	1.43961e-12	6.47167e-12	Apr	155_0	Unassigned	Unassigned	Unassigned	Unassigned	Unassigned	Unassigned	Unassigned	Unassigned
biochar_2499	532.014	-12.2108	1.83247	-6.66358	2.6724e-11	1.10869e-10	Aug	200_0	Unassigned	Unassigned	Unassigned	Unassigned	Unassigned	Unassigned	Unassigned	Unassigned
biochar_2504	1009.09	1.04088	0.344166	3.02435	0.00249169	0.00497664	Apr	591_0	Unassigned	Unassigned	Unassigned	Unassigned	Unassigned	Unassigned	Unassigned	Unassigned
biochar_2505	72.9744	25.8341	3.15362	8.19189	2.57161e-16	1.77315e-15	Apr		NA	NA	NA	NA	NA	NA	NA	NA
biochar_2506	437.562	-11.5588	1.85905	-6.2176	5.04811e-10	1.95449e-09	Aug		NA	NA	NA	NA	NA	NA	NA	NA
biochar_2512	317.952	-11.5184	1.97028	-5.84604	5.03419e-09	1.83841e-08	Aug	86_0	Unassigned	Unassigned	Unassigned	Unassigned	Unassigned	Unassigned	Unassigned	Unassigned
biochar_2522	1874.73	-1.76203	0.466128	-3.78015	0.000156732	0.000366784	Aug	353_0	Unassigned	Unassigned	Unassigned	Unassigned	Unassigned	Unassigned	Unassigned	Unassigned
biochar_2527	349.614	11.6727	1.95823	5.96085	2.50931e-09	9.3131e-09	Apr		NA	NA	NA	NA	NA	NA	NA	NA
biochar_2531	55.5428	23.7645	3.1447	7.55701	4.12454e-14	2.15174e-13	Apr	354_0	Unassigned	Unassigned	Unassigned	Unassigned	Unassigned	Unassigned	Unassigned	Unassigned
biochar_2533	143.424	25.3092	3.11066	8.13627	4.07651e-16	2.73431e-15	Apr	582_0	Unassigned	Unassigned	Unassigned	Unassigned	Unassigned	Unassigned	Unassigned	Unassigned
biochar_254	18164.2	2.32899	0.700555	3.3245	0.000885786	0.00188365	Apr	491_0	Unassigned	Unassigned	Unassigned	Unassigned	Unassigned	Unassigned	Unassigned	Unassigned
biochar_2545	257.742	-11.3096	2.63582	-4.29074	1.78075e-05	4.66147e-05	Aug	696_0	Unassigned	Unassigned	Unassigned	Unassigned	Unassigned	Unassigned	Unassigned	Unassigned
biochar_2548	79.9985	-14.6187	3.1447	-4.64867	3.34081e-06	9.63087e-06	Aug	463_0	Unassigned	Unassigned	Unassigned	Unassigned	Unassigned	Unassigned	Unassigned	Unassigned
biochar_2553	1150.04	1.18383	0.428266	2.76424	0.00570557	0.0108117	Apr	200_0	Unassigned	Unassigned	Unassigned	Unassigned	Unassigned	Unassigned	Unassigned	Unassigned
biochar_2555	1906.04	-1.21578	0.291143	-4.1759	2.96806e-05	7.56856e-05	Aug	718_0	Unassigned	Unassigned	Unassigned	Unassigned	Unassigned	Unassigned	Unassigned	Unassigned
biochar_2557	310.009	11.5682	1.23864	9.33948	9.68124e-21	1.10143e-19	Apr	393_0	Caudovirales	Myoviridae	Unassigned	Proteobacteria	Deltaproteobacteria	Bdellovibrionales	Bdellovibrionaceae	Bdellovibrio
biochar_2560	299.139	7.37421	1.87295	3.93722	8.24293e-05	0.000198555	Apr		NA	NA	NA	NA	NA	NA	NA	NA
biochar_2568	69.6422	24.6374	3.15362	7.81242	5.60994e-15	3.24142e-14	Apr	584_0	Unassigned	Unassigned	Unassigned	Unassigned	Unassigned	Unassigned	Unassigned	Unassigned
biochar_257	8549.6	-0.57414	0.210385	-2.729	0.00635265	0.0119613	Aug	113_0	Unassigned	Unassigned	Unassigned	Unassigned	Unassigned	Unassigned	Unassigned	Unassigned
biochar_2572	782.33	12.6442	1.67861	7.53254	4.97646e-14	2.569e-13	Apr		NA	NA	NA	NA	NA	NA	NA	NA
biochar_2577	400.263	-11.9782	1.15368	-10.3826	2.97557e-25	7.27417e-24	Aug		NA	NA	NA	NA	NA	NA	NA	NA
biochar_2579	86.1175	29.958	3.11663	9.6123	7.09493e-22	1.1857e-20	Apr		NA	NA	NA	NA	NA	NA	NA	NA
biochar_2580	72.6106	-14.553	3.1447	-4.62777	3.69618e-06	1.06045e-05	Aug		NA	NA	NA	NA	NA	NA	NA	NA
biochar_2593	330.893	-12.7605	2.26218	-5.64078	1.69279e-08	5.9824e-08	Aug		NA	NA	NA	NA	NA	NA	NA	NA
biochar_2594	3339.49	-0.681626	0.187419	-3.63692	0.000275916	0.00062637	Aug	436_0	Unassigned	Unassigned	Unassigned	Unassigned	Unassigned	Unassigned	Unassigned	Unassigned
biochar_26	576.81	29.4007	3.13253	9.38562	6.25479e-21	7.28412e-20	Apr	NA	NA	NA	NA	NA	NA	NA	NA	NA
biochar_260	447.142	15.6044	3.15371	4.94794	7.50045e-07	2.31832e-06	Apr		NA	NA	NA	NA	NA	NA	NA	NA
biochar_2600	86.1164	28.7114	3.12574	9.18547	4.09744e-20	4.40735e-19	Apr		NA	NA	NA	NA	NA	NA	NA	NA
biochar_2602	343.163	11.5108	1.23146	9.3473	8.99141e-21	1.03088e-19	Apr		NA	NA	NA	NA	NA	NA	NA	NA
biochar_2605	291.366	10.8388	1.81537	5.9706	2.3639e-09	8.80655e-09	Apr	768_0	Unassigned	Unassigned	Unassigned	Unassigned	Unassigned	Unassigned	Unassigned	Unassigned
biochar_2609	1020.33	-13.0978	1.10765	-11.8248	2.90493e-32	1.0479e-30	Aug	358_0	Unassigned	Unassigned	Unassigned	Unassigned	Unassigned	Unassigned	Unassigned	Unassigned
biochar_261	551.348	-13.8744	3.08574	-4.49629	6.91499e-06	1.89044e-05	Aug		NA	NA	NA	NA	NA	NA	NA	NA
biochar_2611	641.954	3.07634	1.40186	2.19447	0.0282014	0.0481082	Apr		NA	NA	NA	NA	NA	NA	NA	NA
biochar_2613	275.093	11.4565	1.26697	9.04245	1.53205e-19	1.59571e-18	Apr	259_0	Unassigned	Unassigned	Unassigned	Unassigned	Unassigned	Unassigned	Unassigned	Unassigned
biochar_2616	308.891	-11.3519	1.89799	-5.98101	2.21753e-09	8.28215e-09	Aug		NA	NA	NA	NA	NA	NA	NA	NA
biochar_2617	80.6863	29.9994	3.11711	9.62411	6.32494e-22	1.08641e-20	Apr	775_0	Unassigned	Unassigned	Unassigned	Unassigned	Unassigned	Unassigned	Unassigned	Unassigned
biochar_2619	158.712	-9.14137	3.0076	-3.03942	0.00237037	0.00475037	Aug		NA	NA	NA	NA	NA	NA	NA	NA
biochar_262	497.836	29.9772	3.12292	9.59907	8.06655e-22	1.31012e-20	Apr		NA	NA	NA	NA	NA	NA	NA	NA
biochar_2620	80.1196	29.9955	3.13807	9.55857	1.19393e-21	1.76582e-20	Apr	202_0	Unassigned	Unassigned	Unassigned	Unassigned	Unassigned	Unassigned	Unassigned	Unassigned
biochar_2621	7329.33	-2.39746	0.227219	-10.5513	5.00883e-26	1.26633e-24	Aug		NA	NA	NA	NA	NA	NA	NA	NA
biochar_2625	281.074	11.433	1.34782	8.48264	2.2015e-17	1.81394e-16	Apr	719_0	Unassigned	Unassigned	Unassigned	Unassigned	Unassigned	Unassigned	Unassigned	Unassigned
biochar_2626	449.707	12.2243	2.17344	5.6244	1.86157e-08	6.5554e-08	Apr		NA	NA	NA	NA	NA	NA	NA	NA
biochar_2627	820.417	9.14216	1.42969	6.39451	1.61062e-10	6.45556e-10	Apr	790_0	Unassigned	Unassigned	Unassigned	Unassigned	Unassigned	Unassigned	Unassigned	Unassigned
biochar_263	1218.99	13.4775	0.949498	14.1943	9.93843e-46	9.79929e-44	Apr	791_0	Unassigned	Unassigned	Unassigned	Unassigned	Unassigned	Unassigned	Unassigned	Unassigned
biochar_2641	308.118	12.019	2.25345	5.33361	9.62802e-08	3.22533e-07	Apr	128_0	Unassigned	Unassigned	Unassigned	Unassigned	Unassigned	Unassigned	Unassigned	Unassigned
biochar_2642	96.4101	-27.5822	3.12001	-8.84043	9.53544e-19	8.92589e-18	Aug		NA	NA	NA	NA	NA	NA	NA	NA
biochar_265	1126.89	13.3174	0.988505	13.4722	2.27883e-41	1.6852e-39	Apr	201_0	Unassigned	Unassigned	Unassigned	Unassigned	Unassigned	Unassigned	Unassigned	Unassigned
biochar_2650	629.733	-12.4952	1.90976	-6.54282	6.03696e-11	2.47675e-10	Aug		NA	NA	NA	NA	NA	NA	NA	NA
biochar_2651	277.06	-11.3493	1.83792	-6.17507	6.61329e-10	2.54053e-09	Aug	200_0	Unassigned	Unassigned	Unassigned	Unassigned	Unassigned	Unassigned	Unassigned	Unassigned
biochar_2652	61.2796	23.8469	3.1447	7.5832	3.37127e-14	1.78076e-13	Apr	585_0	Unassigned	Unassigned	Unassigned	Unassigned	Unassigned	Unassigned	Unassigned	Unassigned
biochar_2663	265.529	-11.2449	2.26368	-4.96755	6.78034e-07	2.11118e-06	Aug		NA	NA	NA	NA	NA	NA	NA	NA
biochar_2669	445.069	6.86496	1.48056	4.63675	3.53932e-06	1.01644e-05	Apr		NA	NA	NA	NA	NA	NA	NA	NA
biochar_2671	2181.84	1.94626	0.302718	6.4293	1.28191e-10	5.15905e-10	Apr		NA	NA	NA	NA	NA	NA	NA	NA
biochar_2673	353.815	11.8761	1.88491	6.30064	2.96428e-10	1.16291e-09	Apr		NA	NA	NA	NA	NA	NA	NA	NA
biochar_2675	846.454	3.06226	1.37669	2.22437	0.0261238	0.0448748	Apr		NA	NA	NA	NA	NA	NA	NA	NA
biochar_2677	57.0352	-24.3141	3.15362	-7.70991	1.25905e-14	6.90957e-14	Aug		NA	NA	NA	NA	NA	NA	NA	NA
biochar_268	1391.09	-29.9693	3.15362	-9.50316	2.03612e-21	2.52002e-20	Aug		NA	NA	NA	NA	NA	NA	NA	NA
biochar_2681	100.856	-24.5141	3.13254	-7.82565	5.05053e-15	2.94084e-14	Aug		NA	NA	NA	NA	NA	NA	NA	NA
biochar_2686	605.089	-6.26802	1.47783	-4.24136	2.22168e-05	5.76466e-05	Aug		NA	NA	NA	NA	NA	NA	NA	NA
biochar_2689	648.015	-12.5631	1.72671	-7.27573	3.44555e-13	1.61777e-12	Aug	84_0	Unassigned	Unassigned	Unassigned	Unassigned	Unassigned	Unassigned	Unassigned	Unassigned
biochar_2690	627.974	-1.2121	0.330036	-3.67262	0.000240073	0.000548367	Aug	121_0	Unassigned	Unassigned	Unassigned	Unassigned	Unassigned	Unassigned	Unassigned	Unassigned
biochar_2693	51.6563	-12.374	3.13395	-3.94838	7.86822e-05	0.000190149	Aug	345_0	Unassigned	Unassigned	Unassigned	Unassigned	Unassigned	Unassigned	Unassigned	Unassigned
biochar_2696	216.641	10.6054	2.64188	4.01433	5.96161e-05	0.000146465	Apr	305_0	Unassigned	Unassigned	Unassigned	Unassigned	Unassigned	Unassigned	Unassigned	Unassigned
biochar_27	511.724	28.2894	3.14469	8.99592	2.34268e-19	2.38953e-18	Apr	NA	NA	NA	NA	NA	NA	NA	NA	NA
biochar_2704	2224.33	-0.927097	0.398342	-2.32739	0.0199445	0.0351375	Aug	433_0	Unassigned	Unassigned	Unassigned	Unassigned	Unassigned	Unassigned	Unassigned	Unassigned
biochar_2707	58.9106	25.2223	3.1447	8.02058	1.0525e-15	6.66656e-15	Apr	711_0	Unassigned	Unassigned	Unassigned	Unassigned	Unassigned	Unassigned	Unassigned	Unassigned
biochar_271	957.497	12.988	1.00089	12.9765	1.66387e-38	1.04718e-36	Apr	787_0	Unassigned	Unassigned	Unassigned	Unassigned	Unassigned	Unassigned	Unassigned	Unassigned
biochar_272	305.243	26.4838	3.14469	8.42175	3.70893e-17	2.97317e-16	Apr	126_0	Unassigned	Unassigned	Unassigned	Unassigned	Unassigned	Unassigned	Unassigned	Unassigned
biochar_2726	138.14	9.76203	3.06054	3.18965	0.00142448	0.0029404	Apr	780_0	Unassigned	Unassigned	Unassigned	Unassigned	Unassigned	Unassigned	Unassigned	Unassigned
biochar_2734	473.413	6.96517	1.54387	4.51149	6.43731e-06	1.77187e-05	Apr	783_0	Unassigned	Unassigned	Unassigned	Unassigned	Unassigned	Unassigned	Unassigned	Unassigned
biochar_2747	535.098	-3.16879	1.34798	-2.35076	0.0187351	0.0332046	Aug		NA	NA	NA	NA	NA	NA	NA	NA
biochar_2749	200.933	9.98637	2.66848	3.74235	0.000182306	0.000423948	Apr	713_0	Unassigned	Unassigned	Unassigned	Unassigned	Unassigned	Unassigned	Unassigned	Unassigned
biochar_2751	1197.21	-13.2512	1.58699	-8.34986	6.83456e-17	5.23747e-16	Aug	216_0	Unassigned	Unassigned	Unassigned	Unassigned	Unassigned	Unassigned	Unassigned	Unassigned
biochar_2753	320.868	-5.63395	2.10934	-2.67095	0.00756362	0.0141513	Aug		NA	NA	NA	NA	NA	NA	NA	NA
biochar_2757	99.6255	29.9489	3.11067	9.6278	6.10197e-22	1.08641e-20	Apr	165_0	Unassigned	Unassigned	Unassigned	Unassigned	Unassigned	Unassigned	Unassigned	Unassigned
biochar_2762	592.671	-12.6513	1.76314	-7.17544	7.20773e-13	3.31578e-12	Aug		NA	NA	NA	NA	NA	NA	NA	NA
biochar_2764	79.866	24.9461	3.13254	7.96354	1.67189e-15	1.02603e-14	Apr	118_0	Unassigned	Unassigned	Unassigned	Unassigned	Unassigned	Unassigned	Unassigned	Unassigned
biochar_2765	76.513	28.5226	3.12574	9.12507	7.16885e-20	7.60052e-19	Apr	504_0	Unassigned	Unassigned	Unassigned	Unassigned	Unassigned	Unassigned	Unassigned	Unassigned
biochar_2767	211.819	8.98023	2.58557	3.47321	0.000514271	0.00113354	Apr	793_0	Unassigned	Unassigned	Unassigned	Unassigned	Unassigned	Unassigned	Unassigned	Unassigned
biochar_2769	690.372	-0.652873	0.27728	-2.35456	0.0185445	0.0329062	Aug	613_0	Unassigned	Unassigned	Unassigned	Unassigned	Unassigned	Unassigned	Unassigned	Unassigned
biochar_277	1588.89	13.9929	0.945828	14.7943	1.59381e-49	3.143e-47	Apr	327_0	Unassigned	Unassigned	Unassigned	Unassigned	Unassigned	Unassigned	Unassigned	Unassigned
biochar_2770	790.137	-6.61445	1.91449	-3.45493	0.00055043	0.00120657	Aug		NA	NA	NA	NA	NA	NA	NA	NA
biochar_2773	79.9498	29.9354	3.1447	9.51932	1.74319e-21	2.22256e-20	Apr	283_0	Unassigned	Unassigned	Unassigned	Unassigned	Unassigned	Unassigned	Unassigned	Unassigned
biochar_2777	1789.81	-1.1123	0.281143	-3.95634	7.61066e-05	0.000184225	Aug	345_0	Unassigned	Unassigned	Unassigned	Unassigned	Unassigned	Unassigned	Unassigned	Unassigned
biochar_2782	1447.38	-2.24927	0.873796	-2.57413	0.0100491	0.018463	Aug		NA	NA	NA	NA	NA	NA	NA	NA
biochar_2787	105.004	-25.8989	3.10766	-8.33388	7.82377e-17	5.94928e-16	Aug		NA	NA	NA	NA	NA	NA	NA	NA
biochar_279	464.651	27.8599	3.13253	8.89375	5.90827e-19	5.71133e-18	Apr	432_0	Unassigned	Unassigned	Unassigned	Unassigned	Unassigned	Unassigned	Unassigned	Unassigned
biochar_2791	55.2299	24.0541	3.1447	7.64911	2.02369e-14	1.08838e-13	Apr	551_0	Unassigned	Unassigned	Unassigned	Unassigned	Unassigned	Unassigned	Unassigned	Unassigned
biochar_2801	1034.22	-11.8417	1.44234	-8.21007	2.21066e-16	1.53862e-15	Aug		NA	NA	NA	NA	NA	NA	NA	NA
biochar_2804	47.9806	23.36	3.1447	7.42838	1.09938e-13	5.37514e-13	Apr	NA	NA	NA	NA	NA	NA	NA	NA	NA
biochar_2809	385.294	9.43434	1.80307	5.23239	1.67335e-07	5.48146e-07	Apr	664_0	Unassigned	Unassigned	Unassigned	Unassigned	Unassigned	Unassigned	Unassigned	Unassigned
biochar_2816	461.851	11.8439	1.11802	10.5936	3.18925e-26	8.42304e-25	Apr		NA	NA	NA	NA	NA	NA	NA	NA
biochar_2819	39.3862	23.8417	3.15363	7.56011	4.02742e-14	2.10851e-13	Apr		NA	NA	NA	NA	NA	NA	NA	NA
biochar_282	1960.35	-30	3.14469	-9.5399	1.42972e-21	1.93799e-20	Aug	515_0	Unassigned	Unassigned	Unassigned	Unassigned	Unassigned	Unassigned	Unassigned	Unassigned
biochar_2823	226.72	-8.90963	2.86456	-3.1103	0.00186897	0.0038022	Aug	204_0	Unassigned	Unassigned	Unassigned	Unassigned	Unassigned	Unassigned	Unassigned	Unassigned
biochar_2826	1507.27	2.23412	0.269923	8.27688	1.26442e-16	9.14466e-16	Apr	178_0	Unassigned	Unassigned	Unassigned	Unassigned	Unassigned	Unassigned	Unassigned	Unassigned
biochar_283	6456.38	-1.17906	0.195975	-6.01638	1.78362e-09	6.70388e-09	Aug	178_0	Unassigned	Unassigned	Unassigned	Unassigned	Unassigned	Unassigned	Unassigned	Unassigned
biochar_2832	113.306	-9.58175	3.06071	-3.13056	0.00174471	0.00356818	Aug		NA	NA	NA	NA	NA	NA	NA	NA
biochar_2833	874.949	3.15966	1.08896	2.90154	0.00371337	0.0071745	Apr	131_0	Caudovirales	Mixed	Nonanavirus	Proteobacteria	Mixed	Mixed	Mixed	Mixed
biochar_2835	385.15	-9.44196	2.87104	-3.28869	0.00100654	0.0021176	Aug	500_0	Unassigned	Unassigned	Unassigned	Unassigned	Unassigned	Unassigned	Unassigned	Unassigned
biochar_2836	402.018	11.8153	1.78383	6.62356	3.50642e-11	1.4486e-10	Apr		NA	NA	NA	NA	NA	NA	NA	NA
biochar_2839	135.63	-11.2708	3.06351	-3.67906	0.000234096	0.000535957	Aug	598_0	Unassigned	Unassigned	Unassigned	Unassigned	Unassigned	Unassigned	Unassigned	Unassigned
biochar_284	964.442	11.6038	3.05422	3.79928	0.000145116	0.000341489	Apr	331_0	Unassigned	Unassigned	Unassigned	Unassigned	Unassigned	Unassigned	Unassigned	Unassigned
biochar_2841	1745.73	-10.0637	1.35475	-7.42846	1.09871e-13	5.37514e-13	Aug	377_0	Unassigned	Unassigned	Unassigned	Unassigned	Unassigned	Unassigned	Unassigned	Unassigned
biochar_2845	389.833	27.9706	3.11719	8.97301	2.88529e-19	2.92284e-18	Apr	616_0	Unassigned	Unassigned	Unassigned	Unassigned	Unassigned	Unassigned	Unassigned	Unassigned
biochar_2847	351.556	6.10866	1.73459	3.52168	0.000428823	0.000955165	Apr	179_0	Caudovirales	Siphoviridae	Unassigned	Actinobacteria	Actinobacteria	Actinomycetales	Micromonosporaceae	Actinoplanes
biochar_2848	252.892	11.1221	2.02871	5.48236	4.19697e-08	1.452e-07	Apr		NA	NA	NA	NA	NA	NA	NA	NA
biochar_285	3733.6	-1.76111	0.285565	-6.16711	6.95515e-10	2.66494e-09	Aug	160_0	Unassigned	Unassigned	Unassigned	Unassigned	Unassigned	Unassigned	Unassigned	Unassigned
biochar_2850	55.6706	-14.3839	3.1447	-4.57401	4.78484e-06	1.34924e-05	Aug		NA	NA	NA	NA	NA	NA	NA	NA
biochar_2858	143.66	8.51299	3.04868	2.79235	0.00523263	0.00995377	Apr		NA	NA	NA	NA	NA	NA	NA	NA
biochar_2860	89.4943	24.3316	3.14469	7.73737	1.01497e-14	5.60125e-14	Apr	366_0	Caudovirales	Siphoviridae	Decurrovirus	Actinobacteria	Actinobacteria	Actinomycetales	Mixed	Mixed
biochar_2862	330.056	8.88362	1.84583	4.8128	1.48832e-06	4.46044e-06	Apr	698_0	Unassigned	Unassigned	Unassigned	Unassigned	Unassigned	Unassigned	Unassigned	Unassigned
biochar_2865	77.6611	19.4101	3.15372	6.15467	7.52348e-10	2.87154e-09	Apr		NA	NA	NA	NA	NA	NA	NA	NA
biochar_2867	1339.75	-0.765395	0.223538	-3.42401	0.000617049	0.00133814	Aug		NA	NA	NA	NA	NA	NA	NA	NA
biochar_287	2055.7	7.47999	2.36054	3.16877	0.00153087	0.00315123	Apr	178_0	Unassigned	Unassigned	Unassigned	Unassigned	Unassigned	Unassigned	Unassigned	Unassigned
biochar_2871	102.642	-25.3767	3.13783	-8.08733	6.09844e-16	3.97339e-15	Aug	255_0	Unassigned	Unassigned	Unassigned	Unassigned	Unassigned	Unassigned	Unassigned	Unassigned
biochar_2872	660.754	-7.29227	1.6531	-4.41126	1.02772e-05	2.74119e-05	Aug	402_0	Unassigned	Unassigned	Unassigned	Unassigned	Unassigned	Unassigned	Unassigned	Unassigned
biochar_2873	1542.17	-13.7404	0.958871	-14.3298	1.42588e-46	1.5409e-44	Aug		NA	NA	NA	NA	NA	NA	NA	NA
biochar_2874	238.472	10.5271	2.24854	4.68175	2.84431e-06	8.28097e-06	Apr		NA	NA	NA	NA	NA	NA	NA	NA
biochar_288	227.66	-25.5317	3.15362	-8.09599	5.68015e-16	3.70903e-15	Aug		NA	NA	NA	NA	NA	NA	NA	NA
biochar_2882	453.936	-10.3277	2.8719	-3.59614	0.000322978	0.00072707	Aug		NA	NA	NA	NA	NA	NA	NA	NA
biochar_2884	677.148	-12.602	1.04888	-12.0148	2.97238e-33	1.12722e-31	Aug	715_0	Unassigned	Unassigned	Unassigned	Unassigned	Unassigned	Unassigned	Unassigned	Unassigned
biochar_2885	89.7028	18.7951	3.15372	5.95968	2.52735e-09	9.35659e-09	Apr	340_0	Unassigned	Unassigned	Unassigned	Unassigned	Unassigned	Unassigned	Unassigned	Unassigned
biochar_2886	422.9	-12.0318	1.13716	-10.5806	3.66612e-26	9.51262e-25	Aug	165_0	Unassigned	Unassigned	Unassigned	Unassigned	Unassigned	Unassigned	Unassigned	Unassigned
biochar_289	5877.94	0.419678	0.187829	2.23436	0.0254591	0.0439627	Apr	230_0	Unassigned	Unassigned	Unassigned	Unassigned	Unassigned	Unassigned	Unassigned	Unassigned
biochar_2893	185.932	-11.0253	1.42289	-7.74856	9.29418e-15	5.1677e-14	Aug	391_0	Unassigned	Unassigned	Unassigned	Unassigned	Unassigned	Unassigned	Unassigned	Unassigned
biochar_2895	68.176	24.7018	3.15362	7.83283	4.77006e-15	2.79957e-14	Apr	418_0	Unassigned	Unassigned	Unassigned	Unassigned	Unassigned	Unassigned	Unassigned	Unassigned
biochar_2896	1515.29	-1.25963	0.224933	-5.60002	2.14331e-08	7.53853e-08	Aug		NA	NA	NA	NA	NA	NA	NA	NA
biochar_2899	39.7754	-14.1813	3.14471	-4.50959	6.49536e-06	1.78562e-05	Aug	721_0	Unassigned	Unassigned	Unassigned	Unassigned	Unassigned	Unassigned	Unassigned	Unassigned
biochar_2901	518.887	-12.1742	1.09791	-11.0885	1.42598e-28	4.30414e-27	Aug	544_0	Unassigned	Unassigned	Unassigned	Unassigned	Unassigned	Unassigned	Unassigned	Unassigned
biochar_2902	862.302	1.1938	0.343333	3.4771	0.00050687	0.0011189	Apr		NA	NA	NA	NA	NA	NA	NA	NA
biochar_2908	350.659	11.7431	1.32675	8.85101	8.67318e-19	8.17046e-18	Apr	165_0	Unassigned	Unassigned	Unassigned	Unassigned	Unassigned	Unassigned	Unassigned	Unassigned
biochar_291	1758.07	8.13733	1.71599	4.74207	2.11547e-06	6.24508e-06	Apr	797_0	Unassigned	Unassigned	Unassigned	Unassigned	Unassigned	Unassigned	Unassigned	Unassigned
biochar_2911	2134.38	1.89628	0.413754	4.58311	4.58119e-06	1.298e-05	Apr	127_0	Caudovirales	Podoviridae	Unassigned	Proteobacteria	Deltaproteobacteria	Myxococcales	Myxococcaceae	Myxococcus
biochar_2912	515.022	-0.955506	0.259647	-3.68002	0.000233216	0.000534356	Aug	239_0	Unassigned	Unassigned	Unassigned	Unassigned	Unassigned	Unassigned	Unassigned	Unassigned
biochar_2914	773.574	29.9973	2.98524	10.0486	9.32234e-24	2.08905e-22	Apr	616_0	Unassigned	Unassigned	Unassigned	Unassigned	Unassigned	Unassigned	Unassigned	Unassigned
biochar_2917	1164.76	3.88489	1.34615	2.88593	0.0039026	0.00751555	Apr		NA	NA	NA	NA	NA	NA	NA	NA
biochar_2922	550.729	7.77959	1.78157	4.36671	1.26131e-05	3.34616e-05	Apr	530_0	Unassigned	Unassigned	Unassigned	Unassigned	Unassigned	Unassigned	Unassigned	Unassigned
biochar_2923	520.075	-0.774316	0.354354	-2.18515	0.0288779	0.0490925	Aug	708_0	Unassigned	Unassigned	Unassigned	Unassigned	Unassigned	Unassigned	Unassigned	Unassigned
biochar_2925	149.825	-25.021	3.09949	-8.07261	6.88116e-16	4.47351e-15	Aug		NA	NA	NA	NA	NA	NA	NA	NA
biochar_2931	63.0586	-14.4638	3.1447	-4.59942	4.23661e-06	1.20499e-05	Aug		NA	NA	NA	NA	NA	NA	NA	NA
biochar_2939	70.116	19.7532	3.15372	6.26347	3.76498e-10	1.47118e-09	Apr	250_0	Unassigned	Unassigned	Unassigned	Unassigned	Unassigned	Unassigned	Unassigned	Unassigned
biochar_294	644.679	29.9967	2.99647	10.0107	1.36812e-23	3.02007e-22	Apr	237_0	Unassigned	Unassigned	Unassigned	Unassigned	Unassigned	Unassigned	Unassigned	Unassigned
biochar_2940	254.775	11.0359	1.32497	8.32915	8.14239e-17	6.12855e-16	Apr		NA	NA	NA	NA	NA	NA	NA	NA
biochar_2941	1340.64	1.90216	0.244604	7.77652	7.45491e-15	4.23033e-14	Apr	147_0	Unassigned	Unassigned	Unassigned	Unassigned	Unassigned	Unassigned	Unassigned	Unassigned
biochar_2943	349.865	-10.7016	2.92821	-3.65466	0.000257524	0.000586418	Aug	467_0	Unassigned	Unassigned	Unassigned	Unassigned	Unassigned	Unassigned	Unassigned	Unassigned
biochar_2945	443.83	7.18928	1.78751	4.02196	5.77164e-05	0.000142153	Apr	630_0	Unassigned	Unassigned	Unassigned	Unassigned	Unassigned	Unassigned	Unassigned	Unassigned
biochar_295	1575.79	-13.9033	1.85171	-7.50835	5.98759e-14	3.04841e-13	Aug		NA	NA	NA	NA	NA	NA	NA	NA
biochar_2966	303.643	3.83648	1.29618	2.95985	0.00307791	0.00604144	Apr		NA	NA	NA	NA	NA	NA	NA	NA
biochar_2968	169.442	10.2193	2.76732	3.69283	0.000221771	0.000510506	Apr		NA	NA	NA	NA	NA	NA	NA	NA
biochar_2972	241.883	10.3704	2.21103	4.69028	2.72829e-06	7.96672e-06	Apr	177_0	Unassigned	Unassigned	Unassigned	Unassigned	Unassigned	Unassigned	Unassigned	Unassigned
biochar_2977	789.081	3.05449	1.32349	2.3079	0.0210045	0.0368733	Apr	26_1	Unassigned	Unassigned	Unassigned	Unassigned	Unassigned	Unassigned	Unassigned	Unassigned
biochar_2978	934.89	10.4619	1.64509	6.35947	2.02452e-10	8.0383e-10	Apr	99_0	Unassigned	Unassigned	Unassigned	Unassigned	Unassigned	Unassigned	Unassigned	Unassigned
biochar_2979	656.794	3.81903	1.34482	2.8398	0.00451415	0.00865311	Apr	798_0	Unassigned	Unassigned	Unassigned	Unassigned	Unassigned	Unassigned	Unassigned	Unassigned
biochar_2983	375.683	-4.57431	2.09319	-2.18533	0.0288645	0.0490925	Aug	607_0	Unassigned	Unassigned	Unassigned	Unassigned	Unassigned	Unassigned	Unassigned	Unassigned
biochar_2984	87.2557	27.4568	3.1447	8.73114	2.52129e-18	2.25999e-17	Apr		NA	NA	NA	NA	NA	NA	NA	NA
biochar_2987	373.48	11.3128	1.74949	6.46634	1.00402e-10	4.06834e-10	Apr		NA	NA	NA	NA	NA	NA	NA	NA
biochar_2998	251.486	-8.94104	2.39441	-3.73413	0.000188363	0.00043666	Aug		NA	NA	NA	NA	NA	NA	NA	NA
biochar_300	2694.32	1.692	0.289867	5.83715	5.31e-09	1.93436e-08	Apr		NA	NA	NA	NA	NA	NA	NA	NA
biochar_3000	44.9036	23.5148	3.1447	7.4776	7.5692e-14	3.82077e-13	Apr		NA	NA	NA	NA	NA	NA	NA	NA
biochar_3001	809.985	-16.5921	3.14469	-5.27624	1.31861e-07	4.34833e-07	Aug	319_0	Unassigned	Unassigned	Unassigned	Unassigned	Unassigned	Unassigned	Unassigned	Unassigned
biochar_3004	320.806	-11.8193	1.22663	-9.6356	5.65597e-22	1.04565e-20	Aug		NA	NA	NA	NA	NA	NA	NA	NA
biochar_301	333.342	27.3401	3.13253	8.7278	2.59683e-18	2.31369e-17	Apr	799_0	Unassigned	Unassigned	Unassigned	Unassigned	Unassigned	Unassigned	Unassigned	Unassigned
biochar_3010	267.229	-7.38743	2.47944	-2.97948	0.00288737	0.00569769	Aug	330_0	Unassigned	Unassigned	Unassigned	Unassigned	Unassigned	Unassigned	Unassigned	Unassigned
biochar_3011	1800.89	2.03771	0.39739	5.12773	2.93253e-07	9.38789e-07	Apr		NA	NA	NA	NA	NA	NA	NA	NA
biochar_3015	328.534	-12.5251	3.13806	-3.99136	6.56944e-05	0.000160201	Aug		NA	NA	NA	NA	NA	NA	NA	NA
biochar_3016	48.2935	23.7576	3.1447	7.55481	4.19476e-14	2.18453e-13	Apr	158_0	Unassigned	Unassigned	Unassigned	Unassigned	Unassigned	Unassigned	Unassigned	Unassigned
biochar_3023	231.641	10.7315	2.04346	5.25163	1.50757e-07	4.94937e-07	Apr		NA	NA	NA	NA	NA	NA	NA	NA
biochar_3025	221.221	11.1332	1.35122	8.23938	1.73108e-16	1.22209e-15	Apr	722_0	Unassigned	Unassigned	Unassigned	Unassigned	Unassigned	Unassigned	Unassigned	Unassigned
biochar_303	955.494	10.7834	1.80913	5.96055	2.51387e-09	9.31834e-09	Apr		NA	NA	NA	NA	NA	NA	NA	NA
biochar_3032	345.326	-11.8815	1.21313	-9.79411	1.19346e-22	2.45157e-21	Aug		NA	NA	NA	NA	NA	NA	NA	NA
biochar_3033	67.3327	25.1825	3.09957	8.12451	4.49179e-16	2.9925e-15	Apr	459_0	Unassigned	Unassigned	Unassigned	Unassigned	Unassigned	Unassigned	Unassigned	Unassigned
biochar_3040	168.104	-10.3515	2.76348	-3.74581	0.000179809	0.00041847	Aug		NA	NA	NA	NA	NA	NA	NA	NA
biochar_3041	601.501	1.10712	0.323619	3.42105	0.000623803	0.00135081	Apr	126_0	Unassigned	Unassigned	Unassigned	Unassigned	Unassigned	Unassigned	Unassigned	Unassigned
biochar_3047	95.4749	25.7905	3.1447	8.20127	2.37854e-16	1.64771e-15	Apr	536_0	Unassigned	Unassigned	Unassigned	Unassigned	Unassigned	Unassigned	Unassigned	Unassigned
biochar_305	6808.62	0.840325	0.290562	2.89207	0.00382711	0.00737979	Apr		NA	NA	NA	NA	NA	NA	NA	NA
biochar_3050	99.9839	12.2823	3.08199	3.98517	6.74328e-05	0.00016417	Apr		NA	NA	NA	NA	NA	NA	NA	NA
biochar_3056	284.834	11.2522	1.30059	8.65164	5.07652e-18	4.39075e-17	Apr	241_0	Unassigned	Unassigned	Unassigned	Unassigned	Unassigned	Unassigned	Unassigned	Unassigned
biochar_3059	48.057	23.4694	3.1447	7.46314	8.44859e-14	4.22858e-13	Apr		NA	NA	NA	NA	NA	NA	NA	NA
biochar_3061	141.857	9.75885	2.84048	3.43564	0.000591163	0.00128578	Apr	523_0	Unassigned	Unassigned	Unassigned	Unassigned	Unassigned	Unassigned	Unassigned	Unassigned
biochar_3067	1089.18	7.09998	1.323	5.36656	8.02525e-08	2.7161e-07	Apr	616_0	Unassigned	Unassigned	Unassigned	Unassigned	Unassigned	Unassigned	Unassigned	Unassigned
biochar_3073	226.645	10.9809	2.06723	5.3119	1.08489e-07	3.60169e-07	Apr		NA	NA	NA	NA	NA	NA	NA	NA
biochar_3075	254.687	11.1221	1.29231	8.60635	7.54205e-18	6.41074e-17	Apr		NA	NA	NA	NA	NA	NA	NA	NA
biochar_3077	513.321	12.1448	1.09928	11.0479	2.24305e-28	6.70197e-27	Apr	271_0	Unassigned	Unassigned	Unassigned	Unassigned	Unassigned	Unassigned	Unassigned	Unassigned
biochar_3082	69.2015	19.7384	3.15372	6.25878	3.88006e-10	1.51215e-09	Apr	213_0	Caudovirales	Podoviridae	Unassigned	Proteobacteria	Alphaproteobacteria	Rhodobacterales	Rhodobacteraceae	Mixed
biochar_3088	105.007	-26.9763	3.13783	-8.59712	8.17384e-18	6.92785e-17	Aug		NA	NA	NA	NA	NA	NA	NA	NA
biochar_3092	2414.8	-2.1749	0.351272	-6.19152	5.95877e-10	2.29805e-09	Aug	91_0	Unassigned	Unassigned	Unassigned	Unassigned	Unassigned	Unassigned	Unassigned	Unassigned
biochar_3094	105.417	22.3484	3.13808	7.12168	1.0662e-12	4.85201e-12	Apr	333_0	Unassigned	Unassigned	Unassigned	Unassigned	Unassigned	Unassigned	Unassigned	Unassigned
biochar_3096	149.886	12.7084	3.02874	4.19595	2.71727e-05	6.95301e-05	Apr	788_0	Unassigned	Unassigned	Unassigned	Unassigned	Unassigned	Unassigned	Unassigned	Unassigned
biochar_310	566.807	29.9339	2.8266	10.5901	3.3133e-26	8.67323e-25	Apr	123_0	Unassigned	Unassigned	Unassigned	Unassigned	Unassigned	Unassigned	Unassigned	Unassigned
biochar_3100	2134.49	9.19082	1.39676	6.58008	4.70201e-11	1.93983e-10	Apr	71_0	Unassigned	Unassigned	Unassigned	Unassigned	Unassigned	Unassigned	Unassigned	Unassigned
biochar_3106	557.951	-5.63999	2.11951	-2.66099	0.00779109	0.0145493	Aug	612_0	Unassigned	Unassigned	Unassigned	Unassigned	Unassigned	Unassigned	Unassigned	Unassigned
biochar_311	1399.35	17.4098	3.14994	5.52703	3.25702e-08	1.13478e-07	Apr	126_0	Unassigned	Unassigned	Unassigned	Unassigned	Unassigned	Unassigned	Unassigned	Unassigned
biochar_3111	226.14	11.0686	2.06225	5.36726	7.99396e-08	2.70861e-07	Apr	9_0	Unassigned	Unassigned	Unassigned	Unassigned	Unassigned	Unassigned	Unassigned	Unassigned
biochar_3112	218.576	-13.4515	3.02062	-4.45325	8.45819e-06	2.27448e-05	Aug		NA	NA	NA	NA	NA	NA	NA	NA
biochar_3113	358.95	-4.20905	1.70092	-2.47457	0.0133398	0.0241045	Aug		NA	NA	NA	NA	NA	NA	NA	NA
biochar_3116	486.313	9.19665	1.99695	4.60535	4.11772e-06	1.1757e-05	Apr	616_0	Unassigned	Unassigned	Unassigned	Unassigned	Unassigned	Unassigned	Unassigned	Unassigned
biochar_3118	152.098	9.74717	2.4053	4.05237	5.0702e-05	0.000125608	Apr	664_0	Unassigned	Unassigned	Unassigned	Unassigned	Unassigned	Unassigned	Unassigned	Unassigned
biochar_312	194.025	-24.7916	3.15362	-7.86132	3.80101e-15	2.24868e-14	Aug	802_0	Unassigned	Unassigned	Unassigned	Unassigned	Unassigned	Unassigned	Unassigned	Unassigned
biochar_3120	97.2254	-7.74708	3.08732	-2.50932	0.0120964	0.0219652	Aug	200_0	Unassigned	Unassigned	Unassigned	Unassigned	Unassigned	Unassigned	Unassigned	Unassigned
biochar_3128	33.9546	-14.0892	3.14471	-4.48027	7.45504e-06	2.03026e-05	Aug	603_0	Unassigned	Unassigned	Unassigned	Unassigned	Unassigned	Unassigned	Unassigned	Unassigned
biochar_3130	615.251	28.0681	3.15362	8.90027	5.57087e-19	5.40283e-18	Apr	324_0	Unassigned	Unassigned	Unassigned	Unassigned	Unassigned	Unassigned	Unassigned	Unassigned
biochar_3136	1082.56	-13.6471	0.97258	-14.0319	9.9465e-45	9.1943e-43	Aug	75_0	Unassigned	Unassigned	Unassigned	Unassigned	Unassigned	Unassigned	Unassigned	Unassigned
biochar_3142	209.78	-9.35886	2.38738	-3.92015	8.84951e-05	0.000212302	Aug		NA	NA	NA	NA	NA	NA	NA	NA
biochar_3149	240.027	-11.1502	1.32488	-8.41604	3.8943e-17	3.11333e-16	Aug	193_0	Unassigned	Unassigned	Unassigned	Unassigned	Unassigned	Unassigned	Unassigned	Unassigned
biochar_3150	52.6632	17.2453	3.15372	5.46823	4.54552e-08	1.56709e-07	Apr		NA	NA	NA	NA	NA	NA	NA	NA
biochar_316	512.304	-16.1263	3.14469	-5.12809	2.92689e-07	9.38001e-07	Aug	530_0	Unassigned	Unassigned	Unassigned	Unassigned	Unassigned	Unassigned	Unassigned	Unassigned
biochar_3162	1433.11	2.08627	0.771099	2.70558	0.00681861	0.0128223	Apr	67_0	Unassigned	Unassigned	Unassigned	Unassigned	Unassigned	Unassigned	Unassigned	Unassigned
biochar_3163	977.714	1.78114	0.273056	6.52297	6.89279e-11	2.82004e-10	Apr		NA	NA	NA	NA	NA	NA	NA	NA
biochar_3164	234.078	11.0301	1.33451	8.2653	1.39348e-16	1.00047e-15	Apr		NA	NA	NA	NA	NA	NA	NA	NA
biochar_317	1032.43	13.934	1.61123	8.64806	5.23828e-18	4.51744e-17	Apr	712_0	Unassigned	Unassigned	Unassigned	Unassigned	Unassigned	Unassigned	Unassigned	Unassigned
biochar_3172	284.461	-9.76668	1.65552	-5.89947	3.64673e-09	1.34167e-08	Aug	86_0	Unassigned	Unassigned	Unassigned	Unassigned	Unassigned	Unassigned	Unassigned	Unassigned
biochar_3173	6188.84	-0.414447	0.151835	-2.72959	0.00634132	0.0119475	Aug	329_0	Unassigned	Unassigned	Unassigned	Unassigned	Unassigned	Unassigned	Unassigned	Unassigned
biochar_3176	117.6	9.27578	3.06056	3.03074	0.00243954	0.00487909	Apr		NA	NA	NA	NA	NA	NA	NA	NA
biochar_318	2354.91	13.9664	0.901079	15.4997	3.48574e-54	1.03108e-51	Apr	264_0	Unassigned	Unassigned	Unassigned	Unassigned	Unassigned	Unassigned	Unassigned	Unassigned
biochar_3189	957.612	1.72591	0.397106	4.34623	1.38498e-05	3.65131e-05	Apr	36_0	Caudovirales	Podoviridae	Mixed	Proteobacteria	Mixed	Mixed	Mixed	Mixed
biochar_3192	135.384	7.74902	3.09028	2.50755	0.0121572	0.0220619	Apr	661_0	Unassigned	Unassigned	Unassigned	Unassigned	Unassigned	Unassigned	Unassigned	Unassigned
biochar_3193	412.599	11.7241	1.17145	10.0082	1.40336e-23	3.07492e-22	Apr		NA	NA	NA	NA	NA	NA	NA	NA
biochar_3194	100.521	27.3888	3.12576	8.76226	1.9137e-18	1.73642e-17	Apr		NA	NA	NA	NA	NA	NA	NA	NA
biochar_3196	86.5875	29.5767	3.12922	9.45178	3.33106e-21	4.03822e-20	Apr		NA	NA	NA	NA	NA	NA	NA	NA
biochar_3198	34.7338	23.5481	3.1447	7.4882	6.98264e-14	3.53676e-13	Apr	377_0	Unassigned	Unassigned	Unassigned	Unassigned	Unassigned	Unassigned	Unassigned	Unassigned
biochar_3203	1361.21	-13.6872	1.76395	-7.75945	8.53006e-15	4.78784e-14	Aug		NA	NA	NA	NA	NA	NA	NA	NA
biochar_3206	322.172	11.0666	1.80488	6.13151	8.70515e-10	3.30975e-09	Apr	556_0	Unassigned	Unassigned	Unassigned	Unassigned	Unassigned	Unassigned	Unassigned	Unassigned
biochar_3209	105.507	23.1398	3.13807	7.37388	1.6573e-13	7.93251e-13	Apr		NA	NA	NA	NA	NA	NA	NA	NA
biochar_3212	33.3946	-23.5216	3.15362	-7.4586	8.74482e-14	4.35474e-13	Aug		NA	NA	NA	NA	NA	NA	NA	NA
biochar_3213	113.987	29.9427	3.12297	9.58788	8.99153e-22	1.39984e-20	Apr		NA	NA	NA	NA	NA	NA	NA	NA
biochar_3214	673.974	2.00303	0.877834	2.28178	0.0225022	0.0392869	Apr	360_0	Unassigned	Unassigned	Unassigned	Unassigned	Unassigned	Unassigned	Unassigned	Unassigned
biochar_3215	1831.41	0.745637	0.180381	4.13368	3.57006e-05	9.00277e-05	Apr	527_0	Unassigned	Unassigned	Unassigned	Unassigned	Unassigned	Unassigned	Unassigned	Unassigned
biochar_3217	302.208	-11.6295	1.94429	-5.98137	2.21268e-09	8.27447e-09	Aug	196_0	Unassigned	Unassigned	Unassigned	Unassigned	Unassigned	Unassigned	Unassigned	Unassigned
biochar_3218	787.356	1.12418	0.228878	4.91171	9.02839e-07	2.77033e-06	Apr		NA	NA	NA	NA	NA	NA	NA	NA
biochar_3227	40.7008	28.1645	3.14471	8.95615	3.36202e-19	3.35975e-18	Apr	548_0	Unassigned	Unassigned	Unassigned	Unassigned	Unassigned	Unassigned	Unassigned	Unassigned
biochar_3229	146.477	29.9636	3.11063	9.63262	5.82277e-22	1.06494e-20	Apr		NA	NA	NA	NA	NA	NA	NA	NA
biochar_3232	221.75	10.385	2.63509	3.94105	8.1126e-05	0.000195735	Apr		NA	NA	NA	NA	NA	NA	NA	NA
biochar_3242	969.664	-0.947575	0.361412	-2.62187	0.00874487	0.0162076	Aug		NA	NA	NA	NA	NA	NA	NA	NA
biochar_3244	1609.15	2.2087	0.797337	2.7701	0.00560398	0.010626	Apr		NA	NA	NA	NA	NA	NA	NA	NA
biochar_3257	2456.65	1.5711	0.350137	4.48709	7.22015e-06	1.97022e-05	Apr		NA	NA	NA	NA	NA	NA	NA	NA
biochar_3258	873.255	3.19688	1.07814	2.96519	0.00302497	0.00594937	Apr	804_0	Unassigned	Unassigned	Unassigned	Unassigned	Unassigned	Unassigned	Unassigned	Unassigned
biochar_3266	101.569	-25.4119	3.11754	-8.15127	3.60126e-16	2.44324e-15	Aug		NA	NA	NA	NA	NA	NA	NA	NA
biochar_3269	304.761	-12.5414	2.29015	-5.47623	4.34485e-08	1.50141e-07	Aug		NA	NA	NA	NA	NA	NA	NA	NA
biochar_3272	979.489	-1.47673	0.352574	-4.18841	2.8091e-05	7.18178e-05	Aug	127_0	Caudovirales	Podoviridae	Unassigned	Proteobacteria	Deltaproteobacteria	Myxococcales	Myxococcaceae	Myxococcus
biochar_3278	97.703	29.6963	3.11068	9.54656	1.34076e-21	1.88856e-20	Apr		NA	NA	NA	NA	NA	NA	NA	NA
biochar_329	2144.12	2.55468	1.16638	2.19026	0.0285057	0.0485713	Apr		NA	NA	NA	NA	NA	NA	NA	NA
biochar_3290	1129.29	-1.09128	0.409727	-2.66343	0.00773488	0.0144534	Aug	436_0	Unassigned	Unassigned	Unassigned	Unassigned	Unassigned	Unassigned	Unassigned	Unassigned
biochar_3293	111.316	8.93743	3.05189	2.92849	0.00340612	0.00661543	Apr	333_0	Unassigned	Unassigned	Unassigned	Unassigned	Unassigned	Unassigned	Unassigned	Unassigned
biochar_3297	672.015	-12.3362	1.77835	-6.93687	4.00896e-12	1.73878e-11	Aug		NA	NA	NA	NA	NA	NA	NA	NA
biochar_3299	361.54	13.0058	1.69865	7.65655	1.90999e-14	1.0291e-13	Apr		NA	NA	NA	NA	NA	NA	NA	NA
biochar_33	653.539	30	2.78037	10.7899	3.84149e-27	1.06198e-25	Apr	304_0	Unassigned	Unassigned	Unassigned	Unassigned	Unassigned	Unassigned	Unassigned	Unassigned
biochar_330	716.249	7.92929	2.58067	3.07257	0.00212222	0.00428793	Apr	805_0	Unassigned	Unassigned	Unassigned	Unassigned	Unassigned	Unassigned	Unassigned	Unassigned
biochar_3303	127.328	-6.98056	3.09035	-2.25883	0.0238941	0.0415025	Aug	806_0	Unassigned	Unassigned	Unassigned	Unassigned	Unassigned	Unassigned	Unassigned	Unassigned
biochar_331	630.816	17.534	3.1527	5.56157	2.67359e-08	9.35914e-08	Apr		NA	NA	NA	NA	NA	NA	NA	NA
biochar_3310	269.673	11.4543	2.31074	4.95698	7.15972e-07	2.22463e-06	Apr	240_0	Unassigned	Unassigned	Unassigned	Unassigned	Unassigned	Unassigned	Unassigned	Unassigned
biochar_3313	985.713	4.75855	1.55116	3.06773	0.00215688	0.00434609	Apr		NA	NA	NA	NA	NA	NA	NA	NA
biochar_3315	67.9058	12.6005	3.15372	3.99543	6.45758e-05	0.000157603	Apr		NA	NA	NA	NA	NA	NA	NA	NA
biochar_332	1658.49	12.1632	1.53937	7.90142	2.75735e-15	1.65106e-14	Apr		NA	NA	NA	NA	NA	NA	NA	NA
biochar_3321	165.339	8.35863	3.04837	2.742	0.00610658	0.0115273	Apr	772_0	Unassigned	Unassigned	Unassigned	Unassigned	Unassigned	Unassigned	Unassigned	Unassigned
biochar_3328	70.3007	-24.0156	3.13254	-7.6665	1.7675e-14	9.55806e-14	Aug		NA	NA	NA	NA	NA	NA	NA	NA
biochar_333	264.968	-25.9916	3.13253	-8.29733	1.06476e-16	7.79595e-16	Aug	457_0	Unassigned	Unassigned	Unassigned	Unassigned	Unassigned	Unassigned	Unassigned	Unassigned
biochar_3330	602.035	-12.6788	1.06695	-11.8832	1.44748e-32	5.28598e-31	Aug		NA	NA	NA	NA	NA	NA	NA	NA
biochar_3335	172.258	8.74006	3.05083	2.86482	0.00417252	0.00800929	Apr		NA	NA	NA	NA	NA	NA	NA	NA
biochar_334	1569.28	-12.6158	3.04762	-4.13957	3.4796e-05	8.79715e-05	Aug		NA	NA	NA	NA	NA	NA	NA	NA
biochar_3341	114.945	23.2175	3.13807	7.39868	1.37548e-13	6.64816e-13	Apr		NA	NA	NA	NA	NA	NA	NA	NA
biochar_3342	143.69	29.9001	2.70784	11.042	2.39552e-28	7.08594e-27	Apr		NA	NA	NA	NA	NA	NA	NA	NA
biochar_3348	2249.52	-2.17377	0.340701	-6.38028	1.76766e-10	7.05635e-10	Aug		NA	NA	NA	NA	NA	NA	NA	NA
biochar_335	3399.7	-6.42247	2.26174	-2.83962	0.0045167	0.00865311	Aug	305_0	Unassigned	Unassigned	Unassigned	Unassigned	Unassigned	Unassigned	Unassigned	Unassigned
biochar_3350	4611.33	1.45242	0.324955	4.46961	7.83613e-06	2.11683e-05	Apr		NA	NA	NA	NA	NA	NA	NA	NA
biochar_3359	7825.36	-1.91133	0.294257	-6.49547	8.27754e-11	3.35871e-10	Aug		NA	NA	NA	NA	NA	NA	NA	NA
biochar_3362	88.8682	-10.2831	3.13809	-3.27686	0.00104968	0.00220209	Aug	84_0	Unassigned	Unassigned	Unassigned	Unassigned	Unassigned	Unassigned	Unassigned	Unassigned
biochar_3363	669.207	5.43616	1.50092	3.62189	0.000292455	0.000661883	Apr		NA	NA	NA	NA	NA	NA	NA	NA
biochar_3365	80.4867	25.144	3.13808	8.01253	1.12372e-15	7.04227e-15	Apr		NA	NA	NA	NA	NA	NA	NA	NA
biochar_3369	67.5361	-14.5069	3.1447	-4.61313	3.96658e-06	1.13473e-05	Aug		NA	NA	NA	NA	NA	NA	NA	NA
biochar_337	2315.71	14.0144	1.67755	8.3541	6.59321e-17	5.06564e-16	Apr	422_0	Unassigned	Unassigned	Unassigned	Unassigned	Unassigned	Unassigned	Unassigned	Unassigned
biochar_3371	65.7719	22.2752	3.15372	7.06316	1.62759e-12	7.27254e-12	Apr		NA	NA	NA	NA	NA	NA	NA	NA
biochar_338	2557.63	-3.97723	1.3503	-2.94544	0.00322495	0.0063008	Aug		NA	NA	NA	NA	NA	NA	NA	NA
biochar_3383	735.945	2.66729	1.1113	2.40014	0.0163886	0.029327	Apr		NA	NA	NA	NA	NA	NA	NA	NA
biochar_3385	827.512	2.27125	0.772921	2.93853	0.0032977	0.00642172	Apr	85_0	Unassigned	Unassigned	Unassigned	Unassigned	Unassigned	Unassigned	Unassigned	Unassigned
biochar_3386	99.2922	24.6777	3.12295	7.90205	2.74357e-15	1.64614e-14	Apr	545_0	Unassigned	Unassigned	Unassigned	Unassigned	Unassigned	Unassigned	Unassigned	Unassigned
biochar_339	971.723	29.6226	3.12919	9.46653	2.89281e-21	3.53592e-20	Apr	485_0	Unassigned	Unassigned	Unassigned	Unassigned	Unassigned	Unassigned	Unassigned	Unassigned
biochar_3394	134.015	9.23283	3.0526	3.02458	0.00248977	0.00497617	Apr	84_0	Unassigned	Unassigned	Unassigned	Unassigned	Unassigned	Unassigned	Unassigned	Unassigned
biochar_34	3557.78	14.4897	3.14831	4.60239	4.17674e-06	1.1891e-05	Apr	412_0	Caudovirales	Siphoviridae	Unassigned	Proteobacteria	Betaproteobacteria	Burkholderiales	Alcaligenaceae	Achromobacter
biochar_3405	341.798	12.9548	1.68347	7.69529	1.41175e-14	7.70474e-14	Apr	581_0	Unassigned	Unassigned	Unassigned	Unassigned	Unassigned	Unassigned	Unassigned	Unassigned
biochar_3407	638.349	-3.10277	1.03338	-3.00255	0.00267732	0.00531868	Aug		NA	NA	NA	NA	NA	NA	NA	NA
biochar_3410	215.835	6.28181	2.51551	2.49723	0.0125167	0.0227004	Apr		NA	NA	NA	NA	NA	NA	NA	NA
biochar_3412	430.718	-11.9251	1.15262	-10.3461	4.35992e-25	1.0571e-23	Aug		NA	NA	NA	NA	NA	NA	NA	NA
biochar_3417	95.8952	22.0868	3.13807	7.03835	1.94535e-12	8.61427e-12	Apr		NA	NA	NA	NA	NA	NA	NA	NA
biochar_3419	63.2444	24.485	3.15362	7.76409	8.22347e-15	4.63334e-14	Apr	323_0	Unassigned	Unassigned	Unassigned	Unassigned	Unassigned	Unassigned	Unassigned	Unassigned
biochar_3420	157.534	6.949	3.03019	2.29325	0.0218333	0.0381922	Apr	681_0	Unassigned	Unassigned	Unassigned	Unassigned	Unassigned	Unassigned	Unassigned	Unassigned
biochar_3421	131.164	10.1693	3.06034	3.32293	0.000890765	0.00189152	Apr		NA	NA	NA	NA	NA	NA	NA	NA
biochar_3422	760.569	1.10621	0.328511	3.36735	0.000758944	0.00162325	Apr	809_0	Unassigned	Unassigned	Unassigned	Unassigned	Unassigned	Unassigned	Unassigned	Unassigned
biochar_3427	185.448	10.7467	2.83741	3.78753	0.000152154	0.000356633	Apr	568_0	Unassigned	Unassigned	Unassigned	Unassigned	Unassigned	Unassigned	Unassigned	Unassigned
biochar_3430	103.285	26.5938	3.13806	8.47459	2.35907e-17	1.93837e-16	Apr		NA	NA	NA	NA	NA	NA	NA	NA
biochar_3433	186.756	-6.67247	3.04362	-2.19228	0.0283592	0.0483495	Aug	724_0	Unassigned	Unassigned	Unassigned	Unassigned	Unassigned	Unassigned	Unassigned	Unassigned
biochar_3434	72.4172	28.8663	3.1447	9.17935	4.33698e-20	4.64811e-19	Apr	612_0	Unassigned	Unassigned	Unassigned	Unassigned	Unassigned	Unassigned	Unassigned	Unassigned
biochar_3437	892.455	-12.9239	1.65971	-7.78683	6.87103e-15	3.90856e-14	Aug	207_0	Unassigned	Unassigned	Unassigned	Unassigned	Unassigned	Unassigned	Unassigned	Unassigned
biochar_3446	50.0737	-14.3196	3.14471	-4.55355	5.27485e-06	1.47756e-05	Aug	259_0	Unassigned	Unassigned	Unassigned	Unassigned	Unassigned	Unassigned	Unassigned	Unassigned
biochar_345	793.936	-10.97	2.48068	-4.42216	9.77178e-06	2.61583e-05	Aug	457_0	Unassigned	Unassigned	Unassigned	Unassigned	Unassigned	Unassigned	Unassigned	Unassigned
biochar_3455	2445.23	1.20672	0.293194	4.11577	3.85895e-05	9.69819e-05	Apr	85_0	Unassigned	Unassigned	Unassigned	Unassigned	Unassigned	Unassigned	Unassigned	Unassigned
biochar_346	15074.3	0.599147	0.229875	2.60641	0.00914977	0.0168945	Apr	219_0	Unassigned	Unassigned	Unassigned	Unassigned	Unassigned	Unassigned	Unassigned	Unassigned
biochar_3463	1878.38	-13.3169	3.05299	-4.36192	1.28923e-05	3.41104e-05	Aug		NA	NA	NA	NA	NA	NA	NA	NA
biochar_3466	65.3146	17.545	3.15372	5.56327	2.64772e-08	9.27958e-08	Apr	725_0	Unassigned	Unassigned	Unassigned	Unassigned	Unassigned	Unassigned	Unassigned	Unassigned
biochar_347	1221.58	13.5018	1.08615	12.4308	1.77791e-35	7.96827e-34	Apr	422_0	Unassigned	Unassigned	Unassigned	Unassigned	Unassigned	Unassigned	Unassigned	Unassigned
biochar_3474	423.189	3.42211	1.32697	2.57889	0.00991189	0.0182221	Apr	602_0	Unassigned	Unassigned	Unassigned	Unassigned	Unassigned	Unassigned	Unassigned	Unassigned
biochar_3478	211.46	10.6566	2.05842	5.17705	2.25421e-07	7.29084e-07	Apr		NA	NA	NA	NA	NA	NA	NA	NA
biochar_3486	85.3192	25.4837	3.12574	8.15283	3.55496e-16	2.41737e-15	Apr		NA	NA	NA	NA	NA	NA	NA	NA
biochar_3496	638.116	0.569294	0.26146	2.17737	0.029453	0.0499839	Apr	557_0	Unassigned	Unassigned	Unassigned	Unassigned	Unassigned	Unassigned	Unassigned	Unassigned
biochar_3498	153.628	29.9448	3.11063	9.62661	6.17307e-22	1.08641e-20	Apr		NA	NA	NA	NA	NA	NA	NA	NA
biochar_3511	1528.91	-14.0771	0.971889	-14.4842	1.52404e-47	2.04914e-45	Aug		NA	NA	NA	NA	NA	NA	NA	NA
biochar_352	2155.66	-1.42617	0.475506	-2.99928	0.00270621	0.00536527	Aug	224_0	Unassigned	Unassigned	Unassigned	Unassigned	Unassigned	Unassigned	Unassigned	Unassigned
biochar_3523	164.49	11.3975	3.06388	3.71996	0.000199252	0.000461179	Apr	528_0	Unassigned	Unassigned	Unassigned	Unassigned	Unassigned	Unassigned	Unassigned	Unassigned
biochar_3528	182.69	-10.1217	2.84115	-3.56254	0.000367281	0.000822419	Aug	44_0	Unassigned	Unassigned	Unassigned	Unassigned	Unassigned	Unassigned	Unassigned	Unassigned
biochar_3534	1080.51	3.38552	1.10282	3.06988	0.00214144	0.00432382	Apr	812_0	Unassigned	Unassigned	Unassigned	Unassigned	Unassigned	Unassigned	Unassigned	Unassigned
biochar_354	1212.1	5.10704	1.57655	3.23938	0.0011979	0.00249184	Apr		NA	NA	NA	NA	NA	NA	NA	NA
biochar_3544	39.4769	-14.1768	3.14471	-4.50815	6.53953e-06	1.79609e-05	Aug		NA	NA	NA	NA	NA	NA	NA	NA
biochar_3546	180.794	10.5744	2.09389	5.05013	4.41507e-07	1.40277e-06	Apr	204_0	Unassigned	Unassigned	Unassigned	Unassigned	Unassigned	Unassigned	Unassigned	Unassigned
biochar_3549	57.236	18.0536	3.15372	5.72454	1.03712e-08	3.70507e-08	Apr	483_0	Unassigned	Unassigned	Unassigned	Unassigned	Unassigned	Unassigned	Unassigned	Unassigned
biochar_355	336.342	29.7593	3.11719	9.54685	1.33695e-21	1.88856e-20	Apr	446_0	Unassigned	Unassigned	Unassigned	Unassigned	Unassigned	Unassigned	Unassigned	Unassigned
biochar_3551	252.843	-23.8848	3.11856	-7.65892	1.87502e-14	1.0121e-13	Aug	715_0	Unassigned	Unassigned	Unassigned	Unassigned	Unassigned	Unassigned	Unassigned	Unassigned
biochar_356	3513.76	-2.73708	1.17037	-2.33864	0.019354	0.0342194	Aug	814_0	Unassigned	Unassigned	Unassigned	Unassigned	Unassigned	Unassigned	Unassigned	Unassigned
biochar_3561	204.247	9.88905	2.6076	3.79239	0.000149205	0.000350555	Apr		NA	NA	NA	NA	NA	NA	NA	NA
biochar_3567	1734.47	-0.94923	0.357863	-2.65249	0.00798998	0.0148737	Aug	86_0	Unassigned	Unassigned	Unassigned	Unassigned	Unassigned	Unassigned	Unassigned	Unassigned
biochar_3571	268.449	11.3199	1.29304	8.75445	2.05105e-18	1.85535e-17	Apr		NA	NA	NA	NA	NA	NA	NA	NA
biochar_3575	357.554	12.9614	2.60013	4.98491	6.19912e-07	1.94248e-06	Apr	62_0	Caudovirales	Podoviridae	Unassigned	Proteobacteria	Betaproteobacteria	Burkholderiales	Comamonadaceae	Rhodoferax
biochar_3584	599.386	3.56132	1.09596	3.24951	0.00115604	0.00241059	Apr	815_0	Unassigned	Unassigned	Unassigned	Unassigned	Unassigned	Unassigned	Unassigned	Unassigned
biochar_3587	245.001	-14.5983	3.13806	-4.65202	3.28692e-06	9.49012e-06	Aug		NA	NA	NA	NA	NA	NA	NA	NA
biochar_3590	259.361	12.5025	1.78005	7.02369	2.16085e-12	9.52578e-12	Apr	553_0	Unassigned	Unassigned	Unassigned	Unassigned	Unassigned	Unassigned	Unassigned	Unassigned
biochar_3592	532.652	-30	2.50145	-11.9931	3.86341e-33	1.44658e-31	Aug	724_0	Unassigned	Unassigned	Unassigned	Unassigned	Unassigned	Unassigned	Unassigned	Unassigned
biochar_3593	56.1325	-16.6093	3.10308	-5.35252	8.67384e-08	2.92224e-07	Aug		NA	NA	NA	NA	NA	NA	NA	NA
biochar_3596	643.074	-3.95574	1.28898	-3.06889	0.00214853	0.00433221	Aug	97_0	Unassigned	Unassigned	Unassigned	Unassigned	Unassigned	Unassigned	Unassigned	Unassigned
biochar_3598	177.803	28.1179	3.14469	8.94139	3.84321e-19	3.81484e-18	Apr		NA	NA	NA	NA	NA	NA	NA	NA
biochar_3601	153.76	-10.7284	1.48366	-7.23101	4.794e-13	2.22616e-12	Aug		NA	NA	NA	NA	NA	NA	NA	NA
biochar_3605	112.516	26.105	3.13807	8.31883	8.88384e-17	6.5696e-16	Apr	747_0	Caudovirales	Siphoviridae	Unassigned	Bacteroidetes	Flavobacteriia	Flavobacteriales	[Weeksellaceae]	Riemerella
biochar_3611	518.852	3.62442	1.34995	2.68486	0.00725609	0.0136103	Apr		NA	NA	NA	NA	NA	NA	NA	NA
biochar_3612	124.616	-30	3.09952	-9.67892	3.70597e-22	7.33886e-21	Aug	486_0	Unassigned	Unassigned	Unassigned	Unassigned	Unassigned	Unassigned	Unassigned	Unassigned
biochar_3618	146.005	10.2834	3.08721	3.33097	0.000865425	0.001843	Apr		NA	NA	NA	NA	NA	NA	NA	NA
biochar_3623	95.9683	27.6269	3.1172	8.86273	7.80816e-19	7.42654e-18	Apr		NA	NA	NA	NA	NA	NA	NA	NA
biochar_3627	1187.64	2.37756	0.986505	2.41009	0.0159488	0.0286092	Apr		NA	NA	NA	NA	NA	NA	NA	NA
biochar_3629	126.516	-9.81239	2.82545	-3.47286	0.000514937	0.00113416	Aug	544_0	Unassigned	Unassigned	Unassigned	Unassigned	Unassigned	Unassigned	Unassigned	Unassigned
biochar_363	986.822	13.2743	0.9965	13.3209	1.75014e-40	1.20393e-38	Apr	178_0	Unassigned	Unassigned	Unassigned	Unassigned	Unassigned	Unassigned	Unassigned	Unassigned
biochar_3630	37.5269	-23.4575	3.15362	-7.43827	1.02011e-13	5.02914e-13	Aug	97_0	Unassigned	Unassigned	Unassigned	Unassigned	Unassigned	Unassigned	Unassigned	Unassigned
biochar_3635	943.302	-29.9245	3.12256	-9.58334	9.39532e-22	1.43254e-20	Aug		NA	NA	NA	NA	NA	NA	NA	NA
biochar_3639	94.6855	30	3.10998	9.64635	5.09355e-22	9.53926e-21	Apr		NA	NA	NA	NA	NA	NA	NA	NA
biochar_3640	267.725	11.3542	1.28234	8.85428	8.42253e-19	7.9852e-18	Apr		NA	NA	NA	NA	NA	NA	NA	NA
biochar_365	1071.25	13.3048	0.98216	13.5465	8.31075e-42	6.30339e-40	Apr		NA	NA	NA	NA	NA	NA	NA	NA
biochar_3653	977.834	1.48967	0.330739	4.50407	6.66636e-06	1.82923e-05	Apr	604_0	Unassigned	Unassigned	Unassigned	Unassigned	Unassigned	Unassigned	Unassigned	Unassigned
biochar_3657	179.927	10.9138	2.8313	3.85471	0.000115869	0.000275957	Apr	812_0	Unassigned	Unassigned	Unassigned	Unassigned	Unassigned	Unassigned	Unassigned	Unassigned
biochar_366	774.68	10.4867	2.06318	5.08279	3.7194e-07	1.18556e-06	Apr		NA	NA	NA	NA	NA	NA	NA	NA
biochar_3660	44.5907	23.4893	3.1447	7.46948	8.05115e-14	4.05022e-13	Apr		NA	NA	NA	NA	NA	NA	NA	NA
biochar_3662	536.94	17.468	3.07889	5.67347	1.3993e-08	4.96299e-08	Apr	817_0	Unassigned	Unassigned	Unassigned	Unassigned	Unassigned	Unassigned	Unassigned	Unassigned
biochar_3664	98.01	22.2833	3.15372	7.06573	1.59776e-12	7.15002e-12	Apr		NA	NA	NA	NA	NA	NA	NA	NA
biochar_3669	113.25	-7.93343	3.0456	-2.60488	0.0091906	0.0169593	Aug	492_0	Unassigned	Unassigned	Unassigned	Unassigned	Unassigned	Unassigned	Unassigned	Unassigned
biochar_3678	72.4796	29.6428	3.11845	9.50562	1.98863e-21	2.47159e-20	Apr	439_0	Unassigned	Unassigned	Unassigned	Unassigned	Unassigned	Unassigned	Unassigned	Unassigned
biochar_368	14617.5	-0.52008	0.226206	-2.29914	0.0214967	0.0376702	Aug	239_0	Unassigned	Unassigned	Unassigned	Unassigned	Unassigned	Unassigned	Unassigned	Unassigned
biochar_3683	133.319	10.5145	3.05498	3.44175	0.000577958	0.0012617	Apr	804_0	Unassigned	Unassigned	Unassigned	Unassigned	Unassigned	Unassigned	Unassigned	Unassigned
biochar_3688	428.409	9.30283	1.79697	5.17696	2.25528e-07	7.29084e-07	Apr		NA	NA	NA	NA	NA	NA	NA	NA
biochar_3692	170.822	10.7365	1.42552	7.53162	5.01139e-14	2.57804e-13	Apr		NA	NA	NA	NA	NA	NA	NA	NA
biochar_3700	24602.3	0.818028	0.230609	3.54725	0.000389268	0.000870996	Apr	592_0	Unassigned	Unassigned	Unassigned	Unassigned	Unassigned	Unassigned	Unassigned	Unassigned
biochar_3701	377.553	-9.01886	1.83784	-4.90731	9.2334e-07	2.82445e-06	Aug	567_0	Unassigned	Unassigned	Unassigned	Unassigned	Unassigned	Unassigned	Unassigned	Unassigned
biochar_3702	8787.79	-5.24033	1.61489	-3.24501	0.00117447	0.00244481	Aug	44_0	Unassigned	Unassigned	Unassigned	Unassigned	Unassigned	Unassigned	Unassigned	Unassigned
biochar_3703	510.299	-11.4347	2.10757	-5.42552	5.77847e-08	1.97376e-07	Aug		NA	NA	NA	NA	NA	NA	NA	NA
biochar_3714	132.833	-14.9703	3.1447	-4.76049	1.9312e-06	5.72967e-06	Aug		NA	NA	NA	NA	NA	NA	NA	NA
biochar_372	647.523	30	2.74309	10.9366	7.70686e-28	2.19201e-26	Apr	593_0	Unassigned	Unassigned	Unassigned	Unassigned	Unassigned	Unassigned	Unassigned	Unassigned
biochar_3724	86.9913	-14.5463	3.12926	-4.64849	3.34378e-06	9.63087e-06	Aug		NA	NA	NA	NA	NA	NA	NA	NA
biochar_3727	342.621	7.89194	1.81949	4.33745	1.44144e-05	3.79341e-05	Apr		NA	NA	NA	NA	NA	NA	NA	NA
biochar_3730	61.303	25.2278	3.12575	8.07096	6.97453e-16	4.51437e-15	Apr		NA	NA	NA	NA	NA	NA	NA	NA
biochar_3731	37.0945	-23.4695	3.15362	-7.44209	9.91069e-14	4.89413e-13	Aug	270_0	Unassigned	Unassigned	Unassigned	Unassigned	Unassigned	Unassigned	Unassigned	Unassigned
biochar_3735	352.436	9.65356	2.32053	4.16007	3.18145e-05	8.08483e-05	Apr	44_0	Unassigned	Unassigned	Unassigned	Unassigned	Unassigned	Unassigned	Unassigned	Unassigned
biochar_3738	91.7389	29.9344	3.13783	9.53983	1.43061e-21	1.93799e-20	Apr		NA	NA	NA	NA	NA	NA	NA	NA
biochar_3739	214.989	8.52245	2.23054	3.8208	0.000133019	0.000314525	Apr	99_0	Unassigned	Unassigned	Unassigned	Unassigned	Unassigned	Unassigned	Unassigned	Unassigned
biochar_3740	62.2911	-24.9144	3.13785	-7.93997	2.02223e-15	1.23335e-14	Aug		NA	NA	NA	NA	NA	NA	NA	NA
biochar_3741	208.42	5.99882	1.84559	3.25034	0.00115265	0.00240618	Apr		NA	NA	NA	NA	NA	NA	NA	NA
biochar_3746	107.107	8.05273	3.05101	2.63937	0.00830609	0.0154428	Apr		NA	NA	NA	NA	NA	NA	NA	NA
biochar_3748	54.5089	29.9904	3.1447	9.53681	1.47297e-21	1.93799e-20	Apr	183_0	Unassigned	Unassigned	Unassigned	Unassigned	Unassigned	Unassigned	Unassigned	Unassigned
biochar_3749	55.9803	24.3716	3.15362	7.72814	1.09131e-14	6.01136e-14	Apr	193_0	Unassigned	Unassigned	Unassigned	Unassigned	Unassigned	Unassigned	Unassigned	Unassigned
biochar_3754	329.487	-11.6678	1.26844	-9.19856	3.62779e-20	3.93077e-19	Aug	305_0	Unassigned	Unassigned	Unassigned	Unassigned	Unassigned	Unassigned	Unassigned	Unassigned
biochar_3759	211.237	-11.1493	1.3729	-8.12101	4.62339e-16	3.05267e-15	Aug		NA	NA	NA	NA	NA	NA	NA	NA
biochar_3772	325.846	4.32331	1.94171	2.22655	0.0259772	0.0446488	Apr	85_0	Unassigned	Unassigned	Unassigned	Unassigned	Unassigned	Unassigned	Unassigned	Unassigned
biochar_3775	242.966	-6.41086	1.89988	-3.37434	0.000739925	0.00158601	Aug		NA	NA	NA	NA	NA	NA	NA	NA
biochar_3778	271.445	3.93768	1.36553	2.88363	0.00393115	0.00756561	Apr		NA	NA	NA	NA	NA	NA	NA	NA
biochar_3785	46.3311	-23.2133	3.13255	-7.41036	1.25952e-13	6.12775e-13	Aug	64_0	Unassigned	Unassigned	Unassigned	Unassigned	Unassigned	Unassigned	Unassigned	Unassigned
biochar_3789	2485.81	2.51543	0.165992	15.154	7.13436e-52	1.75862e-49	Apr	686_0	Unassigned	Unassigned	Unassigned	Unassigned	Unassigned	Unassigned	Unassigned	Unassigned
biochar_379	1117.04	13.5272	0.975383	13.8686	9.82167e-44	8.54485e-42	Apr		NA	NA	NA	NA	NA	NA	NA	NA
biochar_3793	378.264	-8.16171	1.53149	-5.32928	9.86045e-08	3.29573e-07	Aug		NA	NA	NA	NA	NA	NA	NA	NA
biochar_3798	161.005	10.1635	3.06041	3.32094	0.000897144	0.0019037	Apr		NA	NA	NA	NA	NA	NA	NA	NA
biochar_3799	60.743	-24.4959	3.1447	-7.78957	6.72354e-15	3.83203e-14	Aug		NA	NA	NA	NA	NA	NA	NA	NA
biochar_380	1137.85	8.87081	2.97146	2.98534	0.00283267	0.00560096	Apr	540_0	Unassigned	Unassigned	Unassigned	Unassigned	Unassigned	Unassigned	Unassigned	Unassigned
biochar_3800	355.735	3.40234	1.31316	2.59095	0.00957128	0.0176508	Apr	566_0	Unassigned	Unassigned	Unassigned	Unassigned	Unassigned	Unassigned	Unassigned	Unassigned
biochar_3801	253.192	-9.52592	1.6492	-5.77607	7.64646e-09	2.74827e-08	Aug		NA	NA	NA	NA	NA	NA	NA	NA
biochar_3805	650.361	-12.8853	1.06006	-12.1553	5.37773e-34	2.20935e-32	Aug	44_0	Unassigned	Unassigned	Unassigned	Unassigned	Unassigned	Unassigned	Unassigned	Unassigned
biochar_3809	52.9095	-14.3541	3.14471	-4.56453	5.00623e-06	1.40764e-05	Aug		NA	NA	NA	NA	NA	NA	NA	NA
biochar_3810	246.452	-9.28697	2.12735	-4.36551	1.26826e-05	3.35855e-05	Aug		NA	NA	NA	NA	NA	NA	NA	NA
biochar_3811	116.671	30	3.12546	9.59858	8.10521e-22	1.31012e-20	Apr	200_0	Unassigned	Unassigned	Unassigned	Unassigned	Unassigned	Unassigned	Unassigned	Unassigned
biochar_3812	1831.97	0.964304	0.363175	2.65521	0.00792602	0.0147795	Apr	366_0	Caudovirales	Siphoviridae	Decurrovirus	Actinobacteria	Actinobacteria	Actinomycetales	Mixed	Mixed
biochar_3819	221.448	11.1204	1.3778	8.07113	6.96479e-16	4.51437e-15	Apr	820_0	Unassigned	Unassigned	Unassigned	Unassigned	Unassigned	Unassigned	Unassigned	Unassigned
biochar_382	888.057	12.9149	1.0157	12.7153	4.86223e-37	2.52324e-35	Apr		NA	NA	NA	NA	NA	NA	NA	NA
biochar_3820	31.0309	28.2322	3.1447	8.97769	2.76518e-19	2.81079e-18	Apr	228_0	Unassigned	Unassigned	Unassigned	Unassigned	Unassigned	Unassigned	Unassigned	Unassigned
biochar_3831	637.716	-5.08483	1.72353	-2.95023	0.00317534	0.00621207	Aug	84_0	Unassigned	Unassigned	Unassigned	Unassigned	Unassigned	Unassigned	Unassigned	Unassigned
biochar_3832	110.24	8.03393	3.04831	2.63553	0.00840048	0.0155986	Apr	280_0	Unassigned	Unassigned	Unassigned	Unassigned	Unassigned	Unassigned	Unassigned	Unassigned
biochar_3838	49.1574	18.1924	3.15372	5.76855	7.99563e-09	2.8668e-08	Apr		NA	NA	NA	NA	NA	NA	NA	NA
biochar_384	3205.07	-12.459	1.38987	-8.96419	3.12577e-19	3.13424e-18	Aug	411_0	Unassigned	Unassigned	Unassigned	Unassigned	Unassigned	Unassigned	Unassigned	Unassigned
biochar_3849	58.4554	18.3403	3.15372	5.81544	6.04746e-09	2.18684e-08	Apr	450_0	Unassigned	Unassigned	Unassigned	Unassigned	Unassigned	Unassigned	Unassigned	Unassigned
biochar_385	9699.58	0.663928	0.240686	2.75848	0.00580712	0.0109971	Apr	236_0	Unassigned	Unassigned	Unassigned	Unassigned	Unassigned	Unassigned	Unassigned	Unassigned
biochar_3850	64.1033	-14.4741	3.1447	-4.6027	4.17056e-06	1.18849e-05	Aug	451_0	Unassigned	Unassigned	Unassigned	Unassigned	Unassigned	Unassigned	Unassigned	Unassigned
biochar_3857	213.163	-7.91612	2.26516	-3.49474	0.000474529	0.00105222	Aug		NA	NA	NA	NA	NA	NA	NA	NA
biochar_3858	1721.32	-2.36288	0.277262	-8.52219	1.56563e-17	1.30088e-16	Aug	97_0	Unassigned	Unassigned	Unassigned	Unassigned	Unassigned	Unassigned	Unassigned	Unassigned
biochar_386	249.379	-26.1053	3.15362	-8.2779	1.25371e-16	9.08941e-16	Aug	729_0	Unassigned	Unassigned	Unassigned	Unassigned	Unassigned	Unassigned	Unassigned	Unassigned
biochar_3860	64.3207	24.8741	3.1381	7.9265	2.25411e-15	1.36632e-14	Apr	586_0	Unassigned	Unassigned	Unassigned	Unassigned	Unassigned	Unassigned	Unassigned	Unassigned
biochar_3861	41.2434	23.4594	3.14471	7.45998	8.65378e-14	4.31668e-13	Apr	323_0	Unassigned	Unassigned	Unassigned	Unassigned	Unassigned	Unassigned	Unassigned	Unassigned
biochar_3864	40.7097	23.638	3.1447	7.51676	5.61517e-14	2.87364e-13	Apr	389_0	Unassigned	Unassigned	Unassigned	Unassigned	Unassigned	Unassigned	Unassigned	Unassigned
biochar_3867	1141.7	3.46269	1.06989	3.23649	0.00121008	0.0025154	Apr	630_0	Unassigned	Unassigned	Unassigned	Unassigned	Unassigned	Unassigned	Unassigned	Unassigned
biochar_3868	78.9567	19.05	3.15372	6.04049	1.53652e-09	5.79721e-09	Apr		NA	NA	NA	NA	NA	NA	NA	NA
biochar_3871	673.43	1.06707	0.326407	3.26913	0.00107877	0.00225672	Apr		NA	NA	NA	NA	NA	NA	NA	NA
biochar_3874	41.2434	23.4594	3.14471	7.45998	8.65378e-14	4.31668e-13	Apr	620_0	Unassigned	Unassigned	Unassigned	Unassigned	Unassigned	Unassigned	Unassigned	Unassigned
biochar_388	286.87	26.3793	3.11718	8.46255	2.61583e-17	2.13158e-16	Apr	519_0	Unassigned	Unassigned	Unassigned	Unassigned	Unassigned	Unassigned	Unassigned	Unassigned
biochar_3884	230.059	8.70766	3.04908	2.85583	0.00429246	0.00823417	Apr		NA	NA	NA	NA	NA	NA	NA	NA
biochar_3885	119.149	9.65818	3.06056	3.15569	0.00160117	0.00328224	Apr	722_0	Unassigned	Unassigned	Unassigned	Unassigned	Unassigned	Unassigned	Unassigned	Unassigned
biochar_3888	209.614	6.04699	1.67626	3.60742	0.000309251	0.000697229	Apr		NA	NA	NA	NA	NA	NA	NA	NA
biochar_389	228.427	-26.7326	3.12573	-8.55243	1.20524e-17	1.0157e-16	Aug		NA	NA	NA	NA	NA	NA	NA	NA
biochar_3897	163.177	10.7412	2.46377	4.35968	1.30255e-05	3.4432e-05	Apr		NA	NA	NA	NA	NA	NA	NA	NA
biochar_390	15414.6	-3.58462	0.276448	-12.9667	1.88907e-38	1.16414e-36	Aug	290_0	Unassigned	Unassigned	Unassigned	Unassigned	Unassigned	Unassigned	Unassigned	Unassigned
biochar_3903	192.58	9.30656	2.15522	4.31815	1.57343e-05	4.12973e-05	Apr		NA	NA	NA	NA	NA	NA	NA	NA
biochar_3906	65.254	25.6283	3.13254	8.18131	2.80765e-16	1.92692e-15	Apr	247_0	Unassigned	Unassigned	Unassigned	Unassigned	Unassigned	Unassigned	Unassigned	Unassigned
biochar_3920	30.5616	23.293	3.1447	7.40706	1.29132e-13	6.27215e-13	Apr		NA	NA	NA	NA	NA	NA	NA	NA
biochar_3925	49.7752	-14.3161	3.14471	-4.55246	5.30233e-06	1.48385e-05	Aug		NA	NA	NA	NA	NA	NA	NA	NA
biochar_3930	1188.69	-1.15642	0.211931	-5.45661	4.85324e-08	1.67123e-07	Aug		NA	NA	NA	NA	NA	NA	NA	NA
biochar_3933	146.138	-7.48947	3.04853	-2.45675	0.01402	0.0252411	Aug		NA	NA	NA	NA	NA	NA	NA	NA
biochar_3939	358.715	-11.7108	1.99914	-5.85793	4.68666e-09	1.71361e-08	Aug	821_0	Unassigned	Unassigned	Unassigned	Unassigned	Unassigned	Unassigned	Unassigned	Unassigned
biochar_394	7340.04	-2.84854	0.241512	-11.7946	4.16065e-32	1.48279e-30	Aug	213_0	Caudovirales	Podoviridae	Unassigned	Proteobacteria	Alphaproteobacteria	Rhodobacterales	Rhodobacteraceae	Mixed
biochar_3940	82.2975	6.78756	3.05212	2.22388	0.0261563	0.0449044	Apr		NA	NA	NA	NA	NA	NA	NA	NA
biochar_395	249.327	27.3983	3.14469	8.71255	2.97113e-18	2.61565e-17	Apr	304_1	Unassigned	Unassigned	Unassigned	Unassigned	Unassigned	Unassigned	Unassigned	Unassigned
biochar_3951	74.6184	24.3216	3.13784	7.75106	9.1131e-15	5.08614e-14	Apr	776_0	Unassigned	Unassigned	Unassigned	Unassigned	Unassigned	Unassigned	Unassigned	Unassigned
biochar_3953	252.832	11.3672	1.30261	8.7265	2.62664e-18	2.33322e-17	Apr	545_0	Unassigned	Unassigned	Unassigned	Unassigned	Unassigned	Unassigned	Unassigned	Unassigned
biochar_3954	54.0351	16.9802	3.15372	5.38419	7.27726e-08	2.47427e-07	Apr		NA	NA	NA	NA	NA	NA	NA	NA
biochar_396	2702.34	-9.39834	1.48111	-6.34548	2.21734e-10	8.78032e-10	Aug	36_0	Caudovirales	Podoviridae	Mixed	Proteobacteria	Mixed	Mixed	Mixed	Mixed
biochar_3961	44.651	24.0679	3.15362	7.63182	2.3146e-14	1.24032e-13	Apr	822_0	Unassigned	Unassigned	Unassigned	Unassigned	Unassigned	Unassigned	Unassigned	Unassigned
biochar_3962	411.979	13.2755	1.65545	8.01924	1.06399e-15	6.71064e-15	Apr		NA	NA	NA	NA	NA	NA	NA	NA
biochar_3967	182.927	9.96986	2.72796	3.6547	0.000257487	0.000586418	Apr		NA	NA	NA	NA	NA	NA	NA	NA
biochar_3968	31.4246	-22.2382	3.15362	-7.05164	1.76826e-12	7.87728e-12	Aug		NA	NA	NA	NA	NA	NA	NA	NA
biochar_3971	59.9797	17.5804	3.15372	5.57448	2.48265e-08	8.71137e-08	Apr	36_0	Caudovirales	Podoviridae	Mixed	Proteobacteria	Mixed	Mixed	Mixed	Mixed
biochar_398	1555.2	13.2491	1.52093	8.71118	3.00731e-18	2.63965e-17	Apr	138_0	Unassigned	Unassigned	Unassigned	Unassigned	Unassigned	Unassigned	Unassigned	Unassigned
biochar_3992	313.683	-6.90965	2.16288	-3.19465	0.0014	0.00289595	Aug		NA	NA	NA	NA	NA	NA	NA	NA
biochar_40	954.956	-9.41317	3.09326	-3.04313	0.00234132	0.00469853	Aug	277_0	Unassigned	Unassigned	Unassigned	Actinobacteria	Actinobacteria	Actinomycetales	Gordoniaceae	Gordonia
biochar_4000	78.9593	29.6991	3.11735	9.52702	1.61867e-21	2.10002e-20	Apr		NA	NA	NA	NA	NA	NA	NA	NA
biochar_401	884.697	-6.81039	1.97395	-3.45013	0.000560312	0.00122589	Aug	512_0	Unassigned	Unassigned	Unassigned	Unassigned	Unassigned	Unassigned	Unassigned	Unassigned
biochar_4012	516.645	-12.4285	1.76977	-7.02266	2.17683e-12	9.58195e-12	Aug	348_0	Unassigned	Unassigned	Unassigned	Unassigned	Unassigned	Unassigned	Unassigned	Unassigned
biochar_4021	352.189	-5.54761	2.24629	-2.46967	0.0135236	0.024392	Aug		NA	NA	NA	NA	NA	NA	NA	NA
biochar_403	2163.28	1.78574	0.355716	5.02013	5.16373e-07	1.63362e-06	Apr		NA	NA	NA	NA	NA	NA	NA	NA
biochar_4031	120.853	29.8682	3.11064	9.60194	7.84505e-22	1.29641e-20	Apr		NA	NA	NA	NA	NA	NA	NA	NA
[truncated: 730 more rows]

## Sheet: SuppTable7
### Supplementary Table 7. Set of 16S rRNA gene OTUs differentially abundant across collection time points (Wald test, adjusted P-val < 0.05). The first 7 columns are the default output from DESeq2.
[truncated: 59 more rows]

[truncated: 3 more sheets: SuppTable8, SuppTable9, SuppTable10]
